# Supplementary material for: Distinct retrograde microtubule motor sets drive early and late endosome transport
Source: EMBO J. 2020 Nov 20;39(24):e103661. doi: 10.15252/embj.2019103661 (PMC7737607; doi:10.15252/embj.2019103661)
Supplement: Supplementary file 6 — Movie EV5 [file EMBJ-39-e103661-s006.zip]

Archive with 5 entries (4 files):
- Movie EV5.AZ82 EC_GFP-RAB5.avi
- __MACOSX/
- __MACOSX/._Movie EV5.AZ82 EC_GFP-RAB5.avi
- Movie EV5.docx
- __MACOSX/._Movie EV5.docx
