# Supplementary material for: Distinct retrograde microtubule motor sets drive early and late endosome transport
Source: EMBO J. 2020 Nov 20;39(24):e103661. doi: 10.15252/embj.2019103661 (PMC7737607; doi:10.15252/embj.2019103661)
Supplement: Supplementary file 10 — Source Data for Figure 1 [file EMBJ-39-e103661-s008.zip › Source_Data_Figure_1-fig/Figure 1_Source data.xlsx]

## Sheet: FIG 1A, 1E, 1H, 1I
Fig 1A
P150Glued immunoprecipitation with EB1
	Exp#1	Exp#2	Exp#3
shCTL/shCTL	1	1	1
shSTIM1/shCTL	0.43462	0.2682	0.146
CTL/shCTL	0.093	0.182	0.207
Fig 1E
mCherry-p150Glued immunoprecipitation with GFP-STIM1 WT and mutants
	Exp#1	Exp#2	Exp#3
STIM1 WT/STIM1 WT	1	1	1
CTL/STIM1 WT	0.005332	0.00364636	0.00340582
STIM1 NN/STIM1 WT	0.754	0.945	0.421
STIM1 ΔCC WT/STIM1 WT	0.609	0.987	0.828
STIM1 ΔCC NN/STIM1 WT	0.093	0.264	0.45
Fig 1H						Fig 1I
P150Glued positive punctae number						P150Glued Pearson correlation with STIM1
	STIM1 WT	STIM1 NN	STIM1 ΔCC/WT				STIM1 WT	STIM1 NN	STIM1 ΔCC/WT
	37	2	2				0.6	0.3	0.7
	10	3	5				0.8	0.28	0.56
	12	3	23				0.86	0.24	0.67
	35	4	22				0.67	0.22	0.54
	34	5	27				0.67	0.12	0.67
	39	5	4				0.9	0.3	0.87
	36	4	16				0.78	0.23	0.67
	12	7	32				0.67	0.19	0.87
	18	4	42				0.98	0.12	0.87
	38	6	29				0.78	0.15	0.56
	19	2	50				0.67	0.14	0.87
	45	2	48				0.63	0.34	0.98
	18	2	33				0.76	0.3	0.67
	18	5	34				0.64	0.23	0.56
	33	3	32				0.68	0.34	0.45
	37	3	35				0.79	0.23	0.67
	38	5	5				0.89	0.34	0.98
	37	4	33				0.78	0.23	0.67
	39	8	34				0.58	0.34	0.56
	42	7	2				0.45	0.2	0.87
	12	6	3				0.89	0.24	0.66
	38	4	23				0.56	0.25	0.67
	39	7	4				0.23	0.4	0.67
	39	8	6				0.56	0.23	0.23
	10	5	45				0.7	0.29	0.45
	12	6	6				0.87	0.27	0.56
	37	8	3				0.67	0.3	0.98
	18	3	33				0.7	0.4	0.56
	8	4	36				0.7	0.28	0.33
	12	3	34				0.76	0.3	0.76
	20	2	41				0.8	0.18	0.67
	18	1	34				0.84	0.02	0.78
	34	0	45				0.81	0.1	0.54
	23	3	15				0.78	0.2	0.38
	26	2	2				0.67	0.02	0.78
	21	1	3				0.8	0.05	0.87
	17	3	33				0.89	0.2	0.67
	17	0	36				0.9	0.12	0.87
	28	0	34				0.78	0.15	0.67
	24	0	17				0.7	0.2	0.34
	27	2	6				0.52	0.23	0.5
	37	3	5				0.56	0.21	0.7
	12	1	4				0.45	0.12	0.8
	29	1	6				0.7	0.03	0.67
	21	1	5				0.83	0.02	0.7
	14	0	4				0.67	0.4	0.7
	15	2	2				0.8	0.34	0.56
	23	3	45				0.56	0.2	0.78
	20	0	34				0.43	0.21	0.54
	21	2	45				0.45	0.18	0.56
	56	4	43				0.43	0.17	0.45
	32	5	45				0.56	0.18	0.65
	40	2	32				0.82	0.23	0.34
	52	3	34				0.99	0.1	0.45
	67	3	4				0.67	0.08	0.56
	43	3	6				0.98	0.3	0.67
	24	2	5				0.78	0.2	0.54
	22	5	2				0.67	0.3	0.67
	74	4	4				0.65	0.31	0.43
	18	4	9				0.76	0.08	0.67
	29	6	10				0.78	0.1	0.56
	19	2	11				0.9	0.2	0.65
	29	2	45				0.76	0.3	0.76
	12	3	32				0.54	0.2	0.87
	29	4	45				0.52	0.24	0.82
	23	5	8				0.58	0.21	0.92
	27	3	7				0.67	0.08	0.32
	29	2	6				0.56	0.1	0.56
	12	4	9				0.65	0.12	0.98
	16	5	8				0.56	0.16	0.23
	18	3	7				0.45	0.2	0.67
	21	3	35				0.53	0.23	0.78
	27	4	45				0.78	0.2	0.82
	30	5	44				0.34	0.23	0.43
	12	4	38				0.32	0.32	0.34
	25	4	37				0.32	0.2	0.74
	26	6	40				0.43	0.13	0.78
	24	5	40				0.54	0.09	0.67
	27	2	45				0.32	0.1	0.34
	21	3	2				0.43	0.08	0.67
	24	6	4				0.35	0.07	0.3
	27	5	5				0.67	0.09	0.34
	45	0	7				0.87	0.16	0.54
	21	7	5				0.67	0.17	0.38
	15	0	9				0.98	0.15	0.49
	18	0	15				0.5	0.17	0.67
	17	0	17				0.45	0.16	0.43
	16	6	36				0.78	0.3	0.78
	18	7	36				0.65	0.27	0.23
	15	5	34				0.76	0.32	0.87
	18	4	45				0.65	0.21	0.43
	14	5	34				0.56	0.28	0.67
	21	6	13				0.8	0.27	0.56
	16	4	15				0.86	0.28	0.21
	16	6	17				0.67	0.25	0.65
	12	3	18				0.7	0.21	0.67
	24	4	16				0.9	0.18	0.67
	22	5	17				0.9	0.13	0.45
	35	3	16				0.8	0.17	0.78
	25	3	17				0.7	0.14	0.9
	38	3	14				0.8	0.2	0.89
	23	3	55				0.87	0.2	0.7
	12	3	59				0.82	0.21	0.87
	34	4	45				0.93	0.32	0.72
	23	5	49				0.93	0.21	0.65
	43	3	48				0.72	0.16	0.87
	23	2	45				0.6	0.19	0.89
	25	5	43				0.54	0.13	0.23
	32	4	44				0.7	0.15	0.43
	12	6	38				0.65	0.12	0.6
	42	4	37				0.76	0.3	0.9
	44	3	36				0.65	0.32	0.65
	38	4	44				0.78	0.21	0.8
	17	5	32				0.7	0.3	0.3
	14	3	38				0.67	0.23	0.32
	16	2	31				0.8	0.21	0.21
	23	3	54				0.7	0.18	0.32
	21	5	56				0.8	0.15	0.45
	26	7	44				0.87	0.12	0.43
	24	6	48				0.82	0.16	0.7
	23	5	55				0.93	0.17	0.7
	22	4	5				0.73	0.34	0.8
	38	3	7				0.84	0.23	0.83
	24	5	9				0.56	0.43	0.32
	32	5	8				0.67	0.23	0.8
	25	6	7				0.65	0.21	0.8
	35	6	8				0.76	0.3	0.78
	34	4	9				0.76	0.2	0.87
	23	3	8				0.76	0.27	0.8
	32	4	11				0.43	0.09	0.9
	30	5	10				0.67	0.07	0.42
	40	6	13				0.6	0.06	0.32
	32	4	12				0.87	0.06	0.44
	56	3	9				0.84	0.07	0.32
	21	5	7				0.76	0.05	0.78
	12	3	8				0.84	0.05	0.69
	14	2	9				0.67	0.04	0.78
	16	5	9				0.54	0.03	0.67
	14	4	8				0.52	0.2	0.87
	16	6	8				0.43	0.23	0.65
	14	4	12				0.43	0.43	0.89
	13	2	18				0.45	0.23	0.67
	16	2	43				0.56	0.33	0.56
	14	2	45				0.5	0.34	0.89
	18	4	34				0.5	0.12	0.67
	21	5	43				0.4	0.2	0.4
	21	6	45				0.42	0.2	0.67
	25	5	44				0.32	0.25	0.78
	34	4	33				0.4	0.27	0.8
	21	6	34				0.41	0.21	0.52
