# Supplementary material for: Distinct retrograde microtubule motor sets drive early and late endosome transport
Source: EMBO J. 2020 Nov 20;39(24):e103661. doi: 10.15252/embj.2019103661 (PMC7737607; doi:10.15252/embj.2019103661)
Supplement: Supplementary file 11 — Source Data for Figure 2 [file EMBJ-39-e103661-s009.xlsx]

## Sheet: FIG 2B
N.B. Throughout all the automated quantitative analysis, when cell size quantification repeats is because the considered endosomes are counted in the same cell
Fig 2B
LE size normalized on cell size
	siCTL_LE	siCTL_cell	siSTIM1_LE	siSTIM1_cell
	0.00024921	1744.1	0.00020466	1155
	0.00014428	1744.1	0.00058098	1155
	0.00031042	1744.1	0.00038952	1155
	0.00023609	1744.1	0.00042253	1155
	0.00013554	1744.1	0.00019806	1155
	0.00011367	1744.1	0.0012214	1155
	0.0001093	1744.1	0.0003169	1155
	0.0001093	1744.1	0.00046875	1155
	0.00069079	1744.1	0.0003037	1155
	9.1814e-05	1744.1	0.00025748	1155
	0.00018363	1744.1	0.00077244	1155
	0.00011367	1744.1	0.00037632	1155
	9.1814e-05	1744.1	0.0010563	1155
	0.00025795	1744.1	0.00056778	1155
	0.00069516	1744.1	0.00026408	1155
	0.00014861	2103.8	0.00019806	1155
	9.0616e-05	2103.8	0.00015185	1155
	0.00011236	2103.8	0.00040273	1155
	0.00015948	2103.8	0.00079225	1155
	0.00070681	2103.8	0.0003301	1155
	0.00010874	2103.8	0.00044234	1155
	0.00033347	2103.8	0.00027729	1155
	0.00013049	2103.8	0.00038952	1155
	0.00012686	2103.8	0.00015185	1155
	8.3367e-05	2103.8	0.00021127	1155
	0.00013411	2103.8	0.0003195	1766.1
	8.3367e-05	2103.8	0.00012521	1766.1
	0.00011236	2103.8	0.00072967	1766.1
	0.00018848	2103.8	0.00016407	1766.1
	0.00028635	2103.8	0.00018566	1766.1
	8.6992e-05	2103.8	0.00013385	1766.1
	7.6118e-05	2103.8	0.00020293	1766.1
	0.00033929	2180.1	0.00035836	1766.1
	0.0006331	2180.1	0.00040585	1766.1
	0.00018888	2180.1	0.0012348	1766.1
	0.00017139	2180.1	0.00023315	1766.1
	9.0942e-05	2180.1	0.00056561	1766.1
	0.00010144	2180.1	0.00020724	1766.1
	0.00017139	2180.1	0.0006131	1766.1
	0.00010144	2180.1	0.00015543	1766.1
	0.00020637	2180.1	0.00063469	1766.1
	0.0001504	2180.1	0.00011226	1766.1
	0.0011648	2180.1	0.00053107	1766.1
	0.00044422	2180.1	0.0002936	1766.1
	0.001623	2180.1	0.00010362	1766.1
	0.00014691	2180.1	0.00010362	1766.1
	0.00014691	2180.1	9.9305e-05	1766.1
	0.00068906	2180.1	9.4987e-05	1766.1
	0.00024834	2180.1	0.00011226	1766.1
	0.00032529	2180.1	0.00031087	1766.1
	7.3454e-05	2180.1	0.00023747	1766.1
	8.7445e-05	2180.1	0.00015112	1766.1
	0.00025534	2180.1	0.00028496	1766.1
	0.00012592	2180.1	0.00036268	1766.1
	0.00013991	2180.1	0.00015543	1766.1
	7.6951e-05	2180.1	0.00019861	1766.1
	0.00038476	2180.1	0.0001727	1766.1
	0.00024135	2180.1	0.0001727	1766.1
	0.00018888	2180.1	0.00015248	1400.3
	0.0004687	2180.1	0.0003703	1400.3
	0.00052817	2180.1	0.00028317	1400.3
	9.7938e-05	2180.1	0.00038119	1400.3
	0.00011892	2180.1	0.00072972	1400.3
	0.00021686	2180.1	0.00052278	1400.3
	0.00010493	2180.1	0.0014867	1400.3
	0.00023435	2180.1	0.0003104	1400.3
	0.00052817	2180.1	0.00077873	1400.3
	8.0449e-05	2180.1	0.00071882	1400.3
	0.00025045	1613.7	0.00014159	1400.3
	0.00017012	1613.7	0.00069704	1400.3
	0.00038277	1613.7	0.00014159	1400.3
	0.00012286	1613.7	0.00084407	1400.3
	0.00021737	1613.7	0.00071338	1400.3
	0.00061432	1613.7	0.00023961	1400.3
	0.00043002	1613.7	0.00095299	1400.3
	0.00029771	1613.7	0.00032674	1400.3
	0.00033079	1613.7	0.00028317	1400.3
	0.00015594	1613.7	0.00069704	1400.3
	0.00036387	1613.7	0.0010292	1400.3
	0.00091203	1613.7	0.00099111	1400.3
	0.00021265	1613.7	0.00013614	1400.3
	0.00016067	1613.7	0.00026684	1400.3
	0.00014177	1613.7	0.00023961	1400.3
	0.00010396	1613.7	0.001198	1400.3
	0.00014177	1613.7	0.00072974	1034.5
	0.00023108	1056	0.00072974	1034.5
	0.0004766	1056	0.0006118	1034.5
	0.00026719	1056	0.00057494	1034.5
	0.0002383	1056	0.00032433	1034.5
	0.0004405	1056	0.00062654	1034.5
	0.00066435	1056	0.00058232	1034.5
	0.00046938	1056	0.0003833	1034.5
	0.00082322	1056	0.00062654	1034.5
	0.00022386	1056	0.00053809	1034.5
	0.00027441	1056	0.00019165	1034.5
	0.00031773	1056	0.00060443	1034.5
	0.00038995	1056	0.00044964	1034.5
	0.00033218	1056	0.00024325	1034.5
	0.00021664	1056	0.00025799	1034.5
	0.00025274	1056	0.00089927	1034.5
	0.00023108	1056	0.0003833	1034.5
	0.0016738	1353.1	0.0011573	1034.5
	0.000603	1353.1	0.00081082	1034.5
	0.00063681	1353.1	0.00027273	1034.5
	0.00056355	1353.1	0.00023587	1034.5
	0.0010595	1353.1	0.00067814	1034.5
	0.00020288	1353.1	0.0006118	1034.5
	0.00014089	1353.1	0.00026536	1034.5
	0.00029305	1353.1	0.00019902	1034.5
	0.00012398	1353.1	0.00016216	1034.5
	0.0009342	1102	0.00036118	1034.5
	0.00022144	1102	0.00015479	1034.5
	0.000173	1102	0.0023809	1034.5
	0.00051208	1102	0.00060443	1034.5
	0.00046364	1102	0.0012015	1034.5
	0.0007266	1102	0.00097298	1034.5
	0.00022836	1102	0.00021376	1034.5
	0.00025604	1102	0.00062654	1034.5
	0.0015501	1102	0.00015479	1034.5
	0.00033216	1102	0.00019165	1034.5
	0.00073352	1102	0.00023587	1034.5
	0.00051208	1102	0.00072974	1034.5
	0.00023528	1102	0.0006634	1034.5
	0.00021452	1102	0.00040541	1034.5
	0.00017992	1102	0.00058232	1034.5
	0.0017023	1102	0.0014079	1034.5
	0.00057436	1102	0.00042752	1034.5
	0.0014463	1102	0.0020786	1034.5
	0.000346	1102	0.00039067	1034.5
	0.0005882	1102	0.00052335	1034.5
	0.0011833	1102	0.00015479	1034.5
	0.00045672	1102	0.00029951	1069.3
	0.0004152	1102	0.00018541	1069.3
	0.0002422	1102	0.00059901	1069.3
	0.00097572	1102	0.00015688	1069.3
	0.00080272	1102	0.00015688	1069.3
	0.00043596	1102	0.0003209	1069.3
	0.00048977	840.75	0.00021393	1069.3
	0.00072559	840.75	0.00060615	1069.3
	0.00095233	840.75	0.00047779	1069.3
	0.0023672	840.75	0.00083434	1069.3
	0.00026303	840.75	0.00019254	1069.3
	0.0007528	840.75	0.00032803	1069.3
	0.00037186	840.75	0.00042787	1069.3
	0.0022856	840.75	0.000435	1069.3
	0.00020861	840.75	0.00019254	1069.3
	0.00073466	840.75	0.00030664	1069.3
	0.00024489	840.75	0.0002068	1069.3
	0.00038093	840.75	0.00023533	1069.3
	0.0011791	840.75	0.00040647	1069.3
	0.00095233	840.75	0.00018541	1069.3
	0.0017051	840.75	0.00055623	1069.3
	0.0011428	840.75	0.0002068	1069.3
	0.00019954	840.75	0.00022106	1069.3
	0.00019944	1147	0.00080582	1069.3
	0.0010172	1147	0.00028524	1069.3
	0.00027257	1147	0.0021037	1069.3
	0.00015955	1147	0.0007559	1069.3
	0.00043877	1147	0.00024959	1069.3
	0.00031246	1147	0.0005277	1069.3
	0.00020609	1147	0.00057942	881.76
	0.00017285	1147	0.00076103	881.76
	0.00018615	1147	0.00031133	881.76
	0.00096397	1147	0.00060536	881.76
	0.00013961	1147	0.00058807	881.76
	0.00027922	1147	0.0006486	881.76
	0.0019878	1147	0.00052753	881.76
	0.00037894	1147	0.00095128	881.76
	0.00075123	1147	0.00020755	881.76
	0.00041883	1147	0.00057077	881.76
	0.00020609	1147	0.00025079	881.76
	0.00048531	1147	0.0012367	881.76
	0.00037894	1147	0.00065725	881.76
	0.00035235	1147	0.00083886	881.76
	0.00030581	1147	0.00030268	881.76
	0.00054514	1147	0.00025944	881.76
	0.00023933	1147	0.00026809	881.76
	0.00014626	1147	0.0017555	881.76
	0.0031522	708.8	0.00072643	881.76
	0.0026896	708.8	0.00075238	881.76
	0.00080688	708.8	0.0017037	881.76
	0.00061323	708.8	0.001254	881.76
	0.00095749	708.8	0.00031133	881.76
	0.0017536	708.8	0.0002335	881.76
	0.00027972	708.8	0.00052753	881.76
	0.0021947	708.8	0.00038051	881.76
	0.0002582	708.8	0.00079562	881.76
	0.00032275	708.8	0.00057077	881.76
	0.00097901	708.8	0.0023523	881.76
	0.00043033	708.8	0.00039781	881.76
	0.00073157	708.8	0.00020423	896.13
	0.0001875	894.74	0.00097858	896.13
	0.0001875	894.74	0.0025188	896.13
	0.0012358	894.74	0.00068075	896.13
	0.0014574	894.74	0.001319	896.13
	0.00039204	894.74	0.00022124	896.13
	0.0005625	894.74	0.00022124	896.13
	0.0006392	894.74	0.0007233	896.13
	0.0001875	894.74	0.00077436	896.13
	0.00029829	894.74	0.001353	896.13
	0.00026677	1457.8	0.0015913	896.13
	0.00011508	1457.8	0.0002723	896.13
	0.00029293	1457.8	0.00091051	896.13
	0.00031908	1457.8	0.00018721	896.13
	0.00064863	1457.8	0.00052758	896.13
	0.00032431	1457.8	0.0012934	896.13
	0.0027828	1457.8	0.001336	896.13
	0.000204	1457.8	0.0001787	896.13
	0.00058063	1457.8	0.0017359	896.13
	0.00010985	1457.8	0.0002723	896.13
	0.00031908	1457.8	0.00075734	896.13
	0.0001517	1457.8	0.00034889	896.13
	0.00012554	1457.8	0.00028341	834.09
	0.00054924	1457.8	0.0029895	834.09
	0.00086713	712.31	0.0017919	834.09
	0.00034257	712.31	0.00019199	834.09
	0.0004068	712.31	0.00031084	834.09
	0.00022481	712.31	0.00094166	834.09
	0.00048174	712.31	0.0014171	834.09
	0.00036398	712.31	0.0014079	834.09
	0.0015202	712.31	0.0011611	834.09
	0.00028904	712.31	0.0019199	834.09
	0.00041965	799.53	0.0012616	834.09
	0.00052456	799.53	0.00054854	834.09
	0.00041965	799.53	0.0011062	834.09
	0.00061994	799.53	0.0016456	834.09
	0.00033381	799.53	0.00059425	834.09
	0.00023844	799.53	0.00022856	834.09
	0.00054364	799.53	0.00087766	834.09
	0.00034335	799.53	0.00093251	834.09
	0.00075346	799.53	0.00017395	920.6
	0.00020029	799.53	0.0015572	920.6
	0.0002289	799.53	0.0018886	920.6
	0.00072485	799.53	0.00082004	920.6
	0.00020029	799.53	0.00018223	920.6
	0.00086791	799.53	0.00060468	920.6
	0.00049595	799.53	0.00056326	920.6
	0.00014611	1200.4	0.0010354	920.6
	0.00064796	1200.4	0.00062124	920.6
	0.00077501	1200.4	0.00019051	920.6
	0.00069243	1200.4	0.00023193	920.6
	0.00074325	1200.4	0.00048871	920.6
	0.0002541	1200.4	0.00028991	920.6
	0.0001334	1200.4	0.00021536	920.6
	0.00019058	1200.4	0.0001988	920.6
	0.00015881	1200.4	0.00028163	920.6
	0.00020963	1200.4	0.0011431	920.6
	0.0012642	1200.4	0.00028163	920.6
	0.00017787	1200.4	0.0011597	920.6
			0.00061296	920.6
			0.00018223	920.6
			0.000936	920.6
			0.00025678	920.6
			0.00019051	920.6
			0.00033961	920.6
			0.00017395	920.6
			0.00017395	920.6
			0.00096914	920.6
			0.00049699	920.6
			0.00033961	920.6
			0.00020708	920.6
			0.00043073	920.6
			0.00075377	920.6
			0.0002982	920.6
			0.00054669	920.6
			0.00039759	920.6
			0.00024021	920.6
			0.0016318	920.6
			0.00024021	920.6
			0.00053013	920.6
			0.0010768	920.6
			0.0001988	920.6
			0.00021536	920.6
			0.0001988	920.6
			0.00026506	920.6
			0.00062124	920.6
			0.0013916	920.6
			0.00062124	920.6
			0.001052	920.6
			0.00016806	1179.7
			0.00096959	1179.7
			0.00049772	1179.7
			0.0013122	1179.7
			0.00021977	1179.7
			0.00019392	1179.7
			0.00036844	1179.7
			0.00060115	1179.7
			0.0005559	1179.7
			0.00045248	1179.7
			0.00021331	1179.7
			0.00027795	1179.7
			0.00036198	1179.7
			0.00026502	1179.7
			0.00051065	1179.7
			0.00043308	1179.7
			0.00027795	1179.7
			0.00015513	1179.7
			0.00043308	1179.7
			0.0011247	1179.7
			0.00034905	1179.7
			0.00033613	1179.7
			0.00054297	1179.7
			0.0017065	1179.7
			0.00042016	1179.7
			0.00041369	1179.7
			0.00092434	1179.7
			0.00025209	1179.7
			0.0002327	1179.7
			0.0013574	1179.7
			0.00040076	1179.7
			0.00063993	1179.7
			0.00047187	1179.7
			0.00028441	1179.7
			0.00027149	1179.7
			0.00098252	1179.7
			0.00065286	1179.7
			0.0002327	1179.7
			0.0008791	1179.7
			0.00047187	1179.7
			0.0004848	1179.7
			0.00034259	1179.7
			0.00050419	1179.7
			0.00025856	1179.7
			0.00059468	1179.7
			0.00044601	1179.7
			0.00063347	1179.7
			0.00015024	1370.4
			0.0001558	1370.4
			0.00018362	1370.4
			0.00076232	1370.4
			0.00011685	1370.4
			0.00020588	1370.4
			0.00030048	1370.4
			0.00019475	1370.4
			0.00066216	1370.4
			0.0011796	1370.4
			0.00020588	1370.4
			0.00017806	1370.4
			0.00011685	1370.4
			0.00061765	1370.4
			0.00026709	1370.4
			0.00062321	1370.4
			0.00022258	1370.4
			0.00011685	1370.4
			0.00042289	1370.4
			0.00037281	1370.4
			0.00032273	1370.4
			0.00018919	1370.4
			0.0010517	1370.4
			0.00061208	1370.4
			0.0001558	1370.4
			0.00067329	1370.4
			0.00064547	1370.4
			0.00090143	1370.4
			0.00027265	1370.4
			0.00050636	1370.4
			0.00035612	1370.4
			0.00013911	1370.4
			0.00027265	1370.4
			0.0001725	1370.4
			0.00018362	1370.4
			0.00038951	1370.4
			0.0010739	1370.4
			0.00011685	1370.4
			0.00030048	1370.4
			0.0001725	1370.4
			0.0003283	1370.4
			0.00042289	1370.4
			0.00090699	1370.4
			0.00025596	1370.4
			0.00058426	1370.4
			0.00070111	1370.4
			0.001163	1370.4
			0.00085135	1370.4
			0.0004841	1370.4
			0.0015467	1025.5
			0.0017623	1025.5
			0.00091463	1025.5
			0.00024539	1025.5
			0.00073616	1025.5
			0.0012344	1025.5
			0.00056513	1025.5
			0.00056513	1025.5
			0.00055026	1025.5
			0.00023795	1025.5
			0.0011972	1025.5
			0.00031975	1025.5
			0.00043129	1025.5
			0.00049821	1025.5
			0.00021564	1025.5
			0.00025282	1025.5
			0.0002677	1025.5
			0.00082539	1025.5
			0.00019334	1025.5
			0.00020077	1025.5
			0.00071385	1025.5
			0.00031975	1025.5
			0.0001859	1025.5
			0.00017103	1025.5
			0.00025282	1025.5
			0.00027513	1025.5
			0.00020821	1025.5
			0.00043872	1025.5
			0.00068411	1025.5
			0.00082539	1025.5
			0.00062462	1025.5
			0.00033462	1025.5
			0.00031975	1025.5
			0.00086257	1025.5
			0.00017846	1025.5
			0.00028257	1025.5
			0.0014798	1025.5
			0.00059488	1025.5
			0.00099642	1025.5
			0.00019334	1025.5
			0.00017846	1025.5
			0.00026026	1025.5
			0.00040898	1025.5
			0.0012716	1025.5
			0.00056513	1025.5
			0.00097411	1025.5
			0.0013521	817.78
			0.00019582	817.78
			0.00093247	817.78
			0.00048488	817.78
			0.00019582	817.78
			0.00030771	817.78
			0.001464	817.78
			0.000718	817.78
			0.0010164	817.78
			0.0024151	817.78
			0.00021447	817.78
			0.00099774	817.78
			0.00058745	817.78
			0.00065273	817.78
			0.0015106	817.78
			0.00084855	817.78
			0.0011003	817.78
			0.00069003	817.78
			0.0012775	817.78
			0.0011749	817.78

## Sheet: FIG 2C, 2H
Fig 2C
LE number normalized on cell size
	siCTL_LE	siCTL_cell	siSTIM1_LE	siSTIM1_cell
	0.0086003	1744.1	0.021645	1155
	0.0080806	2103.8	0.018685	1766.1
	0.016513	2180.1	0.018567	1400.3
	0.010535	1613.7	0.045432	1034.5
	0.015152	1056	0.02712	1069.3
	0.0066513	1353.1	0.034023	881.76
	0.024502	1102	0.02455	896.13
	0.02022	840.75	0.02158	834.09
	0.020924	1147	0.053226	920.6
	0.018341	708.8	0.039841	1179.7
	0.010059	894.74	0.035756	1370.4
	0.0096036	1457.8	0.044857	1025.5
	0.011231	712.31	0.024457	817.78
	0.018761	799.53
	0.0099968	1200.4
Fig 2H
LE number normalized on cell size
	shCTL resGFP_LE	shCTL resGFP_cell	shSTIM1 resGFP_LE	shSTIM1 resGFP_cell	shSTIM1 resSTIM1 WT_LE	shSTIM1 resSTIM1 WT_cell	shSTIM1 resSTIM1 NN_LE	shSTIM1 resSTIM1 NN_cell	shSTIM1 resSTIM1 AA_LE	shSTIM1 resSTIM1 AA_cell
	0.0078932	1647	0.027554	3375.2	0.017573	2219.3	0.019336	3103	0.019877	5735.1
	0.0070171	3847.8	0.01986	2668.7	0.013691	3579	0.026829	5516.4	0.011978	2087.2
	0.0095997	2916.7	0.027905	2329.4	0.01389	4319.6	0.021867	10106	0.022093	2172.6
	0.005801	2930.5	0.02285	4726.5	0.016058	2490.9	0.013949	4588.2	0.011372	2198.4
	0.0099983	3400.6	0.032273	4368.9	0.022491	2489.9	0.017599	4147.9	0.015977	2315.9
	0.012482	3364.9	0.026122	3521.9	0.01439	2710.2	0.023782	4204.8	0.014263	2103.3
	0.015173	6195	0.026882	6249.4	0.016671	3119.1	0.023496	3489.9	0.019804	2070.2
	0.015802	3227.4	0.0274	4890.4	0.018107	4142	0.020016	5495.5	0.013671	2779.6
	0.015243	2427.4	0.026655	5740	0.012967	2776.4	0.024358	3407.5	0.014795	2230.5
	0.011219	1871.9	0.026895	2937.3	0.021444	3637.4	0.035512	5462.9	0.012132	2637.7
	0.012713	2831.7	0.033951	5773.1	0.02104	3041.8	0.014777	4263.5	0.016402	2804.6
	0.0087674	2737.4	0.027543	6172.1	0.018369	1469.9	0.016533	4838.7	0.01678	2205
	0.0078192	1534.7

## Sheet: FIG 2D
Fig 2D
LE distance to nucleus normalized on cell size
	siCTL_LE	siCTL_cell	siSTIM1_LE	siSTIM1_cell
	0.0067645	1744.1	0.0081926	1155
	0.0062711	1744.1	0.013324	1155
	0.0070892	1744.1	0.012883	1155
	0.0058995	1744.1	0.0089122	1155
	0.0082832	1744.1	0.011869	1155
	0.0088546	1744.1	0.011472	1155
	0.007791	1744.1	0.021325	1155
	0.012279	1744.1	0.010494	1155
	0.0074863	1744.1	0.01137	1155
	0.012823	1744.1	0.012683	1155
	0.0078015	1744.1	0.021482	1155
	0.0069031	1744.1	0.0090496	1155
	0.019407	1744.1	0.010184	1155
	0.0064564	1744.1	0.0084181	1155
	0.012334	1744.1	0.013696	1155
	0.0073651	2103.8	0.0096934	1155
	0.0074661	2103.8	0.014077	1155
	0.0059516	2103.8	0.0096735	1155
	0.005361	2103.8	0.018706	1155
	0.0044082	2103.8	0.01578	1155
	0.010388	2103.8	0.011773	1155
	0.004371	2103.8	0.012947	1155
	0.0056912	2103.8	0.014536	1155
	0.0066801	2103.8	0.016955	1155
	0.0059512	2103.8	0.019039	1155
	0.0056987	2103.8	0.020516	1766.1
	0.0061581	2103.8	0.016651	1766.1
	0.0069576	2103.8	0.014318	1766.1
	0.0088791	2103.8	0.01438	1766.1
	0.0074573	2103.8	0.011571	1766.1
	0.0080478	2103.8	0.0098035	1766.1
	0.013182	2103.8	0.0098569	1766.1
	0.0089786	2180.1	0.010482	1766.1
	0.0076478	2180.1	0.0057697	1766.1
	0.0089792	2180.1	0.009453	1766.1
	0.0092605	2180.1	0.010291	1766.1
	0.0053629	2180.1	0.005242	1766.1
	0.006179	2180.1	0.0049687	1766.1
	0.0045254	2180.1	0.0060702	1766.1
	0.0055757	2180.1	0.011095	1766.1
	0.0098832	2180.1	0.0069738	1766.1
	0.0061631	2180.1	0.0042379	1766.1
	0.0072423	2180.1	0.0059243	1766.1
	0.0049977	2180.1	0.011166	1766.1
	0.0077243	2180.1	0.0093828	1766.1
	0.0049365	2180.1	0.0098584	1766.1
	0.010275	2180.1	0.0093499	1766.1
	0.0077846	2180.1	0.0098188	1766.1
	0.0052223	2180.1	0.010179	1766.1
	0.0094323	2180.1	0.015291	1766.1
	0.0098918	2180.1	0.012423	1766.1
	0.0037861	2180.1	0.010497	1766.1
	0.010768	2180.1	0.012212	1766.1
	0.0046165	2180.1	0.01285	1766.1
	0.0046801	2180.1	0.012279	1766.1
	0.0081843	2180.1	0.013704	1766.1
	0.0098983	2180.1	0.01542	1766.1
	0.006513	2180.1	0.015942	1766.1
	0.006792	2180.1	0.014672	1400.3
	0.0095476	2180.1	0.01441	1400.3
	0.0062802	2180.1	0.011967	1400.3
	0.007271	2180.1	0.013605	1400.3
	0.0075261	2180.1	0.014883	1400.3
	0.012408	2180.1	0.014221	1400.3
	0.0080639	2180.1	0.010368	1400.3
	0.0097653	2180.1	0.011434	1400.3
	0.0099313	2180.1	0.01254	1400.3
	0.014539	2180.1	0.012845	1400.3
	0.009259	1613.7	0.011753	1400.3
	0.006633	1613.7	0.0089943	1400.3
	0.0075999	1613.7	0.0061317	1400.3
	0.0067604	1613.7	0.0055999	1400.3
	0.0067974	1613.7	0.0089828	1400.3
	0.008611	1613.7	0.0069774	1400.3
	0.0053182	1613.7	0.0060912	1400.3
	0.0054531	1613.7	0.0054809	1400.3
	0.006035	1613.7	0.0070032	1400.3
	0.0057613	1613.7	0.0058621	1400.3
	0.0058412	1613.7	0.0064161	1400.3
	0.0049448	1613.7	0.010971	1400.3
	0.0076927	1613.7	0.0061999	1400.3
	0.0061422	1613.7	0.0075019	1400.3
	0.0063712	1613.7	0.0087234	1400.3
	0.0096584	1613.7	0.010861	1400.3
	0.0056725	1613.7	0.0078839	1034.5
	0.023363	1056	0.0087058	1034.5
	0.0094997	1056	0.0052372	1034.5
	0.015739	1056	0.0046941	1034.5
	0.0069428	1056	0.0056351	1034.5
	0.0063595	1056	0.0041864	1034.5
	0.01552	1056	0.0064194	1034.5
	0.0097551	1056	0.013635	1034.5
	0.0078599	1056	0.0074121	1034.5
	0.0089797	1056	0.0086122	1034.5
	0.0082047	1056	0.012923	1034.5
	0.0073757	1056	0.018121	1034.5
	0.0085882	1056	0.01053	1034.5
	0.011469	1056	0.019545	1034.5
	0.0097453	1056	0.0049596	1034.5
	0.0059479	1056	0.0061252	1034.5
	0.0056571	1056	0.013564	1034.5
	0.0080774	1353.1	0.012744	1034.5
	0.0093208	1353.1	0.01518	1034.5
	0.0071657	1353.1	0.01483	1034.5
	0.0079412	1353.1	0.0063661	1034.5
	0.0057305	1353.1	0.010909	1034.5
	0.013046	1353.1	0.017187	1034.5
	0.0055806	1353.1	0.0070716	1034.5
	0.0098981	1353.1	0.02326	1034.5
	0.0091198	1353.1	0.031342	1034.5
	0.011522	1102	0.02063	1034.5
	0.017223	1102	0.0080718	1034.5
	0.0099422	1102	0.016983	1034.5
	0.009753	1102	0.013683	1034.5
	0.016941	1102	0.024227	1034.5
	0.0080952	1102	0.013021	1034.5
	0.015313	1102	0.011807	1034.5
	0.0075852	1102	0.020532	1034.5
	0.015478	1102	0.017738	1034.5
	0.0076419	1102	0.019013	1034.5
	0.0067178	1102	0.013454	1034.5
	0.0066083	1102	0.016619	1034.5
	0.0075662	1102	0.011958	1034.5
	0.014861	1102	0.026858	1034.5
	0.013308	1102	0.020853	1034.5
	0.015595	1102	0.013095	1034.5
	0.021082	1102	0.012731	1034.5
	0.02045	1102	0.014473	1034.5
	0.015163	1102	0.014583	1034.5
	0.010415	1102	0.016503	1034.5
	0.011071	1102	0.020917	1034.5
	0.017367	1102	0.033363	1069.3
	0.014913	1102	0.023576	1069.3
	0.01621	1102	0.02097	1069.3
	0.008878	1102	0.013603	1069.3
	0.0071534	1102	0.015928	1069.3
	0.0089188	1102	0.014103	1069.3
	0.012168	840.75	0.018347	1069.3
	0.013067	840.75	0.012987	1069.3
	0.0082671	840.75	0.0080499	1069.3
	0.0092671	840.75	0.013082	1069.3
	0.0065232	840.75	0.018498	1069.3
	0.012704	840.75	0.020834	1069.3
	0.012803	840.75	0.0072958	1069.3
	0.018662	840.75	0.0069559	1069.3
	0.024922	840.75	0.0063529	1069.3
	0.018831	840.75	0.017611	1069.3
	0.017397	840.75	0.015244	1069.3
	0.019938	840.75	0.012775	1069.3
	0.0072956	840.75	0.0047206	1069.3
	0.0087249	840.75	0.0044347	1069.3
	0.010099	840.75	0.010697	1069.3
	0.0082691	840.75	0.007751	1069.3
	0.0086173	840.75	0.0046559	1069.3
	0.012621	1147	0.0054695	1069.3
	0.01356	1147	0.004216	1069.3
	0.0071953	1147	0.0079883	1069.3
	0.011241	1147	0.0070025	1069.3
	0.012964	1147	0.0074197	1069.3
	0.0090648	1147	0.010662	1069.3
	0.022167	1147	0.045191	881.76
	0.01377	1147	0.039425	881.76
	0.0075918	1147	0.035786	881.76
	0.0072088	1147	0.030814	881.76
	0.010032	1147	0.031803	881.76
	0.011744	1147	0.029403	881.76
	0.005819	1147	0.019433	881.76
	0.024259	1147	0.016195	881.76
	0.0056461	1147	0.024064	881.76
	0.016032	1147	0.014686	881.76
	0.0093049	1147	0.015499	881.76
	0.011515	1147	0.013518	881.76
	0.0078633	1147	0.023749	881.76
	0.015681	1147	0.011626	881.76
	0.021307	1147	0.018478	881.76
	0.013367	1147	0.0075109	881.76
	0.0080434	1147	0.0083954	881.76
	0.017167	1147	0.0087927	881.76
	0.014244	708.8	0.018557	881.76
	0.0087177	708.8	0.015532	881.76
	0.020821	708.8	0.0083378	881.76
	0.029953	708.8	0.012169	881.76
	0.020958	708.8	0.009026	881.76
	0.016263	708.8	0.010822	881.76
	0.021495	708.8	0.011614	881.76
	0.017951	708.8	0.013647	881.76
	0.0065257	708.8	0.011981	881.76
	0.0059081	708.8	0.014187	881.76
	0.010057	708.8	0.014861	881.76
	0.02004	708.8	0.01507	881.76
	0.021854	708.8	0.01314	896.13
	0.023172	894.74	0.0089383	896.13
	0.022549	894.74	0.013397	896.13
	0.016635	894.74	0.010433	896.13
	0.011221	894.74	0.013887	896.13
	0.014778	894.74	0.014898	896.13
	0.0098232	894.74	0.014348	896.13
	0.0088123	894.74	0.012687	896.13
	0.012126	894.74	0.0091594	896.13
	0.0081693	894.74	0.016779	896.13
	0.0091405	1457.8	0.015453	896.13
	0.0062825	1457.8	0.012094	896.13
	0.011163	1457.8	0.016757	896.13
	0.005842	1457.8	0.015681	896.13
	0.0083875	1457.8	0.019005	896.13
	0.0064412	1457.8	0.017744	896.13
	0.0095268	1457.8	0.030735	896.13
	0.0080454	1457.8	0.019365	896.13
	0.0053949	1457.8	0.023751	896.13
	0.0059418	1457.8	0.023711	896.13
	0.0059797	1457.8	0.023597	896.13
	0.0070787	1457.8	0.02799	896.13
	0.0071104	1457.8	0.013987	834.09
	0.0093423	1457.8	0.014249	834.09
	0.012462	712.31	0.014768	834.09
	0.012476	712.31	0.014464	834.09
	0.011125	712.31	0.0095929	834.09
	0.011396	712.31	0.013556	834.09
	0.0085208	712.31	0.0087025	834.09
	0.010189	712.31	0.011047	834.09
	0.0086662	712.31	0.0099337	834.09
	0.0092089	712.31	0.016773	834.09
	0.017118	799.53	0.012655	834.09
	0.015193	799.53	0.013062	834.09
	0.0117	799.53	0.014252	834.09
	0.010917	799.53	0.019203	834.09
	0.010778	799.53	0.020513	834.09
	0.014468	799.53	0.020959	834.09
	0.0092637	799.53	0.025383	834.09
	0.010108	799.53	0.033403	834.09
	0.012846	799.53	0.028014	920.6
	0.012355	799.53	0.016946	920.6
	0.0070765	799.53	0.015048	920.6
	0.0087839	799.53	0.013189	920.6
	0.019324	799.53	0.017988	920.6
	0.012311	799.53	0.015244	920.6
	0.012034	799.53	0.013222	920.6
	0.015143	1200.4	0.013286	920.6
	0.010523	1200.4	0.012703	920.6
	0.0081054	1200.4	0.014191	920.6
	0.007604	1200.4	0.011045	920.6
	0.0089641	1200.4	0.017313	920.6
	0.014682	1200.4	0.011709	920.6
	0.016145	1200.4	0.014441	920.6
	0.0069119	1200.4	0.016214	920.6
	0.011714	1200.4	0.013935	920.6
	0.0063752	1200.4	0.0079723	920.6
	0.0097661	1200.4	0.017868	920.6
	0.010277	1200.4	0.011628	920.6
			0.021124	920.6
			0.014376	920.6
			0.011585	920.6
			0.010482	920.6
			0.012607	920.6
			0.013463	920.6
			0.0053837	920.6
			0.012036	920.6
			0.019928	920.6
			0.017665	920.6
			0.015727	920.6
			0.022594	920.6
			0.0074994	920.6
			0.014725	920.6
			0.0093176	920.6
			0.012385	920.6
			0.022196	920.6
			0.023672	920.6
			0.020478	920.6
			0.029965	920.6
			0.028093	920.6
			0.008784	920.6
			0.013826	920.6
			0.026479	920.6
			0.012359	920.6
			0.010948	920.6
			0.03464	920.6
			0.015768	920.6
			0.019681	920.6
			0.021129	920.6
			0.021055	1179.7
			0.017054	1179.7
			0.011625	1179.7
			0.010174	1179.7
			0.010027	1179.7
			0.012766	1179.7
			0.016065	1179.7
			0.0082781	1179.7
			0.01434	1179.7
			0.012857	1179.7
			0.017395	1179.7
			0.016118	1179.7
			0.0095138	1179.7
			0.0053202	1179.7
			0.0052933	1179.7
			0.016061	1179.7
			0.0054545	1179.7
			0.015168	1179.7
			0.013212	1179.7
			0.0069012	1179.7
			0.0072504	1179.7
			0.012875	1179.7
			0.010429	1179.7
			0.010308	1179.7
			0.0077431	1179.7
			0.015184	1179.7
			0.012614	1179.7
			0.0090032	1179.7
			0.015512	1179.7
			0.011865	1179.7
			0.0073622	1179.7
			0.013621	1179.7
			0.01258	1179.7
			0.014679	1179.7
			0.012213	1179.7
			0.017124	1179.7
			0.013167	1179.7
			0.015686	1179.7
			0.016142	1179.7
			0.014295	1179.7
			0.016168	1179.7
			0.014976	1179.7
			0.01418	1179.7
			0.014101	1179.7
			0.01685	1179.7
			0.015701	1179.7
			0.017322	1179.7
			0.015825	1370.4
			0.0069092	1370.4
			0.014112	1370.4
			0.0076021	1370.4
			0.0058535	1370.4
			0.021551	1370.4
			0.015009	1370.4
			0.0050065	1370.4
			0.0043486	1370.4
			0.0089811	1370.4
			0.0040065	1370.4
			0.0072268	1370.4
			0.0064955	1370.4
			0.024564	1370.4
			0.033407	1370.4
			0.025743	1370.4
			0.024261	1370.4
			0.032786	1370.4
			0.011573	1370.4
			0.021503	1370.4
			0.025659	1370.4
			0.030718	1370.4
			0.015234	1370.4
			0.012012	1370.4
			0.0099604	1370.4
			0.023776	1370.4
			0.0060453	1370.4
			0.012865	1370.4
			0.01415	1370.4
			0.015568	1370.4
			0.0077035	1370.4
			0.01342	1370.4
			0.017253	1370.4
			0.0083253	1370.4
			0.0094351	1370.4
			0.0076683	1370.4
			0.0068168	1370.4
			0.013454	1370.4
			0.010234	1370.4
			0.0076285	1370.4
			0.013233	1370.4
			0.01419	1370.4
			0.016214	1370.4
			0.0079993	1370.4
			0.0078872	1370.4
			0.012715	1370.4
			0.011667	1370.4
			0.010766	1370.4
			0.010382	1370.4
			0.015113	1025.5
			0.013388	1025.5
			0.016584	1025.5
			0.016049	1025.5
			0.011874	1025.5
			0.01932	1025.5
			0.011846	1025.5
			0.013716	1025.5
			0.011213	1025.5
			0.012355	1025.5
			0.01811	1025.5
			0.028288	1025.5
			0.012511	1025.5
			0.015587	1025.5
			0.010448	1025.5
			0.02554	1025.5
			0.012301	1025.5
			0.0073721	1025.5
			0.0079991	1025.5
			0.012946	1025.5
			0.01167	1025.5
			0.027188	1025.5
			0.015262	1025.5
			0.017412	1025.5
			0.0094328	1025.5
			0.02699	1025.5
			0.012115	1025.5
			0.015984	1025.5
			0.0060013	1025.5
			0.017948	1025.5
			0.01331	1025.5
			0.0067546	1025.5
			0.0083224	1025.5
			0.026035	1025.5
			0.021339	1025.5
			0.026985	1025.5
			0.018499	1025.5
			0.02528	1025.5
			0.0080262	1025.5
			0.023882	1025.5
			0.012519	1025.5
			0.010485	1025.5
			0.01328	1025.5
			0.01418	1025.5
			0.017795	1025.5
			0.019041	1025.5
			0.01031	817.78
			0.012771	817.78
			0.010235	817.78
			0.0081455	817.78
			0.0072249	817.78
			0.0092383	817.78
			0.013301	817.78
			0.010814	817.78
			0.0089038	817.78
			0.023421	817.78
			0.0073025	817.78
			0.00756	817.78
			0.0098774	817.78
			0.029113	817.78
			0.012113	817.78
			0.024784	817.78
			0.020151	817.78
			0.025988	817.78
			0.0247	817.78
			0.023292	817.78

## Sheet: FIG 2F up
Fig 2F, upper panel
LE distance to nucleus normalized on cell size
	shCTL resGFP_LE	shCTL resGFP_cell	shSTIM1 resGFP_LE	shSTIM1 resGFP_cell	shSTIM1 resSTIM1 WT_LE	shSTIM1 resSTIM1 WT_cell
	0.0065025	1647	0.0098077	3375.2	0.01459	2219.3
	0.0042947	1647	0.0090646	3375.2	0.016174	2219.3
	0.0045553	1647	0.012255	3375.2	0.018018	2219.3
	0.0070219	1647	0.0072067	3375.2	0.013677	2219.3
	0.0063928	1647	0.01606	3375.2	0.012373	2219.3
	0.0047523	1647	0.015099	3375.2	0.018082	2219.3
	0.0054963	1647	0.02232	3375.2	0.013326	2219.3
	0.0059238	1647	0.01348	3375.2	0.011824	2219.3
	0.01016	1647	0.0076831	3375.2	0.0099508	2219.3
	0.007976	1647	0.0089191	3375.2	0.013418	2219.3
	0.0083311	1647	0.022007	3375.2	0.011303	2219.3
	0.012467	1647	0.0065964	3375.2	0.0097601	2219.3
	0.010779	1647	0.0047992	3375.2	0.009747	2219.3
	0.0047738	3847.8	0.0056268	3375.2	0.011396	2219.3
	0.0043212	3847.8	0.018854	3375.2	0.010707	2219.3
	0.0040453	3847.8	0.020582	3375.2	0.012228	2219.3
	0.004953	3847.8	0.0026053	3375.2	0.012362	2219.3
	0.0037767	3847.8	0.0021865	3375.2	0.006772	2219.3
	0.003023	3847.8	0.016643	3375.2	0.0076748	2219.3
	0.0033156	3847.8	0.016387	3375.2	0.0062337	2219.3
	0.0024272	3847.8	0.013718	3375.2	0.0076271	2219.3
	0.0034342	3847.8	0.019066	3375.2	0.0065139	2219.3
	0.0023481	3847.8	0.0114	3375.2	0.0055243	2219.3
	0.0065724	3847.8	0.015787	3375.2	0.010439	2219.3
	0.0021257	3847.8	0.0098509	3375.2	0.0087175	2219.3
	0.0017141	3847.8	0.019587	3375.2	0.0080918	2219.3
	0.0019192	3847.8	0.021259	3375.2	0.0084248	2219.3
	0.0020527	3847.8	0.0090816	3375.2	0.0054944	2219.3
	0.0025316	3847.8	0.014085	3375.2	0.0054595	2219.3
	0.0032633	3847.8	0.017759	3375.2	0.009249	2219.3
	0.0058083	3847.8	0.011919	3375.2	0.0080293	2219.3
	0.0044824	3847.8	0.010296	3375.2	0.0045919	2219.3
	0.004414	3847.8	0.02016	3375.2	0.0069329	2219.3
	0.0046725	3847.8	0.01197	3375.2	0.0037757	2219.3
	0.0050313	3847.8	0.013481	3375.2	0.0058995	2219.3
	0.0054027	3847.8	0.0036005	3375.2	0.0041343	2219.3
	0.0074712	3847.8	0.013361	3375.2	0.004224	2219.3
	0.0079017	3847.8	0.015564	3375.2	0.0034159	2219.3
	0.0111	3847.8	0.0099507	3375.2	0.0051624	2219.3
	0.012347	3847.8	0.014213	3375.2	0.0065417	3579
	0.010955	2916.7	0.010775	3375.2	0.0057278	3579
	0.0088474	2916.7	0.011125	3375.2	0.0055103	3579
	0.0079121	2916.7	0.0095914	3375.2	0.0051366	3579
	0.0072179	2916.7	0.01322	3375.2	0.0055136	3579
	0.0076341	2916.7	0.010985	3375.2	0.004334	3579
	0.0072205	2916.7	0.0089586	3375.2	0.0053826	3579
	0.0056445	2916.7	0.014179	3375.2	0.0064608	3579
	0.0055093	2916.7	0.012121	3375.2	0.0042192	3579
	0.005314	2916.7	0.012895	3375.2	0.0052939	3579
	0.0048811	2916.7	0.019764	3375.2	0.0035208	3579
	0.0047547	2916.7	0.016147	3375.2	0.0038393	3579
	0.0026088	2916.7	0.0023238	3375.2	0.0056577	3579
	0.0020334	2916.7	0.021333	3375.2	0.0072811	3579
	0.0039609	2916.7	0.0053484	3375.2	0.0024719	3579
	0.002556	2916.7	0.010265	3375.2	0.0053045	3579
	0.0034409	2916.7	0.011665	3375.2	0.006681	3579
	0.008151	2916.7	0.013841	3375.2	0.0056606	3579
	0.0031282	2916.7	0.011297	3375.2	0.0034385	3579
	0.0039304	2916.7	0.012767	3375.2	0.0052688	3579
	0.0096846	2916.7	0.0040055	3375.2	0.0047781	3579
	0.0052688	2916.7	0.018912	3375.2	0.0068621	3579
	0.0065145	2916.7	0.010933	3375.2	0.0038207	3579
	0.0080597	2916.7	0.020952	3375.2	0.0055154	3579
	0.0083333	2916.7	0.015499	3375.2	0.0065468	3579
	0.0083887	2916.7	0.018753	3375.2	0.0025564	3579
	0.0098492	2916.7	0.006674	3375.2	0.0029861	3579
	0.013475	2916.7	0.016621	3375.2	0.0058782	3579
	0.013873	2916.7	0.014002	3375.2	0.0086683	3579
	0.011361	2930.5	0.014589	3375.2	0.0099674	3579
	0.01082	2930.5	0.013416	3375.2	0.0054354	3579
	0.0095144	2930.5	0.011824	3375.2	0.0023939	3579
	0.0067135	2930.5	0.0082635	3375.2	0.007881	3579
	0.0064225	2930.5	0.011228	3375.2	0.0032485	3579
	0.006296	2930.5	0.01771	3375.2	0.0034557	3579
	0.0028453	2930.5	0.016277	3375.2	0.0027961	3579
	0.0029764	2930.5	0.0032723	3375.2	0.0080057	3579
	0.004053	2930.5	0.018132	3375.2	0.0050783	3579
	0.0018047	2930.5	0.01347	3375.2	0.004564	3579
	0.0070539	2930.5	0.010189	3375.2	0.0043814	3579
	0.0021864	2930.5	0.0018642	3375.2	0.0090275	3579
	0.0036924	2930.5	0.0022461	3375.2	0.0036224	3579
	0.0032746	2930.5	0.0035989	3375.2	0.004705	3579
	0.003122	2930.5	0.0030934	3375.2	0.0050452	3579
	0.004789	2930.5	0.0026667	3375.2	0.004675	3579
	0.011039	2930.5	0.018467	3375.2	0.0050213	3579
	0.011787	3400.6	0.0067065	3375.2	0.0060218	3579
	0.0096142	3400.6	0.015039	3375.2	0.0061902	3579
	0.0079125	3400.6	0.004097	3375.2	0.0065167	3579
	0.0075699	3400.6	0.014836	3375.2	0.012789	4319.6
	0.0073724	3400.6	0.012989	3375.2	0.011853	4319.6
	0.0069452	3400.6	0.0054312	3375.2	0.010076	4319.6
	0.0060641	3400.6	0.0047223	3375.2	0.0099326	4319.6
	0.0060349	3400.6	0.0034868	3375.2	0.010893	4319.6
	0.0039493	3400.6	0.0032571	2668.7	0.0091253	4319.6
	0.0018525	3400.6	0.005987	2668.7	0.0081145	4319.6
	0.0019148	3400.6	0.0043405	2668.7	0.0081113	4319.6
	0.0026365	3400.6	0.0094272	2668.7	0.0071928	4319.6
	0.0011596	3400.6	0.0047678	2668.7	0.0078072	4319.6
	0.0010014	3400.6	0.0091534	2668.7	0.007035	4319.6
	0.0014036	3400.6	0.0038147	2668.7	0.0079921	4319.6
	0.0030588	3400.6	0.0033323	2668.7	0.0066202	4319.6
	0.0037676	3400.6	0.0037151	2668.7	0.0068003	4319.6
	0.0039797	3400.6	0.015816	2668.7	0.0057692	4319.6
	0.0054087	3400.6	0.012643	2668.7	0.0055422	4319.6
	0.005778	3400.6	0.02039	2668.7	0.005572	4319.6
	0.0075758	3400.6	0.0081003	2668.7	0.0047146	4319.6
	0.0095222	3400.6	0.0047154	2668.7	0.0045533	4319.6
	0.010327	3400.6	0.01705	2668.7	0.0046053	4319.6
	0.011327	3400.6	0.0091902	2668.7	0.0049539	4319.6
	0.01229	3400.6	0.010636	2668.7	0.0042364	4319.6
	0.012951	3400.6	0.015369	2668.7	0.0039664	4319.6
	0.012879	3400.6	0.029155	2668.7	0.0044475	4319.6
	0.013763	3400.6	0.032734	2668.7	0.0042168	4319.6
	0.014821	3400.6	0.020107	2668.7	0.00393	4319.6
	0.015113	3400.6	0.035499	2668.7	0.0057261	4319.6
	0.015425	3400.6	0.0049119	2668.7	0.0040805	4319.6
	0.016505	3400.6	0.026441	2668.7	0.0028937	4319.6
	0.018338	3400.6	0.018538	2668.7	0.0036794	4319.6
	0.02203	3400.6	0.017671	2668.7	0.0033128	4319.6
	0.0087058	3364.9	0.022864	2668.7	0.0039124	4319.6
	0.0052603	3364.9	0.033188	2668.7	0.003975	4319.6
	0.0052186	3364.9	0.024454	2668.7	0.0042264	4319.6
	0.0054925	3364.9	0.021626	2668.7	0.0037072	4319.6
	0.0051957	3364.9	0.034952	2668.7	0.0029409	4319.6
	0.0050462	3364.9	0.002277	2668.7	0.0032485	4319.6
	0.0044065	3364.9	0.030432	2668.7	0.0038596	4319.6
	0.0053845	3364.9	0.009606	2668.7	0.002219	4319.6
	0.0031358	3364.9	0.026254	2668.7	0.0026088	4319.6
	0.0026262	3364.9	0.0044445	2668.7	0.0040165	4319.6
	0.002487	3364.9	0.027624	2668.7	0.0034213	4319.6
	0.0019813	3364.9	0.024636	2668.7	0.0039621	4319.6
	0.0018574	3364.9	0.021973	2668.7	0.0042545	4319.6
	0.0022521	3364.9	0.018728	2668.7	0.0028932	4319.6
	0.0033204	3364.9	0.020204	2668.7	0.0025822	4319.6
	0.0043837	3364.9	0.017958	2668.7	0.0053102	4319.6
	0.003665	3364.9	0.014526	2668.7	0.0038047	4319.6
	0.0054777	3364.9	0.0076353	2668.7	0.0020718	4319.6
	0.0036325	3364.9	0.013185	2668.7	0.0035334	4319.6
	0.0049149	3364.9	0.0056214	2668.7	0.0023294	4319.6
	0.0046957	3364.9	0.01461	2668.7	0.002373	4319.6
	0.004053	3364.9	0.024279	2668.7	0.0049228	4319.6
	0.0037588	3364.9	0.016332	2668.7	0.0022857	4319.6
	0.0038853	3364.9	0.022996	2668.7	0.002311	4319.6
	0.0041373	3364.9	0.015814	2668.7	0.002304	4319.6
	0.0040905	3364.9	0.028473	2668.7	0.00396	4319.6
	0.0055644	3364.9	0.023816	2668.7	0.0048613	4319.6
	0.0053386	3364.9	0.0080934	2329.4	0.0063262	4319.6
	0.0045361	3364.9	0.010811	2329.4	0.0072117	4319.6
	0.0050442	3364.9	0.0069959	2329.4	0.0036952	2490.9
	0.0058887	3364.9	0.0068231	2329.4	0.0031053	2490.9
	0.0067662	3364.9	0.0066755	2329.4	0.0042326	2490.9
	0.0071306	3364.9	0.0071375	2329.4	0.0077876	2490.9
	0.0068022	3364.9	0.0061726	2329.4	0.0064233	2490.9
	0.0069664	3364.9	0.0060393	2329.4	0.0075691	2490.9
	0.0085508	3364.9	0.0069468	2329.4	0.0046198	2490.9
	0.0089007	3364.9	0.005744	2329.4	0.0029663	2490.9
	0.0093241	3364.9	0.020011	2329.4	0.0035049	2490.9
	0.0097804	3364.9	0.011082	2329.4	0.0031556	2490.9
	0.0099177	3364.9	0.0049168	2329.4	0.0034409	2490.9
	0.012517	3364.9	0.013307	2329.4	0.0045056	2490.9
	0.012826	3364.9	0.014522	2329.4	0.008961	2490.9
	0.0058336	6195	0.0046134	2329.4	0.0033519	2490.9
	0.0060028	6195	0.012722	2329.4	0.0065485	2490.9
	0.0059682	6195	0.0070889	2329.4	0.0033492	2490.9
	0.0038746	6195	0.011313	2329.4	0.0050543	2490.9
	0.0040082	6195	0.0046397	2329.4	0.0042505	2490.9
	0.0044534	6195	0.01736	2329.4	0.0045502	2490.9
	0.0036916	6195	0.0052753	2329.4	0.010716	2490.9
	0.003236	6195	0.016175	2329.4	0.0048794	2490.9
	0.0032983	6195	0.0077675	2329.4	0.0052534	2490.9
	0.0038903	6195	0.0034856	2329.4	0.010706	2490.9
	0.0030024	6195	0.0067372	2329.4	0.011866	2490.9
	0.0056287	6195	0.0087146	2329.4	0.010282	2490.9
	0.0030809	6195	0.010364	2329.4	0.0088077	2490.9
	0.0039796	6195	0.0067679	2329.4	0.011009	2490.9
	0.0031068	6195	0.013916	2329.4	0.0066815	2490.9
	0.0070236	6195	0.0059521	2329.4	0.010734	2490.9
	0.002833	6195	0.014929	2329.4	0.0084147	2490.9
	0.0031061	6195	0.0081707	2329.4	0.013075	2490.9
	0.0056528	6195	0.018742	2329.4	0.01521	2490.9
	0.0073202	6195	0.0097618	2329.4	0.016137	2490.9
	0.003238	6195	0.014224	2329.4	0.013263	2490.9
	0.003245	6195	0.018116	2329.4	0.014091	2490.9
	0.005241	6195	0.015116	2329.4	0.01451	2490.9
	0.0022705	6195	0.0078483	2329.4	0.012972	2490.9
	0.0042161	6195	0.012206	2329.4	0.018413	2490.9
	0.0035168	6195	0.025914	2329.4	0.014488	2490.9
	0.0083765	6195	0.015662	2329.4	0.021466	2490.9
	0.0044313	6195	0.0036506	2329.4	0.011437	2489.9
	0.0025076	6195	0.0043856	2329.4	0.015456	2489.9
	0.0022372	6195	0.015061	2329.4	0.014717	2489.9
	0.0034615	6195	0.0069762	2329.4	0.011135	2489.9
	0.0029022	6195	0.015604	2329.4	0.011046	2489.9
	0.005601	6195	0.012273	2329.4	0.011783	2489.9
	0.0079717	6195	0.018142	2329.4	0.0085628	2489.9
	0.0058308	6195	0.013993	2329.4	0.0087682	2489.9
	0.002323	6195	0.018724	2329.4	0.0084978	2489.9
	0.0032241	6195	0.029712	2329.4	0.011911	2489.9
	0.0028348	6195	0.0048257	2329.4	0.0085783	2489.9
	0.0022842	6195	0.026228	2329.4	0.0088354	2489.9
	0.004933	6195	0.0052229	2329.4	0.0090185	2489.9
	0.0041549	6195	0.004992	2329.4	0.0070522	2489.9
	0.0063679	6195	0.014975	2329.4	0.006697	2489.9
	0.0031723	6195	0.016825	2329.4	0.010028	2489.9
	0.0015346	6195	0.016345	2329.4	0.0088388	2489.9
	0.0062201	6195	0.02226	2329.4	0.0083729	2489.9
	0.0027217	6195	0.02335	2329.4	0.0058483	2489.9
	0.0057512	6195	0.029973	2329.4	0.0056145	2489.9
	0.00862	6195	0.024854	2329.4	0.0051254	2489.9
	0.0069097	6195	0.027866	2329.4	0.0051791	2489.9
	0.0020453	6195	0.02928	2329.4	0.0077805	2489.9
	0.0052349	6195	0.0060107	4726.5	0.0093413	2489.9
	0.007445	6195	0.0069247	4726.5	0.0051829	2489.9
	0.0066022	6195	0.006393	4726.5	0.0084327	2489.9
	0.0026176	6195	0.0030855	4726.5	0.002921	2489.9
	0.0028603	6195	0.0036768	4726.5	0.003584	2489.9
	0.0068277	6195	0.0018516	4726.5	0.0028107	2489.9
	0.0034233	6195	0.0022701	4726.5	0.0038534	2489.9
	0.0056332	6195	0.0021409	4726.5	0.0034691	2489.9
	0.0026221	6195	0.0018864	4726.5	0.0067614	2489.9
	0.0029501	6195	0.0016282	4726.5	0.0075658	2489.9
	0.0024163	6195	0.0032709	4726.5	0.0040818	2489.9
	0.0087527	6195	0.001512	4726.5	0.0035768	2489.9
	0.0061441	6195	0.0021112	4726.5	0.0066745	2489.9
	0.0050383	6195	0.0032134	4726.5	0.017028	2489.9
	0.0023727	6195	0.0036933	4726.5	0.017518	2489.9
	0.0013049	6195	0.0042478	4726.5	0.0098042	2489.9
	0.0034139	6195	0.001609	4726.5	0.0042055	2489.9
	0.0046385	6195	0.0037988	4726.5	0.0095024	2489.9
	0.0023472	6195	0.0018905	4726.5	0.0040023	2489.9
	0.0053955	6195	0.0020226	4726.5	0.004531	2489.9
	0.0046796	6195	0.0040573	4726.5	0.011514	2489.9
	0.0063502	6195	0.0036315	4726.5	0.021391	2489.9
	0.0037186	6195	0.0033655	4726.5	0.008572	2489.9
	0.0014694	6195	0.0047341	4726.5	0.004047	2489.9
	0.0047577	6195	0.0046916	4726.5	0.0032558	2489.9
	0.0018632	6195	0.0042726	4726.5	0.0055025	2489.9
	0.0037881	6195	0.0036901	4726.5	0.022724	2489.9
	0.0030923	6195	0.0022912	4726.5	0.012491	2489.9
	0.0069223	6195	0.0027931	4726.5	0.0058419	2489.9
	0.0060616	6195	0.0016836	4726.5	0.010845	2489.9
	0.0023049	6195	0.0055226	4726.5	0.014838	2489.9
	0.0018142	6195	0.0021784	4726.5	0.0043898	2489.9
	0.0051542	6195	0.0034618	4726.5	0.0053532	2489.9
	0.0023462	6195	0.0018683	4726.5	0.003103	3119.1
	0.0047435	6195	0.0027217	4726.5	0.0041813	3119.1
	0.0021355	6195	0.001776	4726.5	0.0034099	3119.1
	0.0031023	6195	0.0025965	4726.5	0.0025922	3119.1
	0.0025313	6195	0.0054104	4726.5	0.0040168	3119.1
	0.0031459	6195	0.0023672	4726.5	0.0044633	3119.1
	0.0026566	6195	0.0036877	4726.5	0.0040861	3119.1
	0.0030494	6195	0.0039184	4726.5	0.0066292	3119.1
	0.0050699	6195	0.0034721	4726.5	0.0042798	3119.1
	0.0053088	6195	0.004262	4726.5	0.0055938	3119.1
	0.0038179	6195	0.0055616	4726.5	0.0059245	3119.1
	0.012085	3227.4	0.0036867	4726.5	0.0064994	3119.1
	0.010998	3227.4	0.0053939	4726.5	0.0034903	3119.1
	0.011237	3227.4	0.0078098	4726.5	0.0069493	3119.1
	0.010951	3227.4	0.0044261	4726.5	0.0084904	3119.1
	0.0097009	3227.4	0.0039936	4726.5	0.0043646	3119.1
	0.009488	3227.4	0.0059169	4726.5	0.0091509	3119.1
	0.0092329	3227.4	0.0043608	4726.5	0.01039	3119.1
	0.0095433	3227.4	0.0082492	4726.5	0.0066837	3119.1
	0.0088711	3227.4	0.0042417	4726.5	0.0037339	3119.1
	0.0083067	3227.4	0.0072175	4726.5	0.010556	3119.1
	0.0078154	3227.4	0.0047531	4726.5	0.0049168	3119.1
	0.0080422	3227.4	0.0086855	4726.5	0.0033822	3119.1
	0.0072332	3227.4	0.0071543	4726.5	0.0098055	3119.1
	0.0068249	3227.4	0.0092729	4726.5	0.002626	3119.1
	0.0066746	3227.4	0.0069085	4726.5	0.0028002	3119.1
	0.0080272	3227.4	0.007669	4726.5	0.0038389	3119.1
	0.0075785	3227.4	0.0061391	4726.5	0.0042222	3119.1
	0.006653	3227.4	0.0069933	4726.5	0.0033207	3119.1
	0.0050925	3227.4	0.005947	4726.5	0.0034965	3119.1
	0.0046627	3227.4	0.0060832	4726.5	0.0034573	3119.1
	0.0045303	3227.4	0.0069814	4726.5	0.003916	3119.1
	0.0038155	3227.4	0.0072304	4726.5	0.0042776	3119.1
	0.0044878	3227.4	0.0086635	4726.5	0.01107	3119.1
	0.0034505	3227.4	0.0094206	4726.5	0.0053345	3119.1
	0.004346	3227.4	0.007087	4726.5	0.011651	3119.1
	0.0025568	3227.4	0.010438	4726.5	0.0046196	3119.1
	0.0028797	3227.4	0.0077355	4726.5	0.0078395	3119.1
	0.002578	3227.4	0.0092042	4726.5	0.0051531	3119.1
	0.0024539	3227.4	0.0075648	4726.5	0.0053753	3119.1
	0.0022539	3227.4	0.0081079	4726.5	0.0045723	3119.1
	0.0036827	3227.4	0.0084123	4726.5	0.0063112	3119.1
	0.0023135	3227.4	0.0089246	4726.5	0.0091208	3119.1
	0.0026572	3227.4	0.010203	4726.5	0.0051988	3119.1
	0.0038314	3227.4	0.011252	4726.5	0.012923	3119.1
	0.006128	3227.4	0.011846	4726.5	0.010636	3119.1
	0.0042955	3227.4	0.0091879	4726.5	0.0093001	3119.1
	0.0027446	3227.4	0.011754	4726.5	0.010274	3119.1
	0.0060679	3227.4	0.010602	4726.5	0.01681	3119.1
	0.0037722	3227.4	0.013224	4726.5	0.014132	3119.1
	0.0030824	3227.4	0.011375	4726.5	0.0097363	3119.1
	0.0039321	3227.4	0.011402	4726.5	0.0083672	3119.1
	0.0038039	3227.4	0.014585	4726.5	0.0075489	4142
	0.0039709	3227.4	0.014371	4726.5	0.0057248	4142
	0.0068152	3227.4	0.011936	4726.5	0.0052135	4142
	0.0046027	3227.4	0.015747	4726.5	0.0033755	4142
	0.0058124	3227.4	0.012947	4726.5	0.0018131	4142
	0.0093937	3227.4	0.014568	4726.5	0.0016285	4142
	0.0074527	3227.4	0.012474	4726.5	0.0059264	4142
	0.006747	3227.4	0.01288	4726.5	0.0046249	4142
	0.0084347	3227.4	0.016086	4726.5	0.0022054	4142
	0.008573	3227.4	0.013788	4726.5	0.0054294	4142
	0.010122	2427.4	0.014987	4726.5	0.0020606	4142
	0.0097052	2427.4	0.014514	4726.5	0.0046659	4142
	0.007797	2427.4	0.016758	4726.5	0.0034649	4142
	0.0065447	2427.4	0.014195	4726.5	0.0029462	4142
	0.007868	2427.4	0.015722	4726.5	0.0032513	4142
	0.0060117	2427.4	0.014755	4726.5	0.0026778	4142
	0.0059776	2427.4	0.015465	4726.5	0.0041131	4142
	0.0051923	2427.4	0.015546	4726.5	0.0038477	4142
	0.0057878	2427.4	0.017234	4726.5	0.0035134	4142
	0.0029589	2427.4	0.017027	4726.5	0.0030903	4142
	0.0034234	2427.4	0.020082	4726.5	0.0036508	4142
	0.0028892	2427.4	0.019872	4726.5	0.0019299	4142
	0.0031133	2427.4	0.020725	4726.5	0.0033376	4142
	0.002707	2427.4	0.010364	4368.9	0.0024821	4142
	0.0061639	2427.4	0.010015	4368.9	0.0018142	4142
	0.0068844	2427.4	0.01103	4368.9	0.0032744	4142
	0.0043473	2427.4	0.012388	4368.9	0.0017263	4142
	0.0050917	2427.4	0.0062703	4368.9	0.0053988	4142
	0.0070457	2427.4	0.0058892	4368.9	0.0041203	4142
	0.0028722	2427.4	0.0074793	4368.9	0.0023462	4142
	0.0036201	2427.4	0.006452	4368.9	0.0022381	4142
	0.0041162	2427.4	0.0059858	4368.9	0.002762	4142
	0.0041172	2427.4	0.0076483	4368.9	0.0049021	4142
	0.0078025	2427.4	0.0070868	4368.9	0.0037904	4142
	0.0056105	2427.4	0.0052127	4368.9	0.0032806	4142
	0.01002	2427.4	0.0045615	4368.9	0.0032375	4142
	0.0089172	2427.4	0.010866	4368.9	0.003574	4142
	0.0064025	2427.4	0.0043276	4368.9	0.003717	4142
	0.010235	2427.4	0.0057016	4368.9	0.0048789	4142
	0.0090747	2427.4	0.006962	4368.9	0.0054111	4142
	0.0078815	2427.4	0.0047495	4368.9	0.0054248	4142
	0.0095189	2427.4	0.0045668	4368.9	0.0041319	4142
	0.011446	2427.4	0.0041622	4368.9	0.0041421	4142
	0.011479	2427.4	0.0069321	4368.9	0.0042247	4142
	0.0096273	2427.4	0.0058061	4368.9	0.0051818	4142
	0.011815	2427.4	0.0081816	4368.9	0.0045935	4142
	0.01164	2427.4	0.0077228	4368.9	0.0056208	4142
	0.026288	1871.9	0.0034506	4368.9	0.004673	4142
	0.023239	1871.9	0.0038095	4368.9	0.0059349	4142
	0.013245	1871.9	0.0053895	4368.9	0.0058672	4142
	0.01572	1871.9	0.0063583	4368.9	0.0056276	4142
	0.0092838	1871.9	0.0039046	4368.9	0.0058388	4142
	0.0059561	1871.9	0.0033189	4368.9	0.0063525	4142
	0.0051161	1871.9	0.0039213	4368.9	0.0071157	4142
	0.015065	1871.9	0.0060131	4368.9	0.0070622	4142
	0.012951	1871.9	0.0054501	4368.9	0.007428	4142
	0.01488	1871.9	0.0037079	4368.9	0.007852	4142
	0.0046255	1871.9	0.0030963	4368.9	0.0065221	4142
	0.010132	1871.9	0.0062362	4368.9	0.0065759	4142
	0.012673	1871.9	0.0026971	4368.9	0.0067758	4142
	0.0036751	1871.9	0.0069157	4368.9	0.0069447	4142
	0.0053481	1871.9	0.0053236	4368.9	0.0073417	4142
	0.011142	1871.9	0.004413	4368.9	0.008351	4142
	0.0082894	1871.9	0.0054152	4368.9	0.0076202	4142
	0.0055953	1871.9	0.0056993	4368.9	0.0080177	4142
	0.0096576	1871.9	0.0029421	4368.9	0.0083372	4142
	0.0057729	1871.9	0.0026932	4368.9	0.0087425	4142
	0.0066476	1871.9	0.0037481	4368.9	0.0073252	4142
	0.014095	2831.7	0.00457	4368.9	0.0081341	4142
	0.009576	2831.7	0.0032135	4368.9	0.0082071	4142
	0.0078407	2831.7	0.0049939	4368.9	0.0097257	4142
	0.0080964	2831.7	0.0056148	4368.9	0.0091493	4142
	0.0075544	2831.7	0.004531	4368.9	0.0099112	4142
	0.0086951	2831.7	0.0053174	4368.9	0.010916	4142
	0.0072077	2831.7	0.0029386	4368.9	0.010172	4142
	0.0069362	2831.7	0.0059905	4368.9	0.014753	2776.4
	0.0066243	2831.7	0.0025106	4368.9	0.013848	2776.4
	0.0064261	2831.7	0.0033119	4368.9	0.012756	2776.4
	0.00651	2831.7	0.0035932	4368.9	0.013084	2776.4
	0.0059099	2831.7	0.0049034	4368.9	0.01206	2776.4
	0.0067884	2831.7	0.0039224	4368.9	0.010433	2776.4
	0.0049434	2831.7	0.007352	4368.9	0.012503	2776.4
	0.0050517	2831.7	0.0078231	4368.9	0.0081817	2776.4
	0.0044251	2831.7	0.0022373	4368.9	0.01287	2776.4
	0.0038176	2831.7	0.0037825	4368.9	0.010039	2776.4
	0.002713	2831.7	0.0021031	4368.9	0.0043998	2776.4
	0.0033302	2831.7	0.0054588	4368.9	0.0076963	2776.4
	0.0033973	2831.7	0.0018792	4368.9	0.0047532	2776.4
	0.0037637	2831.7	0.0016352	4368.9	0.013196	2776.4
	0.0041063	2831.7	0.0027656	4368.9	0.00766	2776.4
	0.004458	2831.7	0.0039415	4368.9	0.0059293	2776.4
	0.0053792	2831.7	0.0046049	4368.9	0.0039773	2776.4
	0.006225	2831.7	0.0068065	4368.9	0.011809	2776.4
	0.0059222	2831.7	0.002341	4368.9	0.0047637	2776.4
	0.0059856	2831.7	0.003194	4368.9	0.0060891	2776.4
	0.0062965	2831.7	0.0019956	4368.9	0.004007	2776.4
	0.0067471	2831.7	0.0069253	4368.9	0.0066397	2776.4
	0.0073128	2831.7	0.0047675	4368.9	0.0053786	2776.4
	0.0083042	2831.7	0.0085816	4368.9	0.0088949	2776.4
	0.0090031	2831.7	0.0050669	4368.9	0.0038115	2776.4
	0.009569	2831.7	0.0023782	4368.9	0.0067417	2776.4
	0.010079	2831.7	0.0026238	4368.9	0.006274	2776.4
	0.010238	2831.7	0.004086	4368.9	0.0057414	2776.4
	0.01068	2831.7	0.0030792	4368.9	0.0055773	2776.4
	0.015677	2737.4	0.0083532	4368.9	0.0093458	2776.4
	0.012951	2737.4	0.0095424	4368.9	0.0086947	2776.4
	0.011779	2737.4	0.005746	4368.9	0.011139	2776.4
	0.013461	2737.4	0.0063273	4368.9	0.010184	2776.4
	0.012044	2737.4	0.0044064	4368.9	0.010859	2776.4
	0.010268	2737.4	0.0059966	4368.9	0.011938	2776.4
	0.0089179	2737.4	0.0056902	4368.9	0.010949	2776.4
	0.0053812	2737.4	0.0095632	4368.9	0.0081696	3041.8
	0.0044799	2737.4	0.0060437	4368.9	0.0072178	3041.8
	0.0040692	2737.4	0.0071087	4368.9	0.0088117	3041.8
	0.0043091	2737.4	0.0056123	4368.9	0.011335	3041.8
	0.0070238	2737.4	0.0074623	4368.9	0.0063598	3041.8
	0.0035324	2737.4	0.01138	4368.9	0.0099642	3041.8
	0.005012	2737.4	0.0092598	4368.9	0.0074812	3041.8
	0.0046585	2737.4	0.010743	4368.9	0.010698	3041.8
	0.0046063	2737.4	0.0079395	4368.9	0.0077146	3041.8
	0.0064671	2737.4	0.0066096	4368.9	0.008106	3041.8
	0.0051481	2737.4	0.007533	4368.9	0.0042353	3041.8
	0.010088	2737.4	0.0092348	4368.9	0.0047682	3041.8
	0.006271	2737.4	0.0076639	4368.9	0.0041002	3041.8
	0.010177	2737.4	0.0097297	4368.9	0.0037929	3041.8
	0.011198	2737.4	0.010545	4368.9	0.0048646	3041.8
	0.0077055	2737.4	0.012945	4368.9	0.0060067	3041.8
	0.010239	2737.4	0.010497	4368.9	0.0044888	3041.8
	0.026749	1534.7	0.0079688	4368.9	0.0033154	3041.8
	0.013304	1534.7	0.012981	4368.9	0.0087689	3041.8
	0.012359	1534.7	0.010014	4368.9	0.0035645	3041.8
	0.0081903	1534.7	0.011862	4368.9	0.0043251	3041.8
	0.007948	1534.7	0.013026	4368.9	0.003178	3041.8
	0.0085921	1534.7	0.0088713	4368.9	0.0021005	3041.8
	0.0075985	1534.7	0.011572	4368.9	0.0031797	3041.8
	0.0079481	1534.7	0.0092291	4368.9	0.0020998	3041.8
	0.0090101	1534.7	0.0082792	4368.9	0.0027018	3041.8
	0.0054913	1534.7	0.010958	4368.9	0.0032686	3041.8
	0.0043562	1534.7	0.013732	4368.9	0.008441	3041.8
	0.0070626	1534.7	0.010852	4368.9	0.0070546	3041.8
			0.013539	4368.9	0.0029896	3041.8
			0.0099625	4368.9	0.0043029	3041.8
			0.011803	4368.9	0.0025354	3041.8
			0.01224	4368.9	0.0045416	3041.8
			0.013503	4368.9	0.0033933	3041.8
			0.015124	4368.9	0.0032281	3041.8
			0.013448	4368.9	0.0057615	3041.8
			0.010135	4368.9	0.0089202	3041.8
			0.013467	4368.9	0.0048471	3041.8
			0.013905	4368.9	0.0043723	3041.8
			0.012953	4368.9	0.0039908	3041.8
			0.011382	4368.9	0.0078981	3041.8
			0.014477	4368.9	0.0068877	3041.8
			0.016117	4368.9	0.0057235	3041.8
			0.012475	4368.9	0.0051794	3041.8
			0.015593	4368.9	0.0047089	3041.8
			0.017025	4368.9	0.0060632	3041.8
			0.016858	4368.9	0.0070155	3041.8
			0.017679	4368.9	0.0051709	3041.8
			0.018098	4368.9	0.0062324	3041.8
			0.018715	4368.9	0.0064388	3041.8
			0.014921	4368.9	0.0067909	3041.8
			0.019667	4368.9	0.0065701	3041.8
			0.020393	4368.9	0.0071894	3041.8
			0.013302	3521.9	0.0077403	3041.8
			0.013827	3521.9	0.0069948	3041.8
			0.013873	3521.9	0.0070273	3041.8
			0.0091561	3521.9	0.0085464	3041.8
			0.011397	3521.9	0.010899	3041.8
			0.0078801	3521.9	0.0078316	3041.8
			0.0052461	3521.9	0.0078336	3041.8
			0.0045943	3521.9	0.0086646	3041.8
			0.0059141	3521.9	0.010706	3041.8
			0.0065519	3521.9	0.0085408	3041.8
			0.0043718	3521.9	0.010968	3041.8
			0.011327	3521.9	0.019939	1469.9
			0.0084475	3521.9	0.019016	1469.9
			0.010827	3521.9	0.016363	1469.9
			0.0048223	3521.9	0.013943	1469.9
			0.0083947	3521.9	0.010277	1469.9
			0.0095997	3521.9	0.0049836	1469.9
			0.0037912	3521.9	0.0057097	1469.9
			0.0045708	3521.9	0.0028662	1469.9
			0.0088118	3521.9	0.0051601	1469.9
			0.010638	3521.9	0.0062658	1469.9
			0.004755	3521.9	0.0047822	1469.9
			0.0085898	3521.9	0.0079376	1469.9
			0.0051246	3521.9	0.006755	1469.9
			0.003113	3521.9	0.0087203	1469.9
			0.0077231	3521.9	0.0073495	1469.9
			0.005863	3521.9	0.0086378	1469.9
			0.0088611	3521.9	0.0087158	1469.9
			0.0043918	3521.9	0.010176	1469.9
			0.0047492	3521.9	0.011717	1469.9
			0.0045076	3521.9	0.011697	1469.9
			0.0036052	3521.9	0.012711	1469.9
			0.0029409	3521.9	0.013412	1469.9
			0.0029785	3521.9	0.013572	1469.9
			0.0029945	3521.9	0.019154	1469.9
			0.0041729	3521.9	0.019278	1469.9
			0.0032505	3521.9	0.020381	1469.9
			0.0030636	3521.9	0.022903	1469.9
			0.0038105	3521.9
			0.0067616	3521.9
			0.0035154	3521.9
			0.0041539	3521.9
			0.0043998	3521.9
			0.0063706	3521.9
			0.0046519	3521.9
			0.0042948	3521.9
			0.0045272	3521.9
			0.0075053	3521.9
			0.0068989	3521.9
			0.0050236	3521.9
			0.0053642	3521.9
			0.0065782	3521.9
			0.0056566	3521.9
			0.0059238	3521.9
			0.005483	3521.9
			0.0066356	3521.9
			0.0074148	3521.9
			0.0066563	3521.9
			0.0073294	3521.9
			0.0084334	3521.9
			0.010916	3521.9
			0.0086682	3521.9
			0.0082327	3521.9
			0.0099808	3521.9
			0.008696	3521.9
			0.011977	3521.9
			0.010951	3521.9
			0.010824	3521.9
			0.012687	3521.9
			0.010419	3521.9
			0.013287	3521.9
			0.0097195	3521.9
			0.012878	3521.9
			0.013627	3521.9
			0.011837	3521.9
			0.016837	3521.9
			0.018395	3521.9
			0.014796	3521.9
			0.014458	3521.9
			0.017755	3521.9
			0.015925	3521.9
			0.017095	3521.9
			0.015414	3521.9
			0.019933	3521.9
			0.020193	3521.9
			0.01887	3521.9
			0.021668	3521.9
			0.023199	3521.9
			0.024886	3521.9
			0.024931	3521.9
			0.027368	3521.9
			0.028479	3521.9
			0.012287	6249.4
			0.011427	6249.4
			0.010544	6249.4
			0.010138	6249.4
			0.010108	6249.4
			0.0091586	6249.4
			0.0092551	6249.4
			0.0082235	6249.4
			0.0078288	6249.4
			0.0080304	6249.4
			0.0076386	6249.4
			0.0071922	6249.4
			0.0073171	6249.4
			0.0070322	6249.4
			0.0072829	6249.4
			0.0068326	6249.4
			0.0069536	6249.4
			0.0065836	6249.4
			0.0063229	6249.4
			0.0056884	6249.4
			0.0050831	6249.4
			0.005143	6249.4
			0.0059167	6249.4
			0.0048488	6249.4
			0.0061881	6249.4
			0.0062661	6249.4
			0.0065845	6249.4
			0.006614	6249.4
			0.0041758	6249.4
			0.0061195	6249.4
			0.0047876	6249.4
			0.0041114	6249.4
			0.0056236	6249.4
			0.0067327	6249.4
			0.0048633	6249.4
			0.005391	6249.4
			0.0034857	6249.4
			0.0033943	6249.4
			0.0033591	6249.4
			0.0035243	6249.4
			0.0036912	6249.4
			0.006286	6249.4
			0.0040118	6249.4
			0.0061502	6249.4
			0.0048106	6249.4
			0.0035492	6249.4
			0.0067977	6249.4
			0.0036086	6249.4
			0.0031359	6249.4
			0.0043053	6249.4
			0.0020631	6249.4
			0.0046788	6249.4
			0.0020715	6249.4
			0.0028985	6249.4
			0.0074394	6249.4
			0.0020553	6249.4
			0.0018096	6249.4
			0.0017938	6249.4
			0.0074589	6249.4
			0.0016208	6249.4
			0.0059677	6249.4
			0.0037103	6249.4
			0.0015259	6249.4
			0.0017267	6249.4
			0.0083775	6249.4
			0.0072835	6249.4
			0.0048311	6249.4
			0.0086049	6249.4
			0.0070997	6249.4
			0.0013331	6249.4
			0.0027148	6249.4
			0.0045601	6249.4
			0.0074378	6249.4
			0.0077834	6249.4
			0.0055796	6249.4
			0.0089593	6249.4
			0.0038279	6249.4
			0.0032521	6249.4
			0.0045831	6249.4
			0.0093225	6249.4
			0.006215	6249.4
			0.0069092	6249.4
			0.003936	6249.4
			0.0044478	6249.4
			0.0061948	6249.4
			0.01002	6249.4
			0.0083231	6249.4
			0.0097288	6249.4
			0.0037576	6249.4
			0.0064679	6249.4
			0.0013256	6249.4
			0.004672	6249.4
			0.0072842	6249.4
			0.0061534	6249.4
			0.0086707	6249.4
			0.0066985	6249.4
			0.0072663	6249.4
			0.0039517	6249.4
			0.001665	6249.4
			0.0023415	6249.4
			0.0077006	6249.4
			0.002701	6249.4
			0.0023244	6249.4
			0.0035155	6249.4
			0.0045605	6249.4
			0.0025732	6249.4
			0.007884	6249.4
			0.0022237	6249.4
			0.0037541	6249.4
			0.0061683	6249.4
			0.0056316	6249.4
			0.0024961	6249.4
			0.0092898	6249.4
			0.0055177	6249.4
			0.0027257	6249.4
			0.0025194	6249.4
			0.0093928	6249.4
			0.011743	6249.4
			0.0034719	6249.4
			0.003072	6249.4
			0.0035827	6249.4
			0.0041696	6249.4
			0.0082504	6249.4
			0.0043622	6249.4
			0.003597	6249.4
			0.0054612	6249.4
			0.00588	6249.4
			0.0044318	6249.4
			0.0070255	6249.4
			0.0041803	6249.4
			0.0043632	6249.4
			0.0068472	6249.4
			0.0051575	6249.4
			0.0057029	6249.4
			0.0053062	6249.4
			0.004869	6249.4
			0.0067226	6249.4
			0.0046807	6249.4
			0.0065535	6249.4
			0.004907	6249.4
			0.0053771	6249.4
			0.0065514	6249.4
			0.0060231	6249.4
			0.0054519	6249.4
			0.0054742	6249.4
			0.0057218	6249.4
			0.0058654	6249.4
			0.0059802	6249.4
			0.0063223	6249.4
			0.0061487	6249.4
			0.0068202	6249.4
			0.0066872	6249.4
			0.0067275	6249.4
			0.0066531	6249.4
			0.007018	6249.4
			0.0075467	6249.4
			0.0076563	6249.4
			0.0079785	6249.4
			0.0079591	6249.4
			0.008224	6249.4
			0.0085643	6249.4
			0.0092777	6249.4
			0.0089314	6249.4
			0.0092954	6249.4
			0.0098237	6249.4
			0.010871	6249.4
			0.01251	6249.4
			0.012777	6249.4
			0.015554	4890.4
			0.014274	4890.4
			0.013079	4890.4
			0.013143	4890.4
			0.012376	4890.4
			0.011357	4890.4
			0.012451	4890.4
			0.011322	4890.4
			0.012033	4890.4
			0.011746	4890.4
			0.011384	4890.4
			0.011127	4890.4
			0.011203	4890.4
			0.010144	4890.4
			0.0099507	4890.4
			0.0098518	4890.4
			0.0095663	4890.4
			0.0090783	4890.4
			0.0089137	4890.4
			0.0098965	4890.4
			0.0092963	4890.4
			0.0097225	4890.4
			0.0082875	4890.4
			0.008107	4890.4
			0.0081363	4890.4
			0.0084501	4890.4
			0.0090462	4890.4
			0.0074829	4890.4
			0.008972	4890.4
			0.0073235	4890.4
			0.0081531	4890.4
			0.0066566	4890.4
			0.0073147	4890.4
			0.0069421	4890.4
			0.0068905	4890.4
			0.0083462	4890.4
			0.0064975	4890.4
			0.0081346	4890.4
			0.0082077	4890.4
			0.0061406	4890.4
			0.0071377	4890.4
			0.0052183	4890.4
			0.0052356	4890.4
			0.0053913	4890.4
			0.0059988	4890.4
			0.0066944	4890.4
			0.0074219	4890.4
			0.0063722	4890.4
			0.0050287	4890.4
			0.0070054	4890.4
			0.0059125	4890.4
			0.0051605	4890.4
			0.0053775	4890.4
			0.0043239	4890.4
			0.0039754	4890.4
			0.0055831	4890.4
			0.0070561	4890.4
			0.0042003	4890.4
			0.003925	4890.4
			0.004919	4890.4
			0.0034645	4890.4
			0.0052839	4890.4
			0.0036938	4890.4
			0.0038621	4890.4
			0.0031071	4890.4
			0.0034295	4890.4
			0.0035918	4890.4
			0.0066211	4890.4
			0.0031414	4890.4
			0.0023337	4890.4
			0.002142	4890.4
			0.0040819	4890.4
			0.0074454	4890.4
			0.0066836	4890.4
			0.0037296	4890.4
			0.0024625	4890.4
			0.0060395	4890.4
			0.0071148	4890.4
			0.0020748	4890.4
			0.0041823	4890.4
			0.0036299	4890.4
			0.005633	4890.4
			0.0016965	4890.4
			0.0016211	4890.4
			0.0074027	4890.4
			0.0023253	4890.4
			0.0022251	4890.4
			0.0049837	4890.4
			0.0016576	4890.4
			0.0062963	4890.4
			0.0018081	4890.4
			0.0022162	4890.4
			0.0024082	4890.4
			0.0056732	4890.4
			0.0021165	4890.4
			0.0034197	4890.4
			0.0040471	4890.4
			0.0062481	4890.4
			0.0036801	4890.4
			0.0035228	4890.4
			0.0041262	4890.4
			0.0047176	4890.4
			0.0049449	4890.4
			0.0055235	4890.4
			0.0061944	4890.4
			0.0063602	4890.4
			0.0069274	4890.4
			0.0084774	4890.4
			0.0078198	4890.4
			0.0077941	4890.4
			0.0080578	4890.4
			0.0083197	4890.4
			0.0085181	4890.4
			0.0091093	4890.4
			0.0096952	4890.4
			0.009534	4890.4
			0.010479	4890.4
			0.011136	4890.4
			0.01104	4890.4
			0.01106	4890.4
			0.011308	4890.4
			0.011386	4890.4
			0.01154	4890.4
			0.011648	4890.4
			0.01206	4890.4
			0.012171	4890.4
			0.01251	4890.4
			0.012436	4890.4
			0.012767	4890.4
			0.013652	4890.4
			0.01421	4890.4
			0.014876	4890.4
			0.015462	4890.4
			0.015706	4890.4
			0.0071783	5740
			0.0089851	5740
			0.0042063	5740
			0.0084513	5740
			0.0037924	5740
			0.0075312	5740
			0.0035203	5740
			0.0050442	5740
			0.0035689	5740
			0.0038539	5740
			0.0081081	5740
			0.0057067	5740
			0.0043839	5740
			0.0051355	5740
			0.0073486	5740
			0.0046116	5740
			0.0044084	5740
			0.0031365	5740
			0.0031226	5740
			0.0085314	5740
			0.0049239	5740
			0.0052615	5740
			0.0041246	5740
			0.0028885	5740
			0.006274	5740
			0.0090912	5740
			0.0040555	5740
			0.0027821	5740
			0.0025847	5740
			0.005681	5740
			0.0091564	5740
			0.0032713	5740
			0.0029589	5740
			0.0053788	5740
			0.002292	5740
			0.0036892	5740
			0.0067815	5740
			0.0025893	5740
			0.0029125	5740
			0.0019858	5740
			0.0022102	5740
			0.0046415	5740
			0.0028436	5740
			0.0043516	5740
			0.0049059	5740
			0.0049334	5740
			0.0033351	5740
			0.0050621	5740
			0.0026718	5740
			0.0043572	5740
			0.0028674	5740
			0.0023221	5740
			0.0096859	5740
			0.0054114	5740
			0.0020158	5740
			0.0043922	5740
			0.0078921	5740
			0.0050796	5740
			0.0039401	5740
			0.0062746	5740
			0.0093971	5740
			0.0029928	5740
			0.0036684	5740
			0.0024225	5740
			0.0085022	5740
			0.0083047	5740
			0.0017975	5740
			0.0065356	5740
			0.005106	5740
			0.0015758	5740
			0.002441	5740
			0.0040532	5740
			0.0087444	5740
			0.0043163	5740
			0.0046521	5740
			0.0068656	5740
			0.0089384	5740
			0.0061782	5740
			0.0043312	5740
			0.0055452	5740
			0.004978	5740
			0.0019814	5740
			0.00905	5740
			0.0017229	5740
			0.0072247	5740
			0.0078424	5740
			0.010124	5740
			0.0071873	5740
			0.001586	5740
			0.0054001	5740
			0.0041955	5740
			0.0051304	5740
			0.0058876	5740
			0.0031203	5740
			0.0050549	5740
			0.0025309	5740
			0.0047303	5740
			0.0020415	5740
			0.0026597	5740
			0.0032532	5740
			0.0015487	5740
			0.0074802	5740
			0.0056893	5740
			0.0017942	5740
			0.0069564	5740
			0.010597	5740
			0.0016236	5740
			0.0078811	5740
			0.0023576	5740
			0.0049862	5740
			0.0094906	5740
			0.0094154	5740
			0.0019278	5740
			0.0018354	5740
			0.0025864	5740
			0.0049309	5740
			0.0019989	5740
			0.0060518	5740
			0.0021241	5740
			0.0021125	5740
			0.0036644	5740
			0.0039013	5740
			0.0083054	5740
			0.0033896	5740
			0.0039133	5740
			0.0062144	5740
			0.0046918	5740
			0.0037811	5740
			0.0030413	5740
			0.0076934	5740
			0.007025	5740
			0.0036333	5740
			0.0087388	5740
			0.003499	5740
			0.0069323	5740
			0.0063977	5740
			0.003562	5740
			0.0036544	5740
			0.0038419	5740
			0.0038721	5740
			0.0044381	5740
			0.0072187	5740
			0.0039111	5740
			0.0055819	5740
			0.0063309	5740
			0.0044184	5740
			0.010198	5740
			0.006759	5740
			0.0095476	5740
			0.0045591	5740
			0.0061052	5740
			0.0047019	5740
			0.0047511	5740
			0.019148	2937.3
			0.016665	2937.3
			0.015916	2937.3
			0.016915	2937.3
			0.015358	2937.3
			0.014513	2937.3
			0.01611	2937.3
			0.013102	2937.3
			0.017463	2937.3
			0.01202	2937.3
			0.014179	2937.3
			0.015206	2937.3
			0.014795	2937.3
			0.010546	2937.3
			0.013795	2937.3
			0.0091632	2937.3
			0.012509	2937.3
			0.0084462	2937.3
			0.011573	2937.3
			0.0074338	2937.3
			0.010234	2937.3
			0.0071693	2937.3
			0.010741	2937.3
			0.011175	2937.3
			0.011499	2937.3
			0.0093729	2937.3
			0.010003	2937.3
			0.0039367	2937.3
			0.0095448	2937.3
			0.0043262	2937.3
			0.011664	2937.3
			0.0088542	2937.3
			0.0082391	2937.3
			0.0027235	2937.3
			0.0075086	2937.3
			0.0056581	2937.3
			0.0046192	2937.3
			0.0041368	2937.3
			0.0038877	2937.3
			0.0052194	2937.3
			0.0049305	2937.3
			0.0040546	2937.3
			0.0079496	2937.3
			0.0065719	2937.3
			0.0097268	2937.3
			0.0070174	2937.3
			0.010942	2937.3
			0.0048727	2937.3
			0.0055884	2937.3
			0.0059691	2937.3
			0.0079134	2937.3
			0.0096201	2937.3
			0.0076183	2937.3
			0.012611	2937.3
			0.010373	2937.3
			0.011792	2937.3
			0.0093115	2937.3
			0.013052	2937.3
			0.014309	2937.3
			0.015161	2937.3
			0.010555	2937.3
			0.0096645	2937.3
			0.0095079	2937.3
			0.0090323	2937.3
			0.010653	2937.3
			0.010664	2937.3
			0.011448	2937.3
			0.011053	2937.3
			0.013916	2937.3
			0.011354	2937.3
			0.013207	2937.3
			0.011915	2937.3
			0.012601	2937.3
			0.01355	2937.3
			0.013103	2937.3
			0.012106	2937.3
			0.014158	2937.3
			0.016262	2937.3
			0.015299	2937.3
			0.014573	5773.1
			0.015211	5773.1
			0.014384	5773.1
			0.013974	5773.1
			0.013498	5773.1
			0.013697	5773.1
			0.013444	5773.1
			0.012909	5773.1
			0.012352	5773.1
			0.012266	5773.1
			0.011259	5773.1
			0.011966	5773.1
			0.011481	5773.1
			0.011641	5773.1
			0.010614	5773.1
			0.0097294	5773.1
			0.0093874	5773.1
			0.0096242	5773.1
			0.0094209	5773.1
			0.0091264	5773.1
			0.0090677	5773.1
			0.0092995	5773.1
			0.0082751	5773.1
			0.0087903	5773.1
			0.0084354	5773.1
			0.0083969	5773.1
			0.0081529	5773.1
			0.0078305	5773.1
			0.0080248	5773.1
			0.0070601	5773.1
			0.0071604	5773.1
			0.0078142	5773.1
			0.0070717	5773.1
			0.0070733	5773.1
			0.0068368	5773.1
			0.0073041	5773.1
			0.0066341	5773.1
			0.0070352	5773.1
			0.0069007	5773.1
			0.0065098	5773.1
			0.0063789	5773.1
			0.0069511	5773.1
			0.0063319	5773.1
			0.00707	5773.1
			0.0063438	5773.1
			0.0060407	5773.1
			0.0061142	5773.1
			0.0066185	5773.1
			0.0058754	5773.1
			0.0058648	5773.1
			0.0058638	5773.1
			0.0059202	5773.1
			0.006362	5773.1
			0.0058602	5773.1
			0.0055505	5773.1
			0.0054623	5773.1
			0.0061641	5773.1
			0.005282	5773.1
			0.0054515	5773.1
			0.0059213	5773.1
			0.0067307	5773.1
			0.006406	5773.1
			0.0055946	5773.1
			0.0055882	5773.1
			0.0045715	5773.1
			0.0065156	5773.1
			0.0044429	5773.1
			0.0067792	5773.1
			0.0045441	5773.1
			0.0045583	5773.1
			0.0042495	5773.1
			0.004592	5773.1
			0.0041624	5773.1
			0.0043869	5773.1
			0.0060973	5773.1
			0.0040766	5773.1
			0.0039304	5773.1
			0.0038545	5773.1
			0.0053895	5773.1
			0.0036574	5773.1
			0.0040534	5773.1
			0.0043029	5773.1
			0.0034523	5773.1
			0.005408	5773.1
			0.0027714	5773.1
			0.0030478	5773.1
			0.0040588	5773.1
			0.0054556	5773.1
			0.0024291	5773.1
			0.0024702	5773.1
			0.0051887	5773.1
			0.003178	5773.1
			0.0021911	5773.1
			0.0024887	5773.1
			0.0016113	5773.1
			0.0018694	5773.1
			0.0042567	5773.1
			0.0033447	5773.1
			0.0057913	5773.1
			0.0030712	5773.1
			0.0038904	5773.1
			0.0054796	5773.1
			0.0031614	5773.1
			0.0046722	5773.1
			0.0014306	5773.1
			0.0012428	5773.1
			0.0026644	5773.1
			0.003398	5773.1
			0.0015424	5773.1
			0.0035084	5773.1
			0.0045993	5773.1
			0.005299	5773.1
			0.0028186	5773.1
			0.006527	5773.1
			0.0021655	5773.1
			0.0051826	5773.1
			0.0046473	5773.1
			0.0020169	5773.1
			0.0055323	5773.1
			0.0027398	5773.1
			0.0039613	5773.1
			0.0029078	5773.1
			0.0062876	5773.1
			0.0035872	5773.1
			0.0040662	5773.1
			0.006042	5773.1
			0.0052479	5773.1
			0.0054028	5773.1
			0.0041505	5773.1
			0.0063334	5773.1
			0.0036884	5773.1
			0.0051439	5773.1
			0.0023735	5773.1
			0.0078927	5773.1
			0.0035162	5773.1
			0.0042326	5773.1
			0.0056362	5773.1
			0.0062389	5773.1
			0.0050207	5773.1
			0.0030207	5773.1
			0.0044543	5773.1
			0.0080335	5773.1
			0.0034474	5773.1
			0.004923	5773.1
			0.0040887	5773.1
			0.0078448	5773.1
			0.0065124	5773.1
			0.0045606	5773.1
			0.0059502	5773.1
			0.0045588	5773.1
			0.0066649	5773.1
			0.0064592	5773.1
			0.0044263	5773.1
			0.0069455	5773.1
			0.0055024	5773.1
			0.0061787	5773.1
			0.0083545	5773.1
			0.0049259	5773.1
			0.0046633	5773.1
			0.0052005	5773.1
			0.0080266	5773.1
			0.0049831	5773.1
			0.0091869	5773.1
			0.0080314	5773.1
			0.0071377	5773.1
			0.007158	5773.1
			0.0061296	5773.1
			0.0064954	5773.1
			0.0086974	5773.1
			0.0090654	5773.1
			0.0094362	5773.1
			0.0080855	5773.1
			0.0082975	5773.1
			0.010499	5773.1
			0.0095896	5773.1
			0.010145	5773.1
			0.0077643	5773.1
			0.0098981	5773.1
			0.0087814	5773.1
			0.0099207	5773.1
			0.0098063	5773.1
			0.010728	5773.1
			0.0094928	5773.1
			0.0096761	5773.1
			0.0095524	5773.1
			0.011143	5773.1
			0.0089394	5773.1
			0.0099683	5773.1
			0.010416	5773.1
			0.0093123	5773.1
			0.010993	5773.1
			0.010442	5773.1
			0.01011	5773.1
			0.012411	5773.1
			0.011648	5773.1
			0.012525	5773.1
			0.013069	6172.1
			0.012657	6172.1
			0.012299	6172.1
			0.012391	6172.1
			0.012184	6172.1
			0.011723	6172.1
			0.011292	6172.1
			0.011247	6172.1
			0.010873	6172.1
			0.010513	6172.1
			0.010623	6172.1
			0.011095	6172.1
			0.010489	6172.1
			0.0097132	6172.1
			0.0090318	6172.1
			0.010215	6172.1
			0.009229	6172.1
			0.0084828	6172.1
			0.0095939	6172.1
			0.0084351	6172.1
			0.0081561	6172.1
			0.0080191	6172.1
			0.0076212	6172.1
			0.00818	6172.1
			0.0084734	6172.1
			0.007411	6172.1
			0.0088712	6172.1
			0.0072851	6172.1
			0.0070635	6172.1
			0.0081798	6172.1
			0.0066325	6172.1
			0.006664	6172.1
			0.0062636	6172.1
			0.005713	6172.1
			0.0057329	6172.1
			0.0063373	6172.1
			0.0045741	6172.1
			0.0046136	6172.1
			0.0042213	6172.1
			0.0047905	6172.1
			0.0039287	6172.1
			0.0048366	6172.1
			0.0050224	6172.1
			0.0038941	6172.1
			0.0059052	6172.1
			0.0035167	6172.1
			0.005595	6172.1
			0.0059349	6172.1
			0.0037779	6172.1
			0.0056147	6172.1
			0.0056833	6172.1
			0.0045998	6172.1
			0.003501	6172.1
			0.0054406	6172.1
			0.0059052	6172.1
			0.003492	6172.1
			0.0049381	6172.1
			0.0031886	6172.1
			0.0033443	6172.1
			0.0047619	6172.1
			0.0024676	6172.1
			0.0022513	6172.1
			0.0044856	6172.1
			0.0024399	6172.1
			0.0021261	6172.1
			0.004621	6172.1
			0.004995	6172.1
			0.0022655	6172.1
			0.003342	6172.1
			0.0021612	6172.1
			0.0027904	6172.1
			0.0014965	6172.1
			0.001406	6172.1
			0.0036687	6172.1
			0.0059918	6172.1
			0.0037434	6172.1
			0.0026702	6172.1
			0.0060191	6172.1
			0.0055356	6172.1
			0.0026672	6172.1
			0.0051125	6172.1
			0.0053706	6172.1
			0.0012634	6172.1
			0.0059699	6172.1
			0.0035583	6172.1
			0.0037292	6172.1
			0.0027952	6172.1
			0.0021138	6172.1
			0.0043448	6172.1
			0.0014414	6172.1
			0.00522	6172.1
			0.0042414	6172.1
			0.0056234	6172.1
			0.0040212	6172.1
			0.0049236	6172.1
			0.0029458	6172.1
			0.0021892	6172.1
			0.0056916	6172.1
			0.0048761	6172.1
			0.0027945	6172.1
			0.0016012	6172.1
			0.0035767	6172.1
			0.0017481	6172.1
			0.0026115	6172.1
			0.003268	6172.1
			0.0022768	6172.1
			0.0053736	6172.1
			0.0041578	6172.1
			0.0031526	6172.1
			0.0045333	6172.1
			0.0028193	6172.1
			0.0026054	6172.1
			0.004461	6172.1
			0.0031175	6172.1
			0.0032813	6172.1
			0.0040093	6172.1
			0.0044584	6172.1
			0.0036778	6172.1
			0.0049959	6172.1
			0.0037478	6172.1
			0.0040138	6172.1
			0.0059386	6172.1
			0.0042064	6172.1
			0.0044058	6172.1
			0.0050117	6172.1
			0.0047078	6172.1
			0.0064506	6172.1
			0.005437	6172.1
			0.0056051	6172.1
			0.0066486	6172.1
			0.0057194	6172.1
			0.0060304	6172.1
			0.0057326	6172.1
			0.0057151	6172.1
			0.0063275	6172.1
			0.006457	6172.1
			0.0057107	6172.1
			0.0060923	6172.1
			0.0060483	6172.1
			0.0070573	6172.1
			0.0061517	6172.1
			0.0077904	6172.1
			0.0069677	6172.1
			0.0067056	6172.1
			0.0070193	6172.1
			0.0074119	6172.1
			0.0072655	6172.1
			0.0074675	6172.1
			0.0076101	6172.1
			0.0077075	6172.1
			0.0076068	6172.1
			0.009158	6172.1
			0.0081083	6172.1
			0.0083482	6172.1
			0.0080778	6172.1
			0.0082913	6172.1
			0.0083162	6172.1
			0.0085171	6172.1
			0.00864	6172.1
			0.0097658	6172.1
			0.008992	6172.1
			0.0099455	6172.1
			0.0094902	6172.1
			0.010211	6172.1
			0.010401	6172.1
			0.010719	6172.1
			0.010098	6172.1
			0.011255	6172.1
			0.010608	6172.1
			0.012196	6172.1

## Sheet: FIG 2F low
Fig 2F, lower panel
LE distance to nucleus normalized on cell size
	shSTIM1 resSTIM1 WT_LE	shSTIM1 resSTIM1 WT_cell	shSTIM1 resSTIM1 NN_LE	shSTIM1 resSTIM1 NN_cell	shSTIM1 resSTIM1 AA_LE	shSTIM1 resSTIM1 AA_cell
	0.01459	2219.3	0.01129	3103	0.013663	2087.2
	0.016174	2219.3	0.010306	3103	0.010869	2087.2
	0.018018	2219.3	0.016784	3103	0.010173	2087.2
	0.013677	2219.3	0.010263	3103	0.0092906	2087.2
	0.012373	2219.3	0.0081093	3103	0.0088497	2087.2
	0.018082	2219.3	0.008642	3103	0.0083423	2087.2
	0.013326	2219.3	0.011355	3103	0.007432	2087.2
	0.011824	2219.3	0.0085987	3103	0.0038629	2087.2
	0.0099508	2219.3	0.0033765	3103	0.0045951	2087.2
	0.013418	2219.3	0.0050948	3103	0.0045358	2087.2
	0.011303	2219.3	0.0078947	3103	0.0030217	2087.2
	0.0097601	2219.3	0.0070422	3103	0.0042893	2087.2
	0.009747	2219.3	0.015735	3103	0.0029297	2087.2
	0.011396	2219.3	0.0084641	3103	0.0040163	2087.2
	0.010707	2219.3	0.0029346	3103	0.0048005	2087.2
	0.012228	2219.3	0.0065293	3103	0.0063402	2087.2
	0.012362	2219.3	0.017642	3103	0.0078358	2087.2
	0.006772	2219.3	0.01863	3103	0.0094105	2087.2
	0.0076748	2219.3	0.004987	3103	0.0090908	2087.2
	0.0062337	2219.3	0.0072089	3103	0.010062	2087.2
	0.0076271	2219.3	0.0092113	3103	0.012854	2087.2
	0.0065139	2219.3	0.0071918	3103	0.012578	2087.2
	0.0055243	2219.3	0.0080201	3103	0.011719	2087.2
	0.010439	2219.3	0.0056939	3103	0.014548	2087.2
	0.0087175	2219.3	0.011837	3103	0.018406	2087.2
	0.0080918	2219.3	0.0058637	3103	0.016579	2172.6
	0.0084248	2219.3	0.0092053	3103	0.014471	2172.6
	0.0054944	2219.3	0.0058367	3103	0.013542	2172.6
	0.0054595	2219.3	0.0064052	3103	0.014675	2172.6
	0.009249	2219.3	0.0064775	3103	0.014506	2172.6
	0.0080293	2219.3	0.012144	3103	0.011852	2172.6
	0.0045919	2219.3	0.0084504	3103	0.010307	2172.6
	0.0069329	2219.3	0.0060349	3103	0.011133	2172.6
	0.0037757	2219.3	0.0099943	3103	0.010517	2172.6
	0.0058995	2219.3	0.0048296	3103	0.009891	2172.6
	0.0041343	2219.3	0.0091469	3103	0.012439	2172.6
	0.004224	2219.3	0.010706	3103	0.0090251	2172.6
	0.0034159	2219.3	0.011067	3103	0.01128	2172.6
	0.0051624	2219.3	0.0044088	3103	0.0074496	2172.6
	0.0065417	3579	0.010369	3103	0.0095649	2172.6
	0.0057278	3579	0.007692	3103	0.0087902	2172.6
	0.0055103	3579	0.011924	3103	0.0069609	2172.6
	0.0051366	3579	0.018193	3103	0.0056592	2172.6
	0.0055136	3579	0.0033075	3103	0.0055458	2172.6
	0.004334	3579	0.016823	3103	0.0048956	2172.6
	0.0053826	3579	0.0039972	3103	0.007425	2172.6
	0.0064608	3579	0.0086702	3103	0.005083	2172.6
	0.0042192	3579	0.0055841	3103	0.0069554	2172.6
	0.0052939	3579	0.008867	3103	0.0031736	2172.6
	0.0035208	3579	0.0077922	3103	0.0045418	2172.6
	0.0038393	3579	0.014843	3103	0.0052902	2172.6
	0.0056577	3579	0.0044847	3103	0.0040325	2172.6
	0.0072811	3579	0.010027	3103	0.0029984	2172.6
	0.0024719	3579	0.012912	3103	0.0028858	2172.6
	0.0053045	3579	0.0071176	3103	0.0033565	2172.6
	0.006681	3579	0.0084148	3103	0.0034688	2172.6
	0.0056606	3579	0.0035193	3103	0.003627	2172.6
	0.0034385	3579	0.01014	3103	0.0042491	2172.6
	0.0052688	3579	0.0031784	3103	0.0050079	2172.6
	0.0047781	3579	0.0043463	3103	0.005238	2172.6
	0.0068621	3579	0.0090979	5516.4	0.0057907	2172.6
	0.0038207	3579	0.0083372	5516.4	0.0075528	2172.6
	0.0055154	3579	0.012352	5516.4	0.0071452	2172.6
	0.0065468	3579	0.0079623	5516.4	0.0078397	2172.6
	0.0025564	3579	0.00799	5516.4	0.0084296	2172.6
	0.0029861	3579	0.0080145	5516.4	0.010069	2172.6
	0.0058782	3579	0.0078291	5516.4	0.011621	2172.6
	0.0086683	3579	0.0077605	5516.4	0.012763	2172.6
	0.0099674	3579	0.0099084	5516.4	0.01327	2172.6
	0.0054354	3579	0.0077064	5516.4	0.013377	2172.6
	0.0023939	3579	0.0085837	5516.4	0.013347	2172.6
	0.007881	3579	0.0083526	5516.4	0.013783	2172.6
	0.0032485	3579	0.0074779	5516.4	0.01426	2172.6
	0.0034557	3579	0.0076802	5516.4	0.0069633	2198.4
	0.0027961	3579	0.0097731	5516.4	0.007171	2198.4
	0.0080057	3579	0.0079603	5516.4	0.0064102	2198.4
	0.0050783	3579	0.0092165	5516.4	0.0055397	2198.4
	0.004564	3579	0.0076548	5516.4	0.006744	2198.4
	0.0043814	3579	0.0072346	5516.4	0.0041561	2198.4
	0.0090275	3579	0.0087511	5516.4	0.010647	2198.4
	0.0036224	3579	0.007993	5516.4	0.003398	2198.4
	0.004705	3579	0.0080893	5516.4	0.0083693	2198.4
	0.0050452	3579	0.0070942	5516.4	0.0063423	2198.4
	0.004675	3579	0.0095354	5516.4	0.0090134	2198.4
	0.0050213	3579	0.0092667	5516.4	0.0045387	2198.4
	0.0060218	3579	0.0087684	5516.4	0.0052559	2198.4
	0.0061902	3579	0.00698	5516.4	0.0065038	2198.4
	0.0065167	3579	0.0072584	5516.4	0.002899	2198.4
	0.012789	4319.6	0.0075746	5516.4	0.0062286	2198.4
	0.011853	4319.6	0.0089549	5516.4	0.0075719	2198.4
	0.010076	4319.6	0.0070269	5516.4	0.0098583	2198.4
	0.0099326	4319.6	0.0065312	5516.4	0.0050013	2198.4
	0.010893	4319.6	0.0092264	5516.4	0.0072974	2198.4
	0.0091253	4319.6	0.0088421	5516.4	0.0094592	2198.4
	0.0081145	4319.6	0.0063567	5516.4	0.0066366	2198.4
	0.0081113	4319.6	0.0082927	5516.4	0.0039588	2198.4
	0.0071928	4319.6	0.0070902	5516.4	0.0043288	2198.4
	0.0078072	4319.6	0.006156	5516.4	0.0045392	2198.4
	0.007035	4319.6	0.007106	5516.4	0.0053661	2315.9
	0.0079921	4319.6	0.005741	5516.4	0.0059623	2315.9
	0.0066202	4319.6	0.0088452	5516.4	0.0099615	2315.9
	0.0068003	4319.6	0.0076445	5516.4	0.0060311	2315.9
	0.0057692	4319.6	0.0060128	5516.4	0.0085938	2315.9
	0.0055422	4319.6	0.0059821	5516.4	0.0079744	2315.9
	0.005572	4319.6	0.010138	5516.4	0.0093081	2315.9
	0.0047146	4319.6	0.0091307	5516.4	0.010451	2315.9
	0.0045533	4319.6	0.0075765	5516.4	0.0067516	2315.9
	0.0046053	4319.6	0.0052899	5516.4	0.0056523	2315.9
	0.0049539	4319.6	0.0052947	5516.4	0.0046641	2315.9
	0.0042364	4319.6	0.010227	5516.4	0.0040613	2315.9
	0.0039664	4319.6	0.005099	5516.4	0.0060699	2315.9
	0.0044475	4319.6	0.0051634	5516.4	0.0044318	2315.9
	0.0042168	4319.6	0.004845	5516.4	0.0043459	2315.9
	0.00393	4319.6	0.0048503	5516.4	0.0036733	2315.9
	0.0057261	4319.6	0.0057592	5516.4	0.0051359	2315.9
	0.0040805	4319.6	0.0056093	5516.4	0.0067105	2315.9
	0.0028937	4319.6	0.0046123	5516.4	0.0031637	2315.9
	0.0036794	4319.6	0.0048222	5516.4	0.014446	2315.9
	0.0033128	4319.6	0.005264	5516.4	0.0037625	2315.9
	0.0039124	4319.6	0.0051997	5516.4	0.0084868	2315.9
	0.003975	4319.6	0.0078825	5516.4	0.0061251	2315.9
	0.0042264	4319.6	0.006449	5516.4	0.0094821	2315.9
	0.0037072	4319.6	0.0045441	5516.4	0.0046111	2315.9
	0.0029409	4319.6	0.0060342	5516.4	0.0038556	2315.9
	0.0032485	4319.6	0.0094783	5516.4	0.0051705	2315.9
	0.0038596	4319.6	0.0055611	5516.4	0.0056332	2315.9
	0.002219	4319.6	0.0045557	5516.4	0.010788	2315.9
	0.0026088	4319.6	0.0036896	5516.4	0.0055594	2315.9
	0.0040165	4319.6	0.0051835	5516.4	0.011924	2315.9
	0.0034213	4319.6	0.0040795	5516.4	0.0072691	2315.9
	0.0039621	4319.6	0.003554	5516.4	0.013495	2315.9
	0.0042545	4319.6	0.005848	5516.4	0.0091033	2315.9
	0.0028932	4319.6	0.0066564	5516.4	0.0066944	2315.9
	0.0025822	4319.6	0.0073202	5516.4	0.0081828	2315.9
	0.0053102	4319.6	0.0035724	5516.4	0.0089228	2315.9
	0.0038047	4319.6	0.0030704	5516.4	0.0072249	2103.3
	0.0020718	4319.6	0.0040344	5516.4	0.0066497	2103.3
	0.0035334	4319.6	0.0061035	5516.4	0.0073763	2103.3
	0.0023294	4319.6	0.00284	5516.4	0.0053828	2103.3
	0.002373	4319.6	0.007345	5516.4	0.0048565	2103.3
	0.0049228	4319.6	0.0081656	5516.4	0.0066383	2103.3
	0.0022857	4319.6	0.0048701	5516.4	0.0057482	2103.3
	0.002311	4319.6	0.005724	5516.4	0.0079963	2103.3
	0.002304	4319.6	0.006222	5516.4	0.0042302	2103.3
	0.00396	4319.6	0.0058504	5516.4	0.01115	2103.3
	0.0048613	4319.6	0.0024888	5516.4	0.0040026	2103.3
	0.0063262	4319.6	0.0024592	5516.4	0.0095068	2103.3
	0.0072117	4319.6	0.0023429	5516.4	0.0034933	2103.3
	0.0036952	2490.9	0.0078891	5516.4	0.0087282	2103.3
	0.0031053	2490.9	0.0046305	5516.4	0.0093491	2103.3
	0.0042326	2490.9	0.0020068	5516.4	0.0047014	2103.3
	0.0077876	2490.9	0.0017522	5516.4	0.0074015	2103.3
	0.0064233	2490.9	0.0025392	5516.4	0.0055105	2103.3
	0.0075691	2490.9	0.0026227	5516.4	0.0068499	2103.3
	0.0046198	2490.9	0.0049212	5516.4	0.0048329	2103.3
	0.0029663	2490.9	0.0028362	5516.4	0.0029518	2103.3
	0.0035049	2490.9	0.0016959	5516.4	0.0078723	2103.3
	0.0031556	2490.9	0.0073339	5516.4	0.0066231	2103.3
	0.0034409	2490.9	0.0036592	5516.4	0.0040598	2103.3
	0.0045056	2490.9	0.0020872	5516.4	0.0045187	2103.3
	0.008961	2490.9	0.0045097	5516.4	0.0099143	2103.3
	0.0033519	2490.9	0.0065731	5516.4	0.010787	2103.3
	0.0065485	2490.9	0.0015442	5516.4	0.0045419	2103.3
	0.0033492	2490.9	0.0028325	5516.4	0.0094272	2103.3
	0.0050543	2490.9	0.0021425	5516.4	0.0047284	2103.3
	0.0042505	2490.9	0.00452	5516.4	0.018555	2070.2
	0.0045502	2490.9	0.0055121	5516.4	0.020819	2070.2
	0.010716	2490.9	0.0019144	5516.4	0.016606	2070.2
	0.0048794	2490.9	0.0019008	5516.4	0.017556	2070.2
	0.0052534	2490.9	0.0026179	5516.4	0.013607	2070.2
	0.010706	2490.9	0.0045067	5516.4	0.014492	2070.2
	0.011866	2490.9	0.0026863	5516.4	0.013891	2070.2
	0.010282	2490.9	0.0035267	5516.4	0.014821	2070.2
	0.0088077	2490.9	0.0031591	5516.4	0.014699	2070.2
	0.011009	2490.9	0.0027943	5516.4	0.0109	2070.2
	0.0066815	2490.9	0.0024533	5516.4	0.010181	2070.2
	0.010734	2490.9	0.0035663	5516.4	0.010181	2070.2
	0.0084147	2490.9	0.0026882	5516.4	0.0076038	2070.2
	0.013075	2490.9	0.0052157	5516.4	0.0079715	2070.2
	0.01521	2490.9	0.0057854	5516.4	0.0095733	2070.2
	0.016137	2490.9	0.0044312	5516.4	0.0058076	2070.2
	0.013263	2490.9	0.0050454	5516.4	0.0062091	2070.2
	0.014091	2490.9	0.0028277	5516.4	0.0055745	2070.2
	0.01451	2490.9	0.0030566	5516.4	0.0043357	2070.2
	0.012972	2490.9	0.0043155	5516.4	0.0051094	2070.2
	0.018413	2490.9	0.0038297	5516.4	0.0040848	2070.2
	0.014488	2490.9	0.0033798	5516.4	0.005101	2070.2
	0.021466	2490.9	0.00367	5516.4	0.0038625	2070.2
	0.011437	2489.9	0.0039549	5516.4	0.0033318	2070.2
	0.015456	2489.9	0.0037766	5516.4	0.0041807	2070.2
	0.014717	2489.9	0.0057145	5516.4	0.0041695	2070.2
	0.011135	2489.9	0.0038806	5516.4	0.0053729	2070.2
	0.011046	2489.9	0.0041839	5516.4	0.0050775	2070.2
	0.011783	2489.9	0.0040399	5516.4	0.0089393	2070.2
	0.0085628	2489.9	0.0057262	5516.4	0.0085248	2070.2
	0.0087682	2489.9	0.0048642	5516.4	0.0098446	2070.2
	0.0084978	2489.9	0.0043529	5516.4	0.010336	2070.2
	0.011911	2489.9	0.0047893	5516.4	0.013211	2070.2
	0.0085783	2489.9	0.0061521	5516.4	0.013289	2070.2
	0.0088354	2489.9	0.005064	5516.4	0.014553	2070.2
	0.0090185	2489.9	0.0056035	5516.4	0.014028	2070.2
	0.0070522	2489.9	0.0055053	5516.4	0.014622	2070.2
	0.006697	2489.9	0.0054194	5516.4	0.015222	2070.2
	0.010028	2489.9	0.0056208	5516.4	0.01507	2070.2
	0.0088388	2489.9	0.0059756	5516.4	0.016127	2070.2
	0.0083729	2489.9	0.0059666	5516.4	0.018663	2070.2
	0.0058483	2489.9	0.0062124	5516.4	0.012078	2779.6
	0.0056145	2489.9	0.0070296	5516.4	0.0090678	2779.6
	0.0051254	2489.9	0.015523	4588.2	0.009046	2779.6
	0.0051791	2489.9	0.015797	4588.2	0.0074922	2779.6
	0.0077805	2489.9	0.014212	4588.2	0.0086978	2779.6
	0.0093413	2489.9	0.014541	4588.2	0.0070245	2779.6
	0.0051829	2489.9	0.01388	4588.2	0.0060088	2779.6
	0.0084327	2489.9	0.012504	4588.2	0.0073762	2779.6
	0.002921	2489.9	0.01212	4588.2	0.0063845	2779.6
	0.003584	2489.9	0.011495	4588.2	0.0061926	2779.6
	0.0028107	2489.9	0.0093064	4588.2	0.005915	2779.6
	0.0038534	2489.9	0.0080949	4588.2	0.0062602	2779.6
	0.0034691	2489.9	0.0075992	4588.2	0.0061994	2779.6
	0.0067614	2489.9	0.0072069	4588.2	0.011582	2779.6
	0.0075658	2489.9	0.0065304	4588.2	0.0045507	2779.6
	0.0040818	2489.9	0.0072336	4588.2	0.0044059	2779.6
	0.0035768	2489.9	0.007252	4588.2	0.0040216	2779.6
	0.0066745	2489.9	0.0058979	4588.2	0.0040859	2779.6
	0.017028	2489.9	0.005082	4588.2	0.003167	2779.6
	0.017518	2489.9	0.0047719	4588.2	0.0084507	2779.6
	0.0098042	2489.9	0.0024476	4588.2	0.0036946	2779.6
	0.0042055	2489.9	0.0035877	4588.2	0.0037268	2779.6
	0.0095024	2489.9	0.0027616	4588.2	0.0021863	2779.6
	0.0040023	2489.9	0.0013243	4588.2	0.0037906	2779.6
	0.004531	2489.9	0.0052136	4588.2	0.0034128	2779.6
	0.011514	2489.9	0.002893	4588.2	0.0025174	2779.6
	0.021391	2489.9	0.0034046	4588.2	0.0034131	2779.6
	0.008572	2489.9	0.0032412	4588.2	0.003152	2779.6
	0.004047	2489.9	0.0051916	4588.2	0.0048517	2779.6
	0.0032558	2489.9	0.0039593	4588.2	0.0047473	2779.6
	0.0055025	2489.9	0.004493	4588.2	0.0040006	2779.6
	0.022724	2489.9	0.0054374	4588.2	0.0042932	2779.6
	0.012491	2489.9	0.0043179	4588.2	0.0047816	2779.6
	0.0058419	2489.9	0.0045843	4588.2	0.0065962	2779.6
	0.010845	2489.9	0.0064428	4588.2	0.0062107	2779.6
	0.014838	2489.9	0.0054995	4588.2	0.0072937	2779.6
	0.0043898	2489.9	0.0045476	4588.2	0.007959	2779.6
	0.0053532	2489.9	0.0050724	4588.2	0.0093771	2779.6
	0.003103	3119.1	0.0051584	4588.2	0.010847	2230.5
	0.0041813	3119.1	0.0060414	4588.2	0.0088315	2230.5
	0.0034099	3119.1	0.0064937	4588.2	0.0073539	2230.5
	0.0025922	3119.1	0.0063179	4588.2	0.0068585	2230.5
	0.0040168	3119.1	0.0059453	4588.2	0.005027	2230.5
	0.0044633	3119.1	0.0063568	4588.2	0.0051398	2230.5
	0.0040861	3119.1	0.0066081	4588.2	0.00644	2230.5
	0.0066292	3119.1	0.0067628	4588.2	0.003518	2230.5
	0.0042798	3119.1	0.0071164	4588.2	0.0055481	2230.5
	0.0055938	3119.1	0.0066368	4588.2	0.0032277	2230.5
	0.0059245	3119.1	0.0074351	4588.2	0.0045488	2230.5
	0.0064994	3119.1	0.0077969	4588.2	0.0037949	2230.5
	0.0034903	3119.1	0.0075271	4588.2	0.0057862	2230.5
	0.0069493	3119.1	0.0082087	4588.2	0.004061	2230.5
	0.0084904	3119.1	0.0084058	4588.2	0.012335	2230.5
	0.0043646	3119.1	0.0088781	4588.2	0.0050841	2230.5
	0.0091509	3119.1	0.0097964	4588.2	0.010057	2230.5
	0.01039	3119.1	0.0098576	4588.2	0.0042851	2230.5
	0.0066837	3119.1	0.0097737	4588.2	0.0034223	2230.5
	0.0037339	3119.1	0.010566	4588.2	0.0056255	2230.5
	0.010556	3119.1	0.010177	4588.2	0.0040675	2230.5
	0.0049168	3119.1	0.010514	4588.2	0.004885	2230.5
	0.0033822	3119.1	0.010501	4588.2	0.0045103	2230.5
	0.0098055	3119.1	0.010824	4588.2	0.0045237	2230.5
	0.002626	3119.1	0.010733	4588.2	0.0045849	2230.5
	0.0028002	3119.1	0.011648	4588.2	0.0053719	2230.5
	0.0038389	3119.1	0.011621	4588.2	0.0054173	2230.5
	0.0042222	3119.1	0.012639	4588.2	0.0058638	2230.5
	0.0033207	3119.1	0.007521	4147.9	0.0072696	2230.5
	0.0034965	3119.1	0.0070697	4147.9	0.007415	2230.5
	0.0034573	3119.1	0.0088001	4147.9	0.0081902	2230.5
	0.003916	3119.1	0.007373	4147.9	0.0083983	2230.5
	0.0042776	3119.1	0.0070493	4147.9	0.0099114	2230.5
	0.01107	3119.1	0.0074128	4147.9	0.0092398	2637.7
	0.0053345	3119.1	0.0087501	4147.9	0.013845	2637.7
	0.011651	3119.1	0.0046372	4147.9	0.011922	2637.7
	0.0046196	3119.1	0.0064692	4147.9	0.010738	2637.7
	0.0078395	3119.1	0.0042411	4147.9	0.009037	2637.7
	0.0051531	3119.1	0.0040155	4147.9	0.0098526	2637.7
	0.0053753	3119.1	0.0062799	4147.9	0.0093211	2637.7
	0.0045723	3119.1	0.0036954	4147.9	0.011264	2637.7
	0.0063112	3119.1	0.0088387	4147.9	0.0098928	2637.7
	0.0091208	3119.1	0.0036214	4147.9	0.010123	2637.7
	0.0051988	3119.1	0.0029042	4147.9	0.0092806	2637.7
	0.012923	3119.1	0.0028897	4147.9	0.010285	2637.7
	0.010636	3119.1	0.0027794	4147.9	0.0084852	2637.7
	0.0093001	3119.1	0.0034728	4147.9	0.0091565	2637.7
	0.010274	3119.1	0.0027819	4147.9	0.0052203	2637.7
	0.01681	3119.1	0.0027603	4147.9	0.0096639	2637.7
	0.014132	3119.1	0.006718	4147.9	0.0084552	2637.7
	0.0097363	3119.1	0.0035696	4147.9	0.0038711	2637.7
	0.0083672	3119.1	0.0025487	4147.9	0.0038385	2637.7
	0.0075489	4142	0.0062154	4147.9	0.0029908	2637.7
	0.0057248	4142	0.0022421	4147.9	0.0044015	2637.7
	0.0052135	4142	0.0034137	4147.9	0.0031853	2637.7
	0.0033755	4142	0.0043901	4147.9	0.0062223	2637.7
	0.0018131	4142	0.0054279	4147.9	0.0051981	2637.7
	0.0016285	4142	0.0025187	4147.9	0.0025167	2637.7
	0.0059264	4142	0.0073543	4147.9	0.0026418	2637.7
	0.0046249	4142	0.0044208	4147.9	0.0053092	2637.7
	0.0022054	4142	0.0037563	4147.9	0.0064426	2637.7
	0.0054294	4142	0.0019539	4147.9	0.0096477	2637.7
	0.0020606	4142	0.0041199	4147.9	0.010585	2637.7
	0.0046659	4142	0.0054027	4147.9	0.011634	2637.7
	0.0034649	4142	0.0026402	4147.9	0.013363	2637.7
	0.0029462	4142	0.0039665	4147.9	0.0098062	2205
	0.0032513	4142	0.0027483	4147.9	0.0084676	2205
	0.0026778	4142	0.0029475	4147.9	0.0073276	2205
	0.0041131	4142	0.0027766	4147.9	0.011968	2205
	0.0038477	4142	0.0055135	4147.9	0.010292	2205
	0.0035134	4142	0.0032587	4147.9	0.0085052	2205
	0.0030903	4142	0.0059373	4147.9	0.0078056	2205
	0.0036508	4142	0.0056547	4147.9	0.0087746	2205
	0.0019299	4142	0.011871	4147.9	0.005001	2205
	0.0033376	4142	0.0095771	4147.9	0.0077823	2205
	0.0024821	4142	0.0089207	4147.9	0.0072958	2205
	0.0018142	4142	0.0027168	4147.9	0.0080061	2205
	0.0032744	4142	0.00376	4147.9	0.0085067	2205
	0.0017263	4142	0.0049412	4147.9	0.0074031	2205
	0.0053988	4142	0.0048822	4147.9	0.0096087	2205
	0.0041203	4142	0.010943	4147.9	0.0090268	2205
	0.0023462	4142	0.0035266	4147.9	0.0096931	2205
	0.0022381	4142	0.0048089	4147.9	0.0063753	2205
	0.002762	4142	0.003466	4147.9	0.0044235	2205
	0.0049021	4142	0.0041976	4147.9	0.0093428	2205
	0.0037904	4142	0.0048684	4147.9	0.0052921	2205
	0.0032806	4142	0.014756	4147.9	0.0087375	2205
	0.0032375	4142	0.0091261	4147.9	0.010864	2205
	0.003574	4142	0.01399	4147.9	0.007941	2205
	0.003717	4142	0.010242	4147.9	0.0061276	2205
	0.0048789	4142	0.011498	4147.9	0.0048597	2205
	0.0054111	4142	0.013607	4147.9	0.011532	2205
	0.0054248	4142	0.016841	4147.9	0.0055636	2205
	0.0041319	4142	0.0036283	4147.9	0.0071431	2205
	0.0041421	4142	0.013493	4147.9	0.0077794	2205
	0.0042247	4142	0.0073241	4147.9	0.0061499	2205
	0.0051818	4142	0.010617	4147.9	0.0067638	2205
	0.0045935	4142	0.01261	4147.9	0.0076107	2205
	0.0056208	4142	0.012196	4147.9	0.0083562	2205
	0.004673	4142	0.01514	4147.9	0.0086111	2205
	0.0059349	4142	0.0046735	4147.9	0.0097051	2205
	0.0058672	4142	0.016185	4204.8	0.011768	2205
	0.0056276	4142	0.0088307	4204.8
	0.0058388	4142	0.014872	4204.8
	0.0063525	4142	0.0029149	4204.8
	0.0071157	4142	0.0030479	4204.8
	0.0070622	4142	0.0027051	4204.8
	0.007428	4142	0.014563	4204.8
	0.007852	4142	0.011331	4204.8
	0.0065221	4142	0.0026018	4204.8
	0.0065759	4142	0.0097833	4204.8
	0.0067758	4142	0.0072655	4204.8
	0.0069447	4142	0.0076618	4204.8
	0.0073417	4142	0.005177	4204.8
	0.008351	4142	0.0061549	4204.8
	0.0076202	4142	0.0094203	4204.8
	0.0080177	4142	0.0042009	4204.8
	0.0083372	4142	0.0054	4204.8
	0.0087425	4142	0.0080157	4204.8
	0.0073252	4142	0.0022649	4204.8
	0.0081341	4142	0.010731	4204.8
	0.0082071	4142	0.0041576	4204.8
	0.0097257	4142	0.0042308	4204.8
	0.0091493	4142	0.0096858	4204.8
	0.0099112	4142	0.002438	4204.8
	0.010916	4142	0.0025687	4204.8
	0.010172	4142	0.0069333	4204.8
	0.014753	2776.4	0.0087293	4204.8
	0.013848	2776.4	0.0051478	4204.8
	0.012756	2776.4	0.0065584	4204.8
	0.013084	2776.4	0.0070895	4204.8
	0.01206	2776.4	0.0061054	4204.8
	0.010433	2776.4	0.0072899	4204.8
	0.012503	2776.4	0.010641	4204.8
	0.0081817	2776.4	0.0049606	4204.8
	0.01287	2776.4	0.007018	4204.8
	0.010039	2776.4	0.014179	4204.8
	0.0043998	2776.4	0.0084476	4204.8
	0.0076963	2776.4	0.010845	4204.8
	0.0047532	2776.4	0.014556	4204.8
	0.013196	2776.4	0.004568	4204.8
	0.00766	2776.4	0.016743	4204.8
	0.0059293	2776.4	0.008943	4204.8
	0.0039773	2776.4	0.0030492	4204.8
	0.011809	2776.4	0.007484	4204.8
	0.0047637	2776.4	0.0091463	4204.8
	0.0060891	2776.4	0.0041624	4204.8
	0.004007	2776.4	0.0099645	4204.8
	0.0066397	2776.4	0.005264	4204.8
	0.0053786	2776.4	0.015625	4204.8
	0.0088949	2776.4	0.0059275	4204.8
	0.0038115	2776.4	0.006347	4204.8
	0.0067417	2776.4	0.0036852	4204.8
	0.006274	2776.4	0.0065952	4204.8
	0.0057414	2776.4	0.012522	4204.8
	0.0055773	2776.4	0.017612	4204.8
	0.0093458	2776.4	0.0070174	4204.8
	0.0086947	2776.4	0.0037709	4204.8
	0.011139	2776.4	0.0089239	4204.8
	0.010184	2776.4	0.0023465	4204.8
	0.010859	2776.4	0.015294	4204.8
	0.011938	2776.4	0.010544	4204.8
	0.010949	2776.4	0.010114	4204.8
	0.0081696	3041.8	0.0028017	4204.8
	0.0072178	3041.8	0.016604	4204.8
	0.0088117	3041.8	0.0042774	4204.8
	0.011335	3041.8	0.017469	4204.8
	0.0063598	3041.8	0.015833	4204.8
	0.0099642	3041.8	0.0035113	4204.8
	0.0074812	3041.8	0.016006	4204.8
	0.010698	3041.8	0.016332	4204.8
	0.0077146	3041.8	0.018231	4204.8
	0.008106	3041.8	0.0116	4204.8
	0.0042353	3041.8	0.0040733	4204.8
	0.0047682	3041.8	0.005246	4204.8
	0.0041002	3041.8	0.018636	4204.8
	0.0037929	3041.8	0.0049048	4204.8
	0.0048646	3041.8	0.0043296	4204.8
	0.0060067	3041.8	0.0023254	4204.8
	0.0044888	3041.8	0.019862	4204.8
	0.0033154	3041.8	0.0047786	4204.8
	0.0087689	3041.8	0.0023127	4204.8
	0.0035645	3041.8	0.012297	4204.8
	0.0043251	3041.8	0.0024166	4204.8
	0.003178	3041.8	0.0026645	4204.8
	0.0021005	3041.8	0.0056291	4204.8
	0.0031797	3041.8	0.0029505	4204.8
	0.0020998	3041.8	0.019749	4204.8
	0.0027018	3041.8	0.0028879	4204.8
	0.0032686	3041.8	0.0029902	4204.8
	0.008441	3041.8	0.00324	4204.8
	0.0070546	3041.8	0.0042262	4204.8
	0.0029896	3041.8	0.0033284	4204.8
	0.0043029	3041.8	0.0037677	4204.8
	0.0025354	3041.8	0.010501	4204.8
	0.0045416	3041.8	0.0051188	4204.8
	0.0033933	3041.8	0.0069091	4204.8
	0.0032281	3041.8	0.011683	4204.8
	0.0057615	3041.8	0.0060778	4204.8
	0.0089202	3041.8	0.0071152	4204.8
	0.0048471	3041.8	0.0065369	4204.8
	0.0043723	3041.8	0.012935	3489.9
	0.0039908	3041.8	0.013247	3489.9
	0.0078981	3041.8	0.010537	3489.9
	0.0068877	3041.8	0.013366	3489.9
	0.0057235	3041.8	0.0089267	3489.9
	0.0051794	3041.8	0.0055726	3489.9
	0.0047089	3041.8	0.0059276	3489.9
	0.0060632	3041.8	0.0048099	3489.9
	0.0070155	3041.8	0.0064884	3489.9
	0.0051709	3041.8	0.0050002	3489.9
	0.0062324	3041.8	0.014271	3489.9
	0.0064388	3041.8	0.0077858	3489.9
	0.0067909	3041.8	0.0059648	3489.9
	0.0065701	3041.8	0.0037425	3489.9
	0.0071894	3041.8	0.0145	3489.9
	0.0077403	3041.8	0.0054052	3489.9
	0.0069948	3041.8	0.0063764	3489.9
	0.0070273	3041.8	0.00502	3489.9
	0.0085464	3041.8	0.023471	3489.9
	0.010899	3041.8	0.0091265	3489.9
	0.0078316	3041.8	0.019939	3489.9
	0.0078336	3041.8	0.014175	3489.9
	0.0086646	3041.8	0.019284	3489.9
	0.010706	3041.8	0.012389	3489.9
	0.0085408	3041.8	0.014874	3489.9
	0.010968	3041.8	0.020173	3489.9
	0.019939	1469.9	0.010934	3489.9
	0.019016	1469.9	0.0028782	3489.9
	0.016363	1469.9	0.01569	3489.9
	0.013943	1469.9	0.0087155	3489.9
	0.010277	1469.9	0.018707	3489.9
	0.0049836	1469.9	0.01527	3489.9
	0.0057097	1469.9	0.0054971	3489.9
	0.0028662	1469.9	0.014302	3489.9
	0.0051601	1469.9	0.0083579	3489.9
	0.0062658	1469.9	0.010844	3489.9
	0.0047822	1469.9	0.014611	3489.9
	0.0079376	1469.9	0.010926	3489.9
	0.006755	1469.9	0.0035713	3489.9
	0.0087203	1469.9	0.019014	3489.9
	0.0073495	1469.9	0.010451	3489.9
	0.0086378	1469.9	0.017194	3489.9
	0.0087158	1469.9	0.010046	3489.9
	0.010176	1469.9	0.011721	3489.9
	0.011717	1469.9	0.015505	3489.9
	0.011697	1469.9	0.014603	3489.9
	0.012711	1469.9	0.010615	3489.9
	0.013412	1469.9	0.0073061	3489.9
	0.013572	1469.9	0.0066107	3489.9
	0.019154	1469.9	0.014619	3489.9
	0.019278	1469.9	0.010387	3489.9
	0.020381	1469.9	0.0094483	3489.9
	0.022903	1469.9	0.0069775	3489.9
			0.015787	3489.9
			0.0063756	3489.9
			0.013829	3489.9
			0.012541	3489.9
			0.003316	3489.9
			0.0090828	3489.9
			0.0076465	3489.9
			0.0098107	3489.9
			0.011754	3489.9
			0.0087471	3489.9
			0.013462	3489.9
			0.010336	3489.9
			0.015559	3489.9
			0.010865	3489.9
			0.0028528	3489.9
			0.0026991	3489.9
			0.013463	3489.9
			0.010175	3489.9
			0.009183	3489.9
			0.0067312	3489.9
			0.011397	3489.9
			0.014432	3489.9
			0.0079832	3489.9
			0.0037115	3489.9
			0.019694	3489.9
			0.0085434	3489.9
			0.01626	3489.9
			0.013493	3489.9
			0.014186	3489.9
			0.010071	5495.5
			0.011394	5495.5
			0.012938	5495.5
			0.012218	5495.5
			0.013508	5495.5
			0.0054332	5495.5
			0.014093	5495.5
			0.011108	5495.5
			0.0019427	5495.5
			0.0040333	5495.5
			0.0077272	5495.5
			0.0081265	5495.5
			0.0046378	5495.5
			0.0096745	5495.5
			0.012659	5495.5
			0.0041983	5495.5
			0.0059904	5495.5
			0.0083518	5495.5
			0.0030515	5495.5
			0.0031859	5495.5
			0.0064233	5495.5
			0.0033435	5495.5
			0.0039851	5495.5
			0.0018873	5495.5
			0.0045693	5495.5
			0.0064004	5495.5
			0.0060497	5495.5
			0.001958	5495.5
			0.003251	5495.5
			0.0045558	5495.5
			0.0031091	5495.5
			0.0016309	5495.5
			0.0095706	5495.5
			0.0088355	5495.5
			0.004501	5495.5
			0.0076883	5495.5
			0.0031521	5495.5
			0.004167	5495.5
			0.0052178	5495.5
			0.0060684	5495.5
			0.0038	5495.5
			0.0031227	5495.5
			0.0044231	5495.5
			0.0019971	5495.5
			0.0043612	5495.5
			0.0026558	5495.5
			0.0061002	5495.5
			0.0035473	5495.5
			0.0031705	5495.5
			0.002916	5495.5
			0.0054176	5495.5
			0.0017377	5495.5
			0.0035387	5495.5
			0.0093264	5495.5
			0.0091197	5495.5
			0.0035906	5495.5
			0.0056303	5495.5
			0.0065058	5495.5
			0.0097722	5495.5
			0.0094872	5495.5
			0.0036302	5495.5
			0.0026722	5495.5
			0.0023972	5495.5
			0.010025	5495.5
			0.0041591	5495.5
			0.010043	5495.5
			0.0026791	5495.5
			0.0083305	5495.5
			0.0094215	5495.5
			0.0052811	5495.5
			0.0079208	5495.5
			0.0049198	5495.5
			0.0030523	5495.5
			0.010921	5495.5
			0.003055	5495.5
			0.0029531	5495.5
			0.0048533	5495.5
			0.0063973	5495.5
			0.0066563	5495.5
			0.003306	5495.5
			0.0069356	5495.5
			0.0044303	5495.5
			0.0056092	5495.5
			0.0036679	5495.5
			0.0076425	5495.5
			0.0036958	5495.5
			0.0054309	5495.5
			0.0088711	5495.5
			0.0044856	5495.5
			0.004135	5495.5
			0.0049748	5495.5
			0.0045563	5495.5
			0.004359	5495.5
			0.006006	5495.5
			0.0047406	5495.5
			0.0049632	5495.5
			0.0051231	5495.5
			0.0054179	5495.5
			0.0062746	5495.5
			0.0061589	5495.5
			0.0063101	5495.5
			0.0074736	5495.5
			0.0083412	5495.5
			0.006688	5495.5
			0.0073164	5495.5
			0.0070397	5495.5
			0.0073154	5495.5
			0.0078898	5495.5
			0.0094107	5495.5
			0.0089869	5495.5
			0.0073064	3407.5
			0.0074475	3407.5
			0.0069828	3407.5
			0.0057666	3407.5
			0.00584	3407.5
			0.0076457	3407.5
			0.005359	3407.5
			0.0063211	3407.5
			0.0035111	3407.5
			0.004053	3407.5
			0.0031617	3407.5
			0.0050351	3407.5
			0.0024728	3407.5
			0.0027353	3407.5
			0.0025378	3407.5
			0.0047166	3407.5
			0.0031944	3407.5
			0.0053303	3407.5
			0.0035699	3407.5
			0.0033652	3407.5
			0.009085	3407.5
			0.0024397	3407.5
			0.0041352	3407.5
			0.0081057	3407.5
			0.0097586	3407.5
			0.0093363	3407.5
			0.0067181	3407.5
			0.0088097	3407.5
			0.0022223	3407.5
			0.0052313	3407.5
			0.009255	3407.5
			0.020446	3407.5
			0.0065464	3407.5
			0.010681	3407.5
			0.016404	3407.5
			0.0022097	3407.5
			0.017828	3407.5
			0.018887	3407.5
			0.0038159	3407.5
			0.0094882	3407.5
			0.0056993	3407.5
			0.0027917	3407.5
			0.012825	3407.5
			0.0067235	3407.5
			0.0097876	3407.5
			0.0045319	3407.5
			0.0071701	3407.5
			0.0072018	3407.5
			0.0033409	3407.5
			0.01821	3407.5
			0.015901	3407.5
			0.0050178	3407.5
			0.0070274	3407.5
			0.018702	3407.5
			0.016937	3407.5
			0.01636	3407.5
			0.010118	3407.5
			0.0098387	3407.5
			0.0038629	3407.5
			0.0063366	3407.5
			0.0155	3407.5
			0.0083375	3407.5
			0.0099939	3407.5
			0.0056926	3407.5
			0.0068732	3407.5
			0.0047843	3407.5
			0.017703	3407.5
			0.0053558	3407.5
			0.014267	3407.5
			0.015911	3407.5
			0.0054631	3407.5
			0.011326	3407.5
			0.007435	3407.5
			0.0070752	3407.5
			0.0084223	3407.5
			0.013591	3407.5
			0.0082934	3407.5
			0.011746	3407.5
			0.010368	3407.5
			0.0089819	3407.5
			0.013576	3407.5
			0.013032	3407.5
			0.010015	3407.5
			0.014718	5462.9
			0.013245	5462.9
			0.013761	5462.9
			0.015548	5462.9
			0.014985	5462.9
			0.010687	5462.9
			0.012617	5462.9
			0.015413	5462.9
			0.0119	5462.9
			0.004952	5462.9
			0.014574	5462.9
			0.0097197	5462.9
			0.0047646	5462.9
			0.0090205	5462.9
			0.011647	5462.9
			0.014888	5462.9
			0.016358	5462.9
			0.0040539	5462.9
			0.013696	5462.9
			0.012326	5462.9
			0.0068547	5462.9
			0.0060189	5462.9
			0.011529	5462.9
			0.014566	5462.9
			0.012686	5462.9
			0.013846	5462.9
			0.011687	5462.9
			0.011924	5462.9
			0.012433	5462.9
			0.0073462	5462.9
			0.0089961	5462.9
			0.0028731	5462.9
			0.010505	5462.9
			0.012729	5462.9
			0.013052	5462.9
			0.0033367	5462.9
			0.00625	5462.9
			0.0064552	5462.9
			0.0075919	5462.9
			0.011489	5462.9
			0.012228	5462.9
			0.01472	5462.9
			0.009767	5462.9
			0.015149	5462.9
			0.0080005	5462.9
			0.0083328	5462.9
			0.0034481	5462.9
			0.013342	5462.9
			0.005494	5462.9
			0.011211	5462.9
			0.005898	5462.9
			0.013132	5462.9
			0.015033	5462.9
			0.0032008	5462.9
			0.015557	5462.9
			0.012834	5462.9
			0.002422	5462.9
			0.014379	5462.9
			0.015053	5462.9
			0.0041299	5462.9
			0.0018208	5462.9
			0.0032482	5462.9
			0.0075573	5462.9
			0.00188	5462.9
			0.0046529	5462.9
			0.010818	5462.9
			0.010159	5462.9
			0.016527	5462.9
			0.0019818	5462.9
			0.0023219	5462.9
			0.0059679	5462.9
			0.0036411	5462.9
			0.014611	5462.9
			0.0043323	5462.9
			0.002611	5462.9
			0.0048258	5462.9
			0.013465	5462.9
			0.015165	5462.9
			0.0022042	5462.9
			0.0088097	5462.9
			0.012147	5462.9
			0.0074812	5462.9
			0.0079757	5462.9
			0.0029807	5462.9
			0.014767	5462.9
			0.0072823	5462.9
			0.0093709	5462.9
			0.012758	5462.9
			0.015827	5462.9
			0.0032362	5462.9
			0.0038587	5462.9
			0.0025107	5462.9
			0.0091019	5462.9
			0.0019441	5462.9
			0.011702	5462.9
			0.0063012	5462.9
			0.0063361	5462.9
			0.01054	5462.9
			0.0074274	5462.9
			0.010562	5462.9
			0.0087837	5462.9
			0.0032973	5462.9
			0.0062534	5462.9
			0.0052324	5462.9
			0.0098173	5462.9
			0.0022149	5462.9
			0.0040499	5462.9
			0.0086528	5462.9
			0.0077294	5462.9
			0.0071063	5462.9
			0.0053111	5462.9
			0.0083494	5462.9
			0.0056723	5462.9
			0.0043242	5462.9
			0.004602	5462.9
			0.0060377	5462.9
			0.00927	5462.9
			0.0058124	5462.9
			0.0029998	5462.9
			0.0084307	5462.9
			0.0044877	5462.9
			0.0091161	5462.9
			0.0030166	5462.9
			0.0036811	5462.9
			0.0058821	5462.9
			0.0063075	5462.9
			0.0054131	5462.9
			0.0051549	5462.9
			0.01011	5462.9
			0.0021815	5462.9
			0.0093253	5462.9
			0.0048806	5462.9
			0.0066104	5462.9
			0.0083574	5462.9
			0.0058806	5462.9
			0.0038043	5462.9
			0.01327	5462.9
			0.011978	5462.9
			0.0038203	5462.9
			0.0090379	5462.9
			0.011224	5462.9
			0.004437	5462.9
			0.0065563	5462.9
			0.0075308	5462.9
			0.0069133	5462.9
			0.0087696	5462.9
			0.0065054	5462.9
			0.0072605	5462.9
			0.0032346	5462.9
			0.011804	5462.9
			0.011138	5462.9
			0.0029662	5462.9
			0.0060331	5462.9
			0.014495	5462.9
			0.0018187	5462.9
			0.015719	5462.9
			0.0034684	5462.9
			0.002507	5462.9
			0.0071442	5462.9
			0.014845	5462.9
			0.014017	5462.9
			0.0058049	5462.9
			0.0039286	5462.9
			0.015156	5462.9
			0.0035268	5462.9
			0.00551	5462.9
			0.0027234	5462.9
			0.01474	5462.9
			0.012441	5462.9
			0.0064941	5462.9
			0.014495	5462.9
			0.013553	5462.9
			0.01286	5462.9
			0.010583	5462.9
			0.0042729	5462.9
			0.0037302	5462.9
			0.012998	5462.9
			0.01007	5462.9
			0.013437	5462.9
			0.0080306	5462.9
			0.014818	5462.9
			0.0041673	5462.9
			0.0042774	5462.9
			0.015593	5462.9
			0.012534	5462.9
			0.0037523	5462.9
			0.013141	5462.9
			0.014538	5462.9
			0.015088	5462.9
			0.0063169	5462.9
			0.0040262	5462.9
			0.0041576	5462.9
			0.0043232	5462.9
			0.011204	5462.9
			0.013528	4263.5
			0.012974	4263.5
			0.012304	4263.5
			0.011186	4263.5
			0.0091625	4263.5
			0.006878	4263.5
			0.0066296	4263.5
			0.0058436	4263.5
			0.0047515	4263.5
			0.0042298	4263.5
			0.0033128	4263.5
			0.0024688	4263.5
			0.0031642	4263.5
			0.0052442	4263.5
			0.0017546	4263.5
			0.0079955	4263.5
			0.0020781	4263.5
			0.0045086	4263.5
			0.0016763	4263.5
			0.0024997	4263.5
			0.0080147	4263.5
			0.0091285	4263.5
			0.0061676	4263.5
			0.0071085	4263.5
			0.0075118	4263.5
			0.010227	4263.5
			0.00935	4263.5
			0.0075227	4263.5
			0.0099891	4263.5
			0.0034228	4263.5
			0.0037204	4263.5
			0.0069861	4263.5
			0.0074772	4263.5
			0.0075398	4263.5
			0.0080234	4263.5
			0.0086143	4263.5
			0.0093656	4263.5
			0.0089937	4263.5
			0.012068	4263.5
			0.0091245	4263.5
			0.0083091	4263.5
			0.012618	4263.5
			0.0092297	4263.5
			0.013371	4263.5
			0.01207	4263.5
			0.011714	4263.5
			0.0095936	4263.5
			0.0078521	4263.5
			0.0084177	4263.5
			0.010031	4263.5
			0.012478	4263.5
			0.0080903	4263.5
			0.012648	4263.5
			0.0098356	4263.5
			0.0087838	4263.5
			0.0091212	4263.5
			0.012305	4263.5
			0.01492	4263.5
			0.0099854	4263.5
			0.010346	4263.5
			0.011093	4263.5
			0.015101	4263.5
			0.016159	4263.5
			0.011905	4838.7
			0.010976	4838.7
			0.010391	4838.7
			0.0093095	4838.7
			0.0088654	4838.7
			0.0074465	4838.7
			0.0080928	4838.7
			0.0078275	4838.7
			0.0076173	4838.7
			0.0063413	4838.7
			0.0056429	4838.7
			0.0067775	4838.7
			0.005161	4838.7
			0.0038542	4838.7
			0.0057864	4838.7
			0.0032279	4838.7
			0.0052322	4838.7
			0.0035563	4838.7
			0.0026956	4838.7
			0.0020195	4838.7
			0.0017219	4838.7
			0.0031772	4838.7
			0.0028367	4838.7
			0.0019625	4838.7
			0.0024482	4838.7
			0.0022054	4838.7
			0.0016509	4838.7
			0.0021911	4838.7
			0.0041336	4838.7
			0.0025793	4838.7
			0.0033639	4838.7
			0.0021779	4838.7
			0.0027743	4838.7
			0.0031735	4838.7
			0.0043425	4838.7
			0.0050825	4838.7
			0.0035539	4838.7
			0.0043792	4838.7
			0.0044619	4838.7
			0.0045562	4838.7
			0.0059177	4838.7
			0.0044424	4838.7
			0.0046225	4838.7
			0.005527	4838.7
			0.0048141	4838.7
			0.0049655	4838.7
			0.0047695	4838.7
			0.0065425	4838.7
			0.0065114	4838.7
			0.005733	4838.7
			0.0051849	4838.7
			0.0073723	4838.7
			0.0058149	4838.7
			0.0066389	4838.7
			0.0056064	4838.7
			0.0057478	4838.7
			0.0067877	4838.7
			0.0060721	4838.7
			0.0062849	4838.7
			0.0071256	4838.7
			0.0069342	4838.7
			0.0061594	4838.7
			0.0075749	4838.7
			0.0064083	4838.7
			0.0064929	4838.7
			0.0072211	4838.7
			0.0067613	4838.7
			0.0092106	4838.7
			0.0092265	4838.7
			0.0079905	4838.7
			0.008266	4838.7
			0.0080468	4838.7
			0.0080146	4838.7
			0.010107	4838.7
			0.010384	4838.7
			0.0088518	4838.7
			0.0094891	4838.7
			0.009215	4838.7
			0.011375	4838.7
			0.012475	4838.7

## Sheet: FIG 2G
Fig 2G
LE size normalized on cell size (values in Fig, 2G are plotted on a Log10 scale)
	shCTL resGFP_LE	shCTL resGFP_cell	shSTIM1 resGFP_LE	shSTIM1 resGFP_cell	shSTIM1 resSTIM1 WT_LE	shSTIM1 resSTIM1 WT_cell	shSTIM1 resSTIM1 NN_LE	shSTIM1 resSTIM1 NN_cell	shSTIM1 resSTIM1 AA_LE	shSTIM1 resSTIM1 AA_cell
	0.0016363	1647	0.00034633	3375.2	0.00010242	2219.3	8.3714e-05	3103	0.00024911	5735.1
	0.0054413	1647	0.00015392	3375.2	0.00020483	2219.3	5.2322e-05	3103	0.00016419	5735.1
	0.0012026	1647	0.00013468	3375.2	0.00013168	2219.3	0.0010464	3103	6.794e-05	5735.1
	0.0017743	1647	0.00010582	3375.2	0.00016094	2219.3	4.1857e-05	3103	0.00051521	5735.1
	0.0014195	1647	0.00012506	3375.2	0.00023409	2219.3	0.00027207	3103	0.00018117	5735.1
	0.0007886	1647	0.00047139	3375.2	0.00010242	2219.3	0.00012557	3103	2.8308e-05	5735.1
	0.00037458	1647	9.6203e-05	3375.2	0.00039503	2219.3	4.1857e-05	3103	7.9263e-05	5735.1
	0.000138	1647	0.00017317	3375.2	0.00014631	2219.3	0.00050229	3103	6.794e-05	5735.1
	0.00070974	1647	7.6962e-05	3375.2	0.00017557	2219.3	0.0010046	3103	0.00010191	5735.1
	0.00035487	1647	0.00062532	3375.2	0.00014631	2219.3	0.00030346	3103	0.00011323	5735.1
	0.00084774	1647	0.00031747	3375.2	0.00017557	2219.3	0.0001465	3103	0.00058315	5735.1
	0.00025629	1647	0.00010582	3375.2	0.00033651	2219.3	0.00027207	3103	0.00011889	5735.1
	0.00041401	1647	0.0001443	3375.2	8.7785e-05	2219.3	6.2786e-05	3103	0.00011889	5735.1
	0.0015696	3847.8	0.00021165	3375.2	0.0017996	2219.3	0.00049182	3103	0.00016985	5735.1
	0.00011814	3847.8	0.00012506	3375.2	0.00011705	2219.3	0.000293	3103	0.00057749	5735.1
	5.9071e-05	3847.8	0.00011544	3375.2	0.00040966	2219.3	0.00024068	3103	0.00010191	5735.1
	7.5949e-05	3847.8	0.0017317	3375.2	0.00027799	2219.3	0.00012557	3103	2.8308e-05	5735.1
	0.00034599	3847.8	5.7722e-05	3375.2	0.00045355	2219.3	0.00053368	3103	0.00012456	5735.1
	0.00050632	3847.8	0.00021165	3375.2	0.00096563	2219.3	8.3714e-05	3103	0.00038499	5735.1
	0.00020253	3847.8	0.00022127	3375.2	0.00043892	2219.3	0.001036	3103	5.6616e-05	5735.1
	0.00099577	3847.8	0.00011544	3375.2	0.00059986	2219.3	0.00011511	3103	0.00018117	5735.1
	0.00032067	3847.8	0.00024051	3375.2	0.00027799	2219.3	0.00052322	3103	0.0002208	5735.1
	0.00012658	3847.8	6.7342e-05	3375.2	0.00010242	2219.3	0.00052322	3103	8.4925e-05	5735.1
	0.0001097	3847.8	0.00034633	3375.2	0.00089248	2219.3	0.00015696	3103	0.00020948	5735.1
	0.0014261	3847.8	0.00022127	3375.2	5.8523e-05	2219.3	9.4179e-05	3103	7.9263e-05	5735.1
	9.2826e-05	3847.8	0.00041367	3375.2	0.00052671	2219.3	0.00047089	3103	9.6248e-05	5735.1
	0.00010126	3847.8	0.00021165	3375.2	0.00011705	2219.3	0.00032439	3103	0.00011889	5735.1
	0.00022785	3847.8	0.00013468	3375.2	0.0010242	2219.3	0.00037671	3103	5.0955e-05	5735.1
	0.00028692	3847.8	0.00012506	3375.2	0.00023409	2219.3	6.2786e-05	3103	2.8308e-05	5735.1
	0.00022785	3847.8	0.00024051	3375.2	0.00029262	2219.3	0.00027207	3103	0.00044727	5735.1
	0.00020253	3847.8	0.00031747	3375.2	0.00021946	2219.3	0.00018836	3103	6.794e-05	5735.1
	0.00018565	3847.8	0.00047139	3375.2	0.00027799	2219.3	0.00025114	3103	0.00011323	5735.1
	0.00013502	3847.8	8.6583e-05	3375.2	5.8523e-05	2219.3	0.00020929	3103	6.794e-05	5735.1
	0.00028692	3847.8	0.00015392	3375.2	0.00039503	2219.3	0.00019882	3103	0.00010191	5735.1
	0.00011814	3847.8	0.00073114	3375.2	0.00010242	2219.3	0.00038718	3103	0.00031705	5735.1
	6.751e-05	3847.8	0.00020203	3375.2	0.00020483	2219.3	0.00020929	3103	0.00014154	5735.1
	0.00021941	3847.8	0.00022127	3375.2	0.00051208	2219.3	9.4179e-05	3103	0.0001925	5735.1
	0.00017721	3847.8	0.00012506	3375.2	0.0001902	2219.3	6.2786e-05	3103	0.00044161	5735.1
	0.0001097	3847.8	3.8481e-05	3375.2	0.00083396	2219.3	0.00015696	3103	0.00023213	5735.1
	0.00013502	3847.8	0.00018279	3375.2	0.00011794	3579	0.00016743	3103	0.00040198	5735.1
	0.00010019	2916.7	6.7342e-05	3375.2	0.00048084	3579	4.1857e-05	3103	9.0586e-05	5735.1
	0.00031171	2916.7	9.6203e-05	3375.2	0.00060786	3579	0.00023021	3103	0.00030573	5735.1
	0.00026718	2916.7	0.00032709	3375.2	6.3508e-05	3579	0.00049182	3103	8.4925e-05	5735.1
	0.00026718	2916.7	8.6583e-05	3375.2	0.00071673	3579	0.00016743	3103	7.9263e-05	5735.1
	6.6794e-05	2916.7	0.00011544	3375.2	0.00016331	3579	8.3714e-05	3103	0.00021514	5735.1
	0.00011132	2916.7	4.8101e-05	3375.2	5.4435e-05	3579	0.0001465	3103	0.00039065	5735.1
	0.00016699	2916.7	0.00042329	3375.2	4.5363e-05	3579	6.2786e-05	3103	0.0002661	5735.1
	0.00023378	2916.7	0.00011544	3375.2	0.00012702	3579	4.1857e-05	3103	6.794e-05	5735.1
	0.0013804	2916.7	0.00013468	3375.2	0.00028125	3579	0.00036625	3103	0.00022647	5735.1
	0.0003451	2916.7	0.00012506	3375.2	0.00019052	3579	0.00021975	3103	0.00037933	5735.1
	4.453e-05	2916.7	0.00048101	3375.2	7.258e-05	3579	0.0001465	3103	0.00054918	5735.1
	0.00072361	2916.7	4.8101e-05	3375.2	0.00016331	3579	0.00034532	3103	0.00027742	5735.1
	0.00025604	2916.7	0.00012506	3375.2	0.00012702	3579	0.00028254	3103	0.00010191	5735.1
	0.00033397	2916.7	0.00043291	3375.2	0.00030847	3579	4.1857e-05	3103	9.0586e-05	5735.1
	0.00025604	2916.7	5.7722e-05	3375.2	0.00054435	3579	0.00020929	3103	0.00022647	5735.1
	0.00010019	2916.7	0.00020203	3375.2	0.00015423	3579	0.00012557	3103	0.00010191	5735.1
	0.00010019	2916.7	0.00010582	3375.2	0.00044455	3579	0.00020929	3103	6.794e-05	5735.1
	0.00030057	2916.7	0.00013468	3375.2	0.00018145	3579	7.325e-05	3103	0.00010757	5735.1
	0.00047869	2916.7	0.00012506	3375.2	0.00015423	3579	9.4179e-05	3103	0.00023213	5735.1
	8.9059e-05	2916.7	7.6962e-05	3375.2	0.00013609	3579	0.00018836	3103	0.00031139	5735.1
	0.00011132	2916.7	0.00043291	3375.2	0.00019052	3579	3.5317e-05	5516.4	0.00054352	5735.1
	0.00016699	2916.7	0.00057722	3375.2	4.5363e-05	3579	7.0634e-05	5516.4	0.00032838	5735.1
	7.7927e-05	2916.7	0.00015392	3375.2	0.00012702	3579	2.9431e-05	5516.4	2.8308e-05	5735.1
	7.7927e-05	2916.7	0.0001443	3375.2	0.00031754	3579	0.00027077	5516.4	0.00014154	5735.1
	0.00024491	2916.7	0.00013468	3375.2	3.629e-05	3579	4.709e-05	5516.4	0.00053219	5735.1
	5.5662e-05	2916.7	0.00020203	3375.2	0.00029032	3579	9.4179e-05	5516.4	9.6248e-05	5735.1
	7.7927e-05	2916.7	0.00020203	3375.2	0.00013609	3579	5.8862e-05	5516.4	0.00019816	5735.1
	0.00011132	2916.7	0.00038481	3375.2	6.3508e-05	3579	4.1203e-05	5516.4	0.00022647	5735.1
	0.00012188	2930.5	0.0001443	3375.2	0.00029032	3579	0.0001707	5516.4	7.3601e-05	5735.1
	0.0001108	2930.5	0.00018279	3375.2	0.000626	3579	2.9431e-05	5516.4	0.00014154	5735.1
	0.00015512	2930.5	0.00017317	3375.2	5.4435e-05	3579	5.8862e-05	5516.4	0.00018683	5735.1
	0.0012299	2930.5	0.00079848	3375.2	0.00034476	3579	0.00017659	5516.4	0.00052087	5735.1
	0.00018836	2930.5	6.7342e-05	3375.2	6.3508e-05	3579	2.9431e-05	5516.4	0.00010191	5735.1
	0.00028808	2930.5	0.00015392	3375.2	6.3508e-05	3579	5.8862e-05	5516.4	0.00023213	5735.1
	0.0001108	2930.5	0.00040405	3375.2	0.00019052	3579	4.709e-05	5516.4	0.00041896	5735.1
	5.54e-05	2930.5	0.00025975	3375.2	0.00042641	3579	7.0634e-05	5516.4	0.00013588	5735.1
	0.00018836	2930.5	0.00022127	3375.2	0.00018145	3579	5.2976e-05	5516.4	6.794e-05	5735.1
	0.00012188	2930.5	0.00075038	3375.2	4.5363e-05	3579	0.00027077	5516.4	0.00019816	5735.1
	0.00017728	2930.5	6.7342e-05	3375.2	0.00038105	3579	0.00018836	5516.4	0.00011889	5735.1
	0.00019944	2930.5	3.8481e-05	3375.2	0.00029939	3579	0.00012361	5516.4	0.00058315	5735.1
	0.00024376	2930.5	0.0014527	3375.2	0.00017238	3579	6.4748e-05	5516.4	3.397e-05	5735.1
	0.00029916	2930.5	0.00029823	3375.2	0.00015423	3579	8.8293e-05	5516.4	5.0955e-05	5735.1
	0.0019722	2930.5	0.0010775	3375.2	0.00018145	3579	2.3545e-05	5516.4	0.00045293	5735.1
	6.648e-05	2930.5	0.00057722	3375.2	9.0725e-05	3579	0.00052387	5516.4	0.00025477	5735.1
	6.648e-05	2930.5	0.00030785	3375.2	5.4435e-05	3579	7.0634e-05	5516.4	0.00018117	5735.1
	4.7742e-05	3400.6	0.00010582	3375.2	0.00016331	3579	6.4748e-05	5516.4	0.00023213	5735.1
	0.00013368	3400.6	7.6962e-05	3375.2	0.00029939	3579	3.5317e-05	5516.4	0.0002208	5735.1
	0.00023871	3400.6	8.6583e-05	3375.2	3.629e-05	3579	3.5317e-05	5516.4	0.00010191	5735.1
	0.00020052	3400.6	8.6583e-05	3375.2	7.517e-05	4319.6	7.6521e-05	5516.4	0.0002661	5735.1
	0.00021961	3400.6	4.8101e-05	3375.2	8.2687e-05	4319.6	0.00020602	5516.4	0.00010191	5735.1
	0.00022916	3400.6	0.00013468	3375.2	0.00021799	4319.6	0.00010595	5516.4	6.794e-05	5735.1
	7.6388e-05	3400.6	7.6962e-05	3375.2	3.7585e-05	4319.6	4.709e-05	5516.4	0.00026044	5735.1
	0.00011458	3400.6	6.7342e-05	3375.2	7.517e-05	4319.6	8.8293e-05	5516.4	0.00024911	5735.1
	0.00047742	3400.6	0.000146	2668.7	0.00014282	4319.6	0.00014127	5516.4	6.794e-05	5735.1
	0.00015278	3400.6	0.00046235	2668.7	0.00024055	4319.6	8.8293e-05	5516.4	0.00010191	5735.1
	0.00018142	3400.6	6.0835e-05	2668.7	0.00021799	4319.6	0.00032374	5516.4	6.2278e-05	5735.1
	0.00035329	3400.6	7.3002e-05	2668.7	0.00054874	4319.6	0.00010595	5516.4	4.5293e-05	5735.1
	3.8194e-05	3400.6	0.00029201	2668.7	0.00025558	4319.6	5.2976e-05	5516.4	7.3601e-05	5735.1
	6.6839e-05	3400.6	7.3002e-05	2668.7	6.0136e-05	4319.6	2.3545e-05	5516.4	0.00031705	5735.1
	0.00017187	3400.6	7.3002e-05	2668.7	6.7653e-05	4319.6	3.5317e-05	5516.4	0.00016985	5735.1
	0.00018142	3400.6	0.00015817	2668.7	0.00015786	4319.6	0.00015893	5516.4	7.3601e-05	5735.1
	0.00014323	3400.6	0.00034068	2668.7	3.0068e-05	4319.6	9.4179e-05	5516.4	0.00024345	5735.1
	0.00014323	3400.6	0.00013384	2668.7	0.00018793	4319.6	2.3545e-05	5516.4	7.9263e-05	5735.1
	0.00016232	3400.6	0.00042585	2668.7	0.00065398	4319.6	7.6521e-05	5516.4	0.00039065	5735.1
	0.00011458	3400.6	9.7337e-05	2668.7	0.00011276	4319.6	9.4179e-05	5516.4	0.00017551	5735.1
	0.00019097	3400.6	4.8668e-05	2668.7	0.00024806	4319.6	4.709e-05	5516.4	6.794e-05	5735.1
	3.8194e-05	3400.6	0.00018251	2668.7	0.00011276	4319.6	0.00040026	5516.4	0.00025477	5735.1
	0.00011458	3400.6	0.00038935	2668.7	0.0003082	4319.6	8.8293e-05	5516.4	9.0586e-05	5735.1
	4.7742e-05	3400.6	0.00015817	2668.7	0.00015034	4319.6	2.3545e-05	5516.4	0.00016419	5735.1
	0.00076388	3400.6	0.00029201	2668.7	8.2687e-05	4319.6	0.00056507	5516.4	6.794e-05	5735.1
	0.00052516	3400.6	0.00021901	2668.7	0.00016537	4319.6	4.1203e-05	5516.4	8.4925e-05	5735.1
	0.00013368	3400.6	0.00021901	2668.7	0.00019544	4319.6	0.00032374	5516.4	6.794e-05	5735.1
	0.00010503	3400.6	0.00053535	2668.7	0.00011276	4319.6	0.00022956	5516.4	0.00010191	5735.1
	0.00020052	3400.6	0.00031634	2668.7	0.00010524	4319.6	0.00039438	5516.4	4.5293e-05	5735.1
	9.5485e-05	3400.6	0.00068136	2668.7	0.00016537	4319.6	8.8293e-05	5516.4	0.00090232	2087.2
	0.00048697	3400.6	0.0025916	2668.7	0.00038337	4319.6	0.00015893	5516.4	0.00082453	2087.2
	0.00018142	3400.6	0.000146	2668.7	4.5102e-05	4319.6	8.8293e-05	5516.4	0.00090232	2087.2
	6.6839e-05	3400.6	0.00038935	2668.7	9.0205e-05	4319.6	4.1203e-05	5516.4	7.7786e-05	2087.2
	0.0006302	3400.6	0.00077869	2668.7	9.7722e-05	4319.6	0.00015893	5516.4	0.0007623	2087.2
	0.00013509	3364.9	0.00091253	2668.7	7.517e-05	4319.6	2.9431e-05	5516.4	0.00035782	2087.2
	0.00015439	3364.9	0.00051102	2668.7	8.2687e-05	4319.6	6.4748e-05	5516.4	0.00037337	2087.2
	0.00076232	3364.9	0.00024334	2668.7	3.0068e-05	4319.6	0.00029431	5516.4	0.0002178	2087.2
	0.00018334	3364.9	0.00017034	2668.7	3.7585e-05	4319.6	9.4179e-05	5516.4	0.00096455	2087.2
	4.8248e-05	3364.9	0.00023117	2668.7	4.5102e-05	4319.6	2.3545e-05	5516.4	0.0010423	2087.2
	0.00030879	3364.9	0.00034068	2668.7	9.7722e-05	4319.6	8.8293e-05	5516.4	0.00082453	2087.2
	0.00042458	3364.9	0.00082736	2668.7	4.5102e-05	4319.6	0.00015304	5516.4	0.0013068	2087.2
	0.00051143	3364.9	4.8668e-05	2668.7	5.2619e-05	4319.6	3.5317e-05	5516.4	0.00057562	2087.2
	0.00036669	3364.9	0.00026768	2668.7	4.5102e-05	4319.6	0.00026488	5516.4	0.00029559	2087.2
	0.00014474	3364.9	0.00036501	2668.7	0.00010524	4319.6	0.00013538	5516.4	0.0002178	2087.2
	0.00096496	3364.9	0.00066919	2668.7	0.00011276	4319.6	0.00018247	5516.4	0.0010112	2087.2
	0.00067547	3364.9	0.00019467	2668.7	0.00027061	4319.6	0.00033551	5516.4	0.00052894	2087.2
	0.00031844	3364.9	0.00019467	2668.7	6.7653e-05	4319.6	0.00015304	5516.4	0.00023336	2087.2
	0.00010615	3364.9	0.00020684	2668.7	0.00024806	4319.6	0.00015893	5516.4	0.00071563	2087.2
	0.00026054	3364.9	7.3002e-05	2668.7	0.00033075	4319.6	4.709e-05	5516.4	0.00012446	2087.2
	0.00037634	3364.9	0.00021901	2668.7	8.2687e-05	4319.6	5.8862e-05	5516.4	9.3343e-05	2087.2
	0.00014474	3364.9	4.8668e-05	2668.7	0.00037585	4319.6	0.00016481	5516.4	0.00042004	2087.2
	4.8248e-05	3364.9	0.00021901	2668.7	9.7722e-05	4319.6	3.5317e-05	5516.4	0.00024891	2087.2
	0.00027019	3364.9	0.0019346	2668.7	0.00036834	4319.6	0.00012361	5516.4	0.0005445	2087.2
	0.00049213	3364.9	4.8668e-05	2668.7	0.00011276	4319.6	5.8862e-05	5516.4	7.7786e-05	2087.2
	0.00022194	3364.9	0.00026768	2668.7	0.00015034	4319.6	5.8862e-05	5516.4	0.00010462	2172.6
	0.00013509	3364.9	0.00037718	2668.7	0.00036082	4319.6	7.0634e-05	5516.4	0.00026902	2172.6
	0.00014474	3364.9	0.00058402	2668.7	0.00017289	4319.6	7.6521e-05	5516.4	8.9673e-05	2172.6
	0.00051143	3364.9	6.0835e-05	2668.7	7.517e-05	4319.6	4.709e-05	5516.4	0.00010462	2172.6
	0.00037634	3364.9	0.00036501	2668.7	0.00012779	4319.6	0.00018247	5516.4	0.00014945	2172.6
	0.00015439	3364.9	6.0835e-05	2668.7	0.00012027	4319.6	5.2976e-05	5516.4	8.9673e-05	2172.6
	0.00014474	3364.9	7.3002e-05	2668.7	9.0205e-05	4319.6	7.0634e-05	5516.4	0.00026902	2172.6
	0.00044388	3364.9	9.7577e-05	2329.4	0.00013531	4319.6	8.2407e-05	5516.4	0.00052309	2172.6
	0.00021229	3364.9	0.00019515	2329.4	0.0006164	4319.6	8.8293e-05	5516.4	0.00056793	2172.6
	0.00018334	3364.9	8.3638e-05	2329.4	0.00010428	2490.9	7.0634e-05	5516.4	0.00040353	2172.6
	0.00014474	3364.9	9.7577e-05	2329.4	0.00049535	2490.9	5.2976e-05	5516.4	0.00011956	2172.6
	0.00010615	3364.9	0.00019515	2329.4	0.00016946	2490.9	0.0001707	5516.4	0.00058287	2172.6
	0.0011194	3364.9	8.3638e-05	2329.4	0.00019553	2490.9	0.0001295	5516.4	5.9782e-05	2172.6
	0.00014474	3364.9	0.00015334	2329.4	5.2142e-05	2490.9	8.8293e-05	5516.4	0.00046331	2172.6
	8.6847e-05	3364.9	0.00011152	2329.4	0.0006257	2490.9	0.00016481	5516.4	0.00040353	2172.6
	0.00018334	3364.9	0.00023697	2329.4	0.00071695	2490.9	0.00073577	5516.4	0.00019429	2172.6
	0.00014474	3364.9	0.00011152	2329.4	0.00028678	2490.9	5.8862e-05	5516.4	0.00058287	2172.6
	0.00043423	3364.9	0.00020909	2329.4	0.0002216	2490.9	0.00022956	5516.4	0.00041847	2172.6
	0.00016404	3364.9	0.00023697	2329.4	0.00041713	2490.9	4.1203e-05	5516.4	0.00040353	2172.6
	0.00068512	3364.9	0.00011152	2329.4	9.1248e-05	2490.9	0.00049444	5516.4	0.00056793	2172.6
	0.00092636	3364.9	0.00016728	2329.4	0.00037803	2490.9	0.0002119	5516.4	7.4727e-05	2172.6
	0.00016404	3364.9	0.00076668	2329.4	0.00026071	2490.9	0.00023545	5516.4	0.00068749	2172.6
	9.9586e-05	6195	0.00026485	2329.4	0.00046928	2490.9	4.709e-05	5516.4	5.9782e-05	2172.6
	4.1931e-05	6195	0.00047395	2329.4	0.00036499	2490.9	0.00012361	5516.4	0.00010462	2172.6
	4.1931e-05	6195	6.9698e-05	2329.4	0.00019553	2490.9	0.00015304	5516.4	0.00025407	2172.6
	0.00032496	6195	0.0007388	2329.4	0.00026071	2490.9	0.00061805	5516.4	7.4727e-05	2172.6
	0.00020965	6195	0.00061334	2329.4	0.00020857	2490.9	0.00045324	5516.4	0.00038858	2172.6
	3.669e-05	6195	0.00016728	2329.4	0.00015643	2490.9	0.00018247	5516.4	7.4727e-05	2172.6
	6.8138e-05	6195	0.0010455	2329.4	0.00035196	2490.9	7.0634e-05	5516.4	0.00038858	2172.6
	0.00022538	6195	0.00020909	2329.4	0.00052142	2490.9	0.00015893	5516.4	0.00010462	2172.6
	0.00013628	6195	0.00029273	2329.4	0.00019553	2490.9	0.0002119	5516.4	5.9782e-05	2172.6
	9.4345e-05	6195	9.7577e-05	2329.4	0.00028678	2490.9	0.00024722	5516.4	0.00029891	2172.6
	0.00033021	6195	0.00090607	2329.4	0.00033892	2490.9	0.00011772	5516.4	0.00010462	2172.6
	2.0965e-05	6195	0.0012964	2329.4	0.00067784	2490.9	8.8293e-05	5516.4	7.4727e-05	2172.6
	3.1448e-05	6195	0.00025091	2329.4	0.00076909	2490.9	9.4179e-05	5516.4	0.00010462	2172.6
	0.00028303	6195	0.00051577	2329.4	7.8213e-05	2490.9	0.00022368	5516.4	8.9673e-05	2172.6
	0.00025159	6195	0.00016728	2329.4	6.5177e-05	2490.9	2.9431e-05	5516.4	0.00011956	2172.6
	3.1448e-05	6195	0.00026485	2329.4	0.00024767	2490.9	0.00015304	5516.4	0.00014945	2172.6
	0.00013628	6195	0.00016728	2329.4	0.00026071	2490.9	0.00011772	5516.4	7.4727e-05	2172.6
	7.862e-05	6195	0.00092001	2329.4	0.00024767	2490.9	8.8293e-05	5516.4	0.00017935	2172.6
	0.00010483	6195	0.00011152	2329.4	6.5177e-05	2490.9	2.9431e-05	5516.4	0.00020924	2172.6
	9.4345e-05	6195	0.0001394	2329.4	9.1248e-05	2490.9	0.00011184	5516.4	0.00031385	2172.6
	0.00010483	6195	0.00071092	2329.4	0.0008082	2490.9	8.2407e-05	5516.4	0.00025407	2172.6
	0.00019393	6195	0.00011152	2329.4	0.00010428	2490.9	4.1203e-05	5516.4	0.00071738	2172.6
	5.7655e-05	6195	0.00061334	2329.4	0.00024767	2490.9	5.8862e-05	5516.4	0.00023913	2172.6
	0.00011531	6195	0.00097577	2329.4	0.0001825	2490.9	0.00028842	5516.4	0.00040353	2172.6
	0.00011531	6195	0.00026485	2329.4	0.00014339	2490.9	0.00010595	5516.4	0.00029891	2172.6
	6.2896e-05	6195	5.5758e-05	2329.4	0.00033892	2490.9	0.00028842	5516.4	0.00014945	2172.6
	7.862e-05	6195	8.3638e-05	2329.4	0.00014339	2490.9	2.9431e-05	5516.4	0.00028063	2198.4
	0.00073379	6195	0.0010037	2329.4	0.00026082	2489.9	0.00015893	5516.4	0.00038401	2198.4
	0.00026731	6195	0.0001394	2329.4	0.00011737	2489.9	5.2976e-05	5516.4	0.00023632	2198.4
	0.00011531	6195	0.00039031	2329.4	0.00031298	2489.9	0.0001295	5516.4	0.00031016	2198.4
	4.1931e-05	6195	0.00029273	2329.4	0.00032602	2489.9	5.8862e-05	5516.4	0.00094526	2198.4
	0.00026731	6195	0.00016728	2329.4	0.00016953	2489.9	0.00011184	5516.4	0.00066464	2198.4
	3.669e-05	6195	8.3638e-05	2329.4	0.00020865	2489.9	4.709e-05	5516.4	0.00020678	2198.4
	0.00010483	6195	0.00011152	2329.4	0.00031298	2489.9	8.8293e-05	5516.4	7.3849e-05	2198.4
	0.00016772	6195	0.00043213	2329.4	0.00014345	2489.9	5.2976e-05	5516.4	0.00038401	2198.4
	0.00011531	6195	0.00034849	2329.4	0.00020865	2489.9	4.1203e-05	5516.4	0.00056125	2198.4
	0.00019917	6195	9.7577e-05	2329.4	0.00010433	2489.9	4.709e-05	5516.4	0.0003397	2198.4
	8.3862e-05	6195	0.0001394	2329.4	0.00019561	2489.9	2.9431e-05	5516.4	8.8618e-05	2198.4
	6.8138e-05	6195	0.0001394	2329.4	5.2163e-05	2489.9	0.00012361	5516.4	0.0010487	2198.4
	0.00018869	6195	0.00026485	2329.4	0.00096502	2489.9	7.0634e-05	5516.4	0.00023632	2198.4
	5.2414e-05	6195	0.00012546	2329.4	0.00015649	2489.9	6.4748e-05	5516.4	0.0003397	2198.4
	4.1931e-05	6195	8.3638e-05	2329.4	0.00016953	2489.9	7.0634e-05	5516.4	0.00041355	2198.4
	0.00016248	6195	0.00022303	2329.4	0.00022169	2489.9	0.00016481	5516.4	0.00057602	2198.4
	3.1448e-05	6195	0.00036243	2329.4	9.1286e-05	2489.9	0.00010595	5516.4	0.00066464	2198.4
	0.00026731	6195	8.3638e-05	2329.4	6.5204e-05	2489.9	0.00014127	5516.4	8.8618e-05	2198.4
	0.00037214	6195	0.00030667	2329.4	0.00011737	2489.9	2.3545e-05	5516.4	0.0046082	2198.4
	0.00027779	6195	0.00036243	2329.4	0.00022169	2489.9	7.0634e-05	5516.4	0.00038401	2198.4
	0.00014676	6195	9.7577e-05	2329.4	0.00020865	2489.9	2.8916e-05	10106	0.0001477	2198.4
	8.9103e-05	6195	0.00027879	2329.4	0.00067813	2489.9	0.00030843	10106	0.00060556	2198.4
	7.862e-05	6195	8.3638e-05	2329.4	0.00010433	2489.9	5.1406e-05	10106	0.0016099	2198.4
	7.3379e-05	6195	0.00024045	4726.5	0.00010433	2489.9	3.2129e-05	10106	0.00019201	2198.4
	0.00011531	6195	9.6178e-05	4726.5	0.0021257	2489.9	3.2129e-05	10106	0.00019629	2315.9
	6.2896e-05	6195	0.00012366	4726.5	0.00029994	2489.9	3.5341e-05	10106	0.00025237	2315.9
	0.00026731	6195	4.1219e-05	4726.5	9.1286e-05	2489.9	0.00011566	10106	0.00042062	2315.9
	0.00017297	6195	0.00018549	4726.5	0.0018779	2489.9	5.7832e-05	10106	0.00036454	2315.9
	7.3379e-05	6195	2.748e-05	4726.5	0.00014345	2489.9	9.6386e-05	10106	0.00012619	2315.9
	8.9103e-05	6195	0.0002061	4726.5	0.00010433	2489.9	2.8916e-05	10106	0.0003365	2315.9
	0.00019917	6195	4.8089e-05	4726.5	0.00027386	2489.9	8.3534e-05	10106	0.00019629	2315.9
	0.00017297	6195	8.9308e-05	4726.5	0.00033906	2489.9	4.1767e-05	10106	5.6083e-05	2315.9
	7.3379e-05	6195	0.0002061	4726.5	0.00022169	2489.9	3.8554e-05	10106	0.00025237	2315.9
	0.000152	6195	6.8699e-05	4726.5	0.00054772	2489.9	2.8916e-05	10106	0.0007431	2315.9
	2.6207e-05	6195	0.00010305	4726.5	0.00010433	2489.9	0.00020241	10106	0.00019629	2315.9
	0.00012579	6195	0.00019923	4726.5	6.5204e-05	2489.9	0.00012851	10106	0.0003365	2315.9
	9.9586e-05	6195	0.00081752	4726.5	0.00013041	2489.9	0.00023133	10106	0.00014021	2315.9
	0.00031448	6195	0.00030227	4726.5	0.00022169	2489.9	2.8916e-05	10106	0.00018227	2315.9
	5.7655e-05	6195	6.8699e-05	4726.5	0.00033906	2489.9	8.996e-05	10106	9.8145e-05	2315.9
	0.00028303	6195	0.00035036	4726.5	0.00014345	2489.9	6.4257e-05	10106	0.00071506	2315.9
	8.3862e-05	6195	0.0001374	4726.5	0.0013823	2489.9	3.2129e-05	10106	0.0016825	2315.9
	0.00047696	6195	4.1219e-05	4726.5	0.00013041	2489.9	4.1767e-05	10106	0.0013881	2315.9
	2.0965e-05	6195	0.00023358	4726.5	0.00010433	2489.9	9.9599e-05	10106	0.00021031	2315.9
	0.00027255	6195	0.00019236	4726.5	0.00097807	2489.9	1.9277e-05	10106	0.00011217	2315.9
	5.7655e-05	6195	0.00015114	4726.5	0.00024778	2489.9	8.6747e-05	10106	5.6083e-05	2315.9
	3.669e-05	6195	0.00046715	4726.5	0.0003521	2489.9	4.8193e-05	10106	0.00026639	2315.9
	0.00027779	6195	3.4349e-05	4726.5	0.00016953	2489.9	3.8554e-05	10106	0.00023835	2315.9
	2.0965e-05	6195	0.00021297	4726.5	0.00022169	2489.9	6.4257e-05	10106	9.8145e-05	2315.9
	0.00018345	6195	0.00037784	4726.5	5.2163e-05	2489.9	6.4257e-05	10106	0.00078516	2315.9
	0.00013628	6195	0.00032975	4726.5	0.00013041	2489.9	4.8193e-05	10106	0.00054681	2315.9
	0.00018345	6195	0.00010305	4726.5	0.00048251	2489.9	0.00011888	10106	0.00060289	2315.9
	6.8138e-05	6195	8.9308e-05	4726.5	0.00010433	2489.9	2.5703e-05	10106	0.00021031	2315.9
	6.2896e-05	6195	0.00024732	4726.5	0.0010433	2489.9	5.4619e-05	10106	0.00022433	2315.9
	9.9586e-05	6195	4.8089e-05	4726.5	0.0002869	2489.9	2.249e-05	10106	5.6083e-05	2315.9
	0.00016772	6195	9.6178e-05	4726.5	0.00050859	2489.9	2.5703e-05	10106	0.00054681	2315.9
	8.3862e-05	6195	0.00038471	4726.5	5.2163e-05	2489.9	0.00012851	10106	0.00068702	2315.9
	0.00014152	6195	8.2439e-05	4726.5	0.00014377	2710.2	6.747e-05	10106	0.00014021	2315.9
	0.00012579	6195	0.00015801	4726.5	0.00028754	2710.2	2.5703e-05	10106	0.00071506	2315.9
	2.0965e-05	6195	0.00012366	4726.5	4.7923e-05	2710.2	3.2129e-05	10106	0.0003365	2315.9
	0.0002411	6195	0.00047402	4726.5	0.00026357	2710.2	1.2851e-05	10106	8.4124e-05	2315.9
	7.862e-05	6195	0.00026793	4726.5	0.00029952	2710.2	4.498e-05	10106	0.00011217	2315.9
	7.3379e-05	6195	6.1829e-05	4726.5	0.00046724	2710.2	2.5703e-05	10106	0.00026244	2103.3
	3.669e-05	6195	0.00010992	4726.5	0.00076676	2710.2	3.2129e-05	10106	0.00097257	2103.3
	4.7172e-05	6195	0.00024045	4726.5	8.3864e-05	2710.2	1.6064e-05	10106	0.00041681	2103.3
	0.00011531	6195	0.00030227	4726.5	5.9903e-05	2710.2	4.1767e-05	10106	0.00066382	2103.3
	2.6207e-05	6195	5.4959e-05	4726.5	4.7923e-05	2710.2	0.00011245	10106	0.00044769	2103.3
	4.7172e-05	6195	6.8699e-05	4726.5	7.1884e-05	2710.2	1.2851e-05	10106	0.00015438	2103.3
	0.00030183	3227.4	0.00033662	4726.5	0.00025159	2710.2	2.5703e-05	10106	0.00040138	2103.3
	0.00024146	3227.4	0.00019923	4726.5	7.1884e-05	2710.2	5.1406e-05	10106	0.0001235	2103.3
	8.0487e-05	3227.4	5.4959e-05	4726.5	0.00046724	2710.2	0.00040161	10106	0.0006175	2103.3
	0.00022134	3227.4	0.00087247	4726.5	0.00011981	2710.2	0.00013494	10106	0.00023156	2103.3
	0.00015091	3227.4	0.00017175	4726.5	0.00021565	2710.2	3.5341e-05	10106	0.00016981	2103.3
	0.0002817	3227.4	4.1219e-05	4726.5	4.7923e-05	2710.2	3.8554e-05	10106	0.00016981	2103.3
	0.00048292	3227.4	0.00011679	4726.5	8.3864e-05	2710.2	0.00022811	10106	0.00013894	2103.3
	0.0002314	3227.4	3.4349e-05	4726.5	0.00014377	2710.2	3.5341e-05	10106	0.00041681	2103.3
	0.00019116	3227.4	9.6178e-05	4726.5	0.0010064	2710.2	9.6386e-05	10106	0.00026244	2103.3
	0.00032195	3227.4	5.4959e-05	4726.5	5.9903e-05	2710.2	0.00020884	10106	0.00015438	2103.3
	0.00016097	3227.4	0.00011679	4726.5	0.00088657	2710.2	6.1044e-05	10106	0.0012196	2103.3
	0.00012073	3227.4	0.00015801	4726.5	0.00013179	2710.2	0.00029558	10106	0.0013431	2103.3
	0.0002314	3227.4	0.00015114	4726.5	0.00027555	2710.2	0.00025382	10106	0.00026244	2103.3
	0.00056341	3227.4	0.0001374	4726.5	0.00017971	2710.2	3.8554e-05	10106	6.175e-05	2103.3
	0.00012073	3227.4	6.8699e-05	4726.5	0.00071884	2710.2	5.1406e-05	10106	0.00029331	2103.3
	0.00026158	3227.4	0.00011679	4726.5	0.00011981	2710.2	3.2129e-05	10106	0.00057119	2103.3
	7.0426e-05	3227.4	0.0001374	4726.5	0.00020367	2710.2	7.0683e-05	10106	0.0012813	2103.3
	7.0426e-05	3227.4	6.1829e-05	4726.5	0.00076676	2710.2	3.2129e-05	10106	0.00023156	2103.3
	0.0002314	3227.4	3.4349e-05	4726.5	0.00017971	2710.2	3.2129e-05	10106	0.0023928	2103.3
	9.0548e-05	3227.4	0.00013053	4726.5	0.00065894	2710.2	8.996e-05	10106	0.00041681	2103.3
	0.00021128	3227.4	5.4959e-05	4726.5	8.3864e-05	2710.2	3.5341e-05	10106	9.2625e-05	2103.3
	0.00016097	3227.4	0.00015801	4726.5	0.00013179	2710.2	0.00018635	10106	0.0019143	2103.3
	0.00013079	3227.4	0.0001374	4726.5	0.00058705	2710.2	9.3173e-05	10106	0.00013894	2103.3
	0.00016097	3227.4	0.00015801	4726.5	0.00016773	2710.2	0.00025703	10106	0.00021613	2103.3
	6.0365e-05	3227.4	0.00022671	4726.5	0.00016773	2710.2	2.8916e-05	10106	7.8422e-05	2070.2
	5.0304e-05	3227.4	0.00024732	4726.5	0.00010783	2710.2	3.2129e-05	10106	0.00032937	2070.2
	9.0548e-05	3227.4	0.00017862	4726.5	0.00027555	2710.2	2.249e-05	10106	0.00023526	2070.2
	9.0548e-05	3227.4	0.00011679	4726.5	0.00010783	2710.2	0.00024096	10106	6.2737e-05	2070.2
	5.0304e-05	3227.4	7.5569e-05	4726.5	0.00026025	3119.1	1.6064e-05	10106	0.00012547	2070.2
	0.0002817	3227.4	4.8089e-05	4726.5	0.00027066	3119.1	1.9277e-05	10106	0.00036074	2070.2
	0.00017103	3227.4	0.0002954	4726.5	0.0002082	3119.1	0.00049157	10106	0.00010979	2070.2
	0.00034207	3227.4	0.00037784	4726.5	0.00029148	3119.1	0.00011888	10106	7.8422e-05	2070.2
	4.0243e-05	3227.4	6.1829e-05	4726.5	0.0001041	3119.1	0.00021526	10106	0.00012547	2070.2
	0.00047286	3227.4	0.00032975	4726.5	0.00017697	3119.1	0.00032129	10106	6.2737e-05	2070.2
	0.00037225	3227.4	8.2439e-05	4726.5	0.00021861	3119.1	4.1767e-05	10106	0.00034505	2070.2
	0.00015091	3227.4	9.6178e-05	4726.5	0.00028107	3119.1	2.249e-05	10106	6.2737e-05	2070.2
	4.0243e-05	3227.4	0.00013053	4726.5	0.00084321	3119.1	0.00050121	10106	0.00012547	2070.2
	0.00012073	3227.4	0.00012366	4726.5	0.00013533	3119.1	5.1406e-05	10106	0.00015684	2070.2
	0.00015091	3227.4	0.00014427	4726.5	0.00037476	3119.1	0.00018956	10106	0.00015684	2070.2
	7.0426e-05	3227.4	8.2439e-05	4726.5	0.00021861	3119.1	4.1767e-05	10106	0.00053327	2070.2
	0.00011067	3227.4	6.1829e-05	4726.5	0.00012492	3119.1	2.8916e-05	10106	0.00078422	2070.2
	0.00058353	3227.4	0.00030227	4726.5	0.00043722	3119.1	5.1406e-05	10106	7.8422e-05	2070.2
	6.0365e-05	3227.4	0.00014427	4726.5	0.00092649	3119.1	4.8193e-05	10106	0.00018821	2070.2
	0.00011067	3227.4	0.00010305	4726.5	0.00036435	3119.1	6.1044e-05	10106	0.00042348	2070.2
	0.00014085	3227.4	0.00021297	4726.5	0.0005205	3119.1	3.8554e-05	10106	0.00023526	2070.2
	0.00057347	3227.4	5.4959e-05	4726.5	9.369e-05	3119.1	2.5703e-05	10106	0.00021958	2070.2
	0.00019116	3227.4	8.9308e-05	4726.5	4.164e-05	3119.1	8.6747e-05	10106	9.4106e-05	2070.2
	7.0426e-05	3227.4	8.2439e-05	4726.5	7.287e-05	3119.1	4.8193e-05	10106	0.00023526	2070.2
	8.0487e-05	3227.4	0.00030227	4726.5	0.00048927	3119.1	3.8554e-05	10106	7.8422e-05	2070.2
	6.0365e-05	3227.4	9.6178e-05	4726.5	5.205e-05	3119.1	5.7832e-05	10106	0.00090969	2070.2
	0.00013079	3227.4	8.2439e-05	4726.5	8.328e-05	3119.1	5.7832e-05	10106	0.00014116	2070.2
	5.3507e-05	2427.4	0.00019923	4726.5	0.00027066	3119.1	7.7109e-05	10106	7.8422e-05	2070.2
	0.00014715	2427.4	0.00010305	4726.5	0.00017697	3119.1	3.5341e-05	10106	0.00017253	2070.2
	0.00082936	2427.4	0.00016488	4726.5	7.287e-05	3119.1	0.00010602	10106	0.00010979	2070.2
	0.00025416	2427.4	0.00017862	4726.5	7.287e-05	3119.1	9.6386e-05	10106	0.00012547	2070.2
	0.00010701	2427.4	2.748e-05	4726.5	0.00015615	3119.1	0.00013494	10106	0.00094106	2070.2
	0.00037455	2427.4	8.2439e-05	4726.5	0.00012492	3119.1	0.00014458	10106	0.00017253	2070.2
	8.0261e-05	2427.4	7.5569e-05	4726.5	0.00027066	3119.1	1.6064e-05	10106	0.00034505	2070.2
	0.00016052	2427.4	0.00012366	4726.5	0.00016656	3119.1	9.9599e-05	10106	0.00034505	2070.2
	9.3638e-05	2427.4	7.5569e-05	4726.5	0.00038517	3119.1	8.0322e-05	10106	0.00058032	2070.2
	0.00029429	2427.4	0.00025419	4726.5	0.0002082	3119.1	2.8916e-05	10106	0.00051758	2070.2
	0.00013377	2427.4	8.9308e-05	4726.5	0.00015615	3119.1	2.5703e-05	10106	9.4106e-05	2070.2
	0.00078923	2427.4	6.8699e-05	4726.5	9.369e-05	3119.1	3.8554e-05	10106	0.00021958	2070.2
	0.00029429	2427.4	2.748e-05	4726.5	0.00022902	3119.1	9.3173e-05	10106	6.2737e-05	2070.2
	0.00090963	2427.4	0.00012635	4368.9	9.369e-05	3119.1	0.00026024	10106	0.00010979	2070.2
	0.00016052	2427.4	9.6618e-05	4368.9	0.00028107	3119.1	0.00031486	10106	9.3455e-05	2779.6
	0.00018728	2427.4	5.2025e-05	4368.9	8.328e-05	3119.1	0.00013815	10106	0.0011799	2779.6
	0.00046819	2427.4	0.0004385	4368.9	0.00039558	3119.1	0.00028594	10106	7.0091e-05	2779.6
	6.6884e-05	2427.4	0.00012635	4368.9	8.328e-05	3119.1	5.4619e-05	10106	5.8409e-05	2779.6
	0.0016855	2427.4	0.00017837	4368.9	0.00036435	3119.1	0.00018956	10106	0.0010981	2779.6
	0.00010701	2427.4	5.9457e-05	4368.9	0.00013533	3119.1	4.8193e-05	10106	0.00036214	2779.6
	0.00037455	2427.4	8.1753e-05	4368.9	0.0001041	3119.1	4.498e-05	10106	0.0020093	2779.6
	9.3638e-05	2427.4	0.00011891	4368.9	0.0003123	3119.1	6.1044e-05	10106	0.00024532	2779.6
	0.00033442	2427.4	8.1753e-05	4368.9	0.00015615	3119.1	0.00034056	10106	0.00031541	2779.6
	0.00070897	2427.4	9.6618e-05	4368.9	0.00013533	3119.1	2.5703e-05	10106	0.00022195	2779.6
	0.00022741	2427.4	0.00013378	4368.9	0.00015615	3119.1	0.00017671	10106	0.00053736	2779.6
	0.00032104	2427.4	0.00037161	4368.9	0.00018738	3119.1	0.00010602	10106	0.00024532	2779.6
	0.00010701	2427.4	3.7161e-05	4368.9	0.0002082	3119.1	5.7832e-05	10106	0.00019859	2779.6
	0.00022741	2427.4	4.4593e-05	4368.9	0.00049968	3119.1	3.5341e-05	10106	7.0091e-05	2779.6
	0.00020065	2427.4	0.00026756	4368.9	0.00033312	3119.1	6.747e-05	10106	0.00021027	2779.6
	0.00032104	2427.4	3.7161e-05	4368.9	4.7036e-05	4142	3.2129e-05	10106	0.00029205	2779.6
	0.00033442	2427.4	0.00010405	4368.9	6.2714e-05	4142	9.3173e-05	10106	0.00016355	2779.6
	0.0005217	2427.4	0.00013378	4368.9	0.00035277	4142	3.2129e-05	10106	0.00024532	2779.6
	0.00012039	2427.4	0.00017094	4368.9	4.7036e-05	4142	5.1406e-05	10106	0.00017523	2779.6
	0.00012039	2427.4	0.0001858	4368.9	0.00046252	4142	0.00011245	10106	8.1773e-05	2779.6
	0.00030767	2427.4	0.00012635	4368.9	0.0001803	4142	0.00018313	10106	0.00046727	2779.6
	0.00024078	2427.4	0.00011148	4368.9	5.4875e-05	4142	0.00010924	10106	0.00021027	2779.6
	6.6884e-05	2427.4	8.1753e-05	4368.9	7.0553e-05	4142	6.747e-05	10106	0.00010514	2779.6
	0.00034693	1871.9	0.00017837	4368.9	0.0011053	4142	0.0002988	10106	0.0003855	2779.6
	0.0002602	1871.9	5.2025e-05	4368.9	8.6232e-05	4142	0.00010924	10106	0.00014018	2779.6
	0.0010755	1871.9	0.00010405	4368.9	0.00050171	4142	1.9277e-05	10106	0.00063082	2779.6
	0.00027754	1871.9	3.7161e-05	4368.9	5.4875e-05	4142	0.00014458	10106	8.1773e-05	2779.6
	0.0012663	1871.9	2.9729e-05	4368.9	0.00011759	4142	6.1044e-05	10106	0.00022195	2779.6
	0.00015612	1871.9	0.00034188	4368.9	0.00030573	4142	2.5703e-05	10106	0.000257	2779.6
	0.00039897	1871.9	0.00011891	4368.9	0.00011759	4142	8.3534e-05	10106	0.00029205	2779.6
	0.00034693	1871.9	0.00032701	4368.9	0.00010191	4142	1.6064e-05	10106	0.00016355	2779.6
	0.00052039	1871.9	8.1753e-05	4368.9	0.00011759	4142	0.00011245	10106	0.00023364	2779.6
	0.0002602	1871.9	0.00010405	4368.9	6.2714e-05	4142	9.9599e-05	10106	0.00014018	2779.6
	0.00060712	1871.9	0.00015607	4368.9	4.7036e-05	4142	8.0322e-05	10106	0.0001285	2779.6
	0.00079793	1871.9	0.00040877	4368.9	7.8393e-05	4142	2.249e-05	10106	0.00017523	2779.6
	0.00038162	1871.9	0.00037161	4368.9	0.00024302	4142	0.00015743	10106	0.00017523	2779.6
	0.00017346	1871.9	3.7161e-05	4368.9	0.00015679	4142	0.00013815	10106	0.00032709	2779.6
	0.00032958	1871.9	0.0002081	4368.9	7.0553e-05	4142	3.2129e-05	10106	0.000257	2779.6
	0.00031223	1871.9	0.00044593	4368.9	0.00029789	4142	4.1767e-05	10106	8.7346e-05	2230.5
	0.00046835	1871.9	0.0002081	4368.9	0.00026653	4142	4.498e-05	10106	0.00043673	2230.5
	0.00010408	1871.9	0.00023783	4368.9	0.00010191	4142	0.00017028	10106	0.00014558	2230.5
	0.00010408	1871.9	3.7161e-05	4368.9	0.00011759	4142	7.0683e-05	10106	0.00013102	2230.5
	0.0012316	1871.9	0.00015607	4368.9	0.00013327	4142	4.1767e-05	10106	0.00021837	2230.5
	0.00032958	1871.9	0.00022296	4368.9	0.00045468	4142	5.1406e-05	10106	0.00042217	2230.5
	0.0001032	2831.7	3.7161e-05	4368.9	0.00010191	4142	0.00014458	10106	0.00023292	2230.5
	0.0002408	2831.7	5.9457e-05	4368.9	0.00010975	4142	5.1406e-05	10106	0.00021837	2230.5
	0.00021786	2831.7	0.0004162	4368.9	7.8393e-05	4142	3.5341e-05	10106	0.0002766	2230.5
	0.00019493	2831.7	0.00038647	4368.9	0.00011759	4142	7.3896e-05	10106	0.00013102	2230.5
	0.00026373	2831.7	0.00015607	4368.9	0.00085448	4142	3.5341e-05	10106	0.00049496	2230.5
	9.1733e-05	2831.7	0.00011891	4368.9	0.00013327	4142	2.249e-05	10106	0.00016014	2230.5
	0.00014907	2831.7	0.00014121	4368.9	0.00022734	4142	3.2129e-05	10106	0.00090258	2230.5
	0.00033253	2831.7	0.0004162	4368.9	0.00033709	4142	3.8554e-05	10106	0.00032027	2230.5
	0.00014907	2831.7	0.00022296	4368.9	0.0002195	4142	0.00029237	10106	0.0003785	2230.5
	0.00021786	2831.7	5.9457e-05	4368.9	0.00047036	4142	0.00035984	10106	0.0006551	2230.5
	0.00028666	2831.7	3.7161e-05	4368.9	6.2714e-05	4142	5.1406e-05	10106	0.00024748	2230.5
	0.00036693	2831.7	4.4593e-05	4368.9	0.0002587	4142	3.5341e-05	10106	0.00030571	2230.5
	0.00019493	2831.7	6.6889e-05	4368.9	0.00021166	4142	6.747e-05	10106	0.00014558	2230.5
	0.00038986	2831.7	0.00017094	4368.9	7.8393e-05	4142	0.00029558	10106	0.00014558	2230.5
	0.0003784	2831.7	0.00051282	4368.9	0.00016462	4142	1.6064e-05	10106	0.00066966	2230.5
	0.0002064	2831.7	8.9186e-05	4368.9	0.00044684	4142	7.3896e-05	10106	0.0015286	2230.5
	0.00011467	2831.7	2.9729e-05	4368.9	8.6232e-05	4142	0.00010602	10106	0.00017469	2230.5
	0.0005848	2831.7	5.9457e-05	4368.9	0.00022734	4142	8.0322e-05	10106	8.7346e-05	2230.5
	0.00035546	2831.7	6.6889e-05	4368.9	0.00014895	4142	2.8916e-05	10106	0.00024748	2230.5
	0.0003784	2831.7	0.00047566	4368.9	7.0553e-05	4142	1.9277e-05	10106	0.00021837	2230.5
	0.0014677	2831.7	0.0001858	4368.9	0.00048603	4142	8.6747e-05	10106	0.0001019	2230.5
	0.00016053	2831.7	9.6618e-05	4368.9	0.00016462	4142	7.0683e-05	10106	0.00026204	2230.5
	0.00029813	2831.7	0.00017837	4368.9	9.4071e-05	4142	0.00014779	10106	0.00042217	2230.5
	0.00033253	2831.7	0.00035674	4368.9	0.00011759	4142	0.00016386	10106	0.0014703	2230.5
	0.00022933	2831.7	0.00012635	4368.9	3.9196e-05	4142	1.6064e-05	10106	8.7346e-05	2230.5
	0.00088293	2831.7	0.00022296	4368.9	7.8393e-05	4142	5.7832e-05	10106	0.00042217	2230.5
	0.0001032	2831.7	0.00010405	4368.9	0.00028221	4142	1.9277e-05	10106	0.00033483	2230.5
	0.0004128	2831.7	0.00013378	4368.9	0.00015679	4142	2.5703e-05	10106	0.00019696	2637.7
	0.00019493	2831.7	0.00033445	4368.9	0.00019598	4142	5.4619e-05	10106	0.00013541	2637.7
	0.0012155	2831.7	6.6889e-05	4368.9	0.00016462	4142	3.5341e-05	10106	0.00013541	2637.7
	0.00068799	2831.7	0.00032701	4368.9	0.00025086	4142	9.3173e-05	10106	0.00014772	2637.7
	0.00029813	2831.7	0.00047566	4368.9	7.8393e-05	4142	7.0683e-05	10106	0.00014772	2637.7
	0.00029813	2831.7	7.4321e-05	4368.9	0.00041548	4142	1.9277e-05	10106	0.00035699	2637.7
	0.00022933	2831.7	6.6889e-05	4368.9	6.2714e-05	4142	2.5703e-05	10106	0.00016003	2637.7
	0.00018347	2831.7	0.00054998	4368.9	0.00022734	4142	0.00024418	10106	0.0002462	2637.7
	5.7333e-05	2831.7	0.0002081	4368.9	0.00044684	4142	5.4619e-05	10106	0.00022158	2637.7
	0.00065239	2737.4	0.00067632	4368.9	0.00030573	4142	2.249e-05	10106	0.00023389	2637.7
	0.00018979	2737.4	0.00010405	4368.9	0.00017246	4142	0.00013173	10106	0.00023389	2637.7
	4.7447e-05	2737.4	0.00066146	4368.9	0.00019598	4142	2.249e-05	10106	0.00040623	2637.7
	8.3032e-05	2737.4	0.00069862	4368.9	6.2714e-05	4142	1.9277e-05	10106	0.0011695	2637.7
	5.9308e-05	2737.4	2.9729e-05	4368.9	8.6232e-05	4142	1.6064e-05	10106	0.00022158	2637.7
	4.7447e-05	2737.4	0.00049795	4368.9	7.0553e-05	4142	2.8916e-05	10106	0.00035699	2637.7
	0.00011862	2737.4	0.00016351	4368.9	3.9196e-05	4142	0.00016386	10106	0.00019696	2637.7
	0.00052191	2737.4	8.9186e-05	4368.9	9.4071e-05	4142	4.498e-05	10106	0.00045547	2637.7
	0.001115	2737.4	5.9457e-05	4368.9	3.9196e-05	4142	5.7832e-05	10106	0.00038161	2637.7
	0.0005575	2737.4	0.00065403	4368.9	0.00010191	4142	5.1406e-05	10106	0.00022158	2637.7
	0.0011031	2737.4	0.00016351	4368.9	0.0002456	2776.4	2.5703e-05	10106	0.00022158	2637.7
	8.3032e-05	2737.4	0.00042363	4368.9	0.00061985	2776.4	3.2129e-05	10106	0.00061551	2637.7
	0.00046261	2737.4	3.7161e-05	4368.9	0.00014034	2776.4	8.3534e-05	10106	0.00096019	2637.7
	0.00022537	2737.4	0.00032701	4368.9	0.00060815	2776.4	6.747e-05	10106	6.1551e-05	2637.7
	0.00021351	2737.4	0.00012635	4368.9	0.00036255	2776.4	3.2129e-05	10106	0.00018465	2637.7
	0.001459	2737.4	0.00013378	4368.9	0.00042103	2776.4	2.5703e-05	10106	0.00094788	2637.7
	0.00023723	2737.4	8.9186e-05	4368.9	0.001345	2776.4	1.2851e-05	10106	0.0020312	2637.7
	0.00018979	2737.4	0.00025269	4368.9	0.0002456	2776.4	2.5703e-05	10106	0.00035699	2637.7
	0.0001542	2737.4	0.00037161	4368.9	0.00058476	2776.4	4.8193e-05	10106	0.00061551	2637.7
	0.00011862	2737.4	4.4593e-05	4368.9	0.00028069	2776.4	8.996e-05	10106	0.00027082	2637.7
	0.0009608	2737.4	0.00028985	4368.9	0.0002456	2776.4	2.8916e-05	10106	0.00027082	2637.7
	0.0012811	2737.4	0.00013378	4368.9	0.00066663	2776.4	6.747e-05	10106	0.00014772	2637.7
	0.0003084	2737.4	0.00024526	4368.9	0.00012865	2776.4	8.3534e-05	10106	0.0002462	2637.7
	0.00018979	2737.4	0.00034931	4368.9	0.00054968	2776.4	1.9277e-05	10106	0.00011578	2804.6
	0.00021158	1534.7	0.00073578	4368.9	0.0002456	2776.4	1.9277e-05	10106	0.00077571	2804.6
	0.00048663	1534.7	2.9729e-05	4368.9	0.00016373	2776.4	3.8554e-05	10106	0.000521	2804.6
	0.00086747	1534.7	0.00050538	4368.9	0.00021051	2776.4	4.8193e-05	10106	0.00015051	2804.6
	0.00061357	1534.7	0.00016351	4368.9	5.8476e-05	2776.4	1.6064e-05	10106	0.00015051	2804.6
	0.00044431	1534.7	8.1753e-05	4368.9	0.00044442	2776.4	1.9277e-05	10106	0.00033575	2804.6
	0.00069821	1534.7	0.00011148	4368.9	0.00085375	2776.4	7.7846e-05	4588.2	0.00025471	2804.6
	0.00042316	1534.7	7.4321e-05	4368.9	0.00019882	2776.4	7.0769e-05	4588.2	0.00046311	2804.6
	0.00038084	1534.7	4.4593e-05	4368.9	0.0009824	2776.4	5.6616e-05	4588.2	0.00040522	2804.6
	0.00029621	1534.7	9.6618e-05	4368.9	0.00026899	2776.4	0.00021939	4588.2	0.00013893	2804.6
	0.00046547	1534.7	4.4593e-05	4368.9	0.00011695	2776.4	8.4923e-05	4588.2	0.0008799	2804.6
	0.00031737	1534.7	0.00036417	4368.9	5.8476e-05	2776.4	8.4923e-05	4588.2	0.00059046	2804.6
	0.00038084	1534.7	0.00021553	4368.9	0.00081867	2776.4	0.00012738	4588.2	8.1044e-05	2804.6
			0.00010405	4368.9	5.8476e-05	2776.4	9.2e-05	4588.2	0.00016209	2804.6
			0.00021553	4368.9	0.00025729	2776.4	0.00014862	4588.2	0.00017367	2804.6
			0.00026756	4368.9	0.00010526	2776.4	0.00035385	4588.2	0.00017367	2804.6
			0.00016351	4368.9	8.1867e-05	2776.4	2.8308e-05	4588.2	5.7888e-05	2804.6
			4.4593e-05	4368.9	0.00057307	2776.4	0.00033262	4588.2	0.00015051	2804.6
			0.00010405	4368.9	0.00014034	2776.4	3.5385e-05	4588.2	0.00019682	2804.6
			0.00015607	4368.9	0.00092392	2776.4	3.5385e-05	4588.2	0.00026629	2804.6
			0.00019324	4368.9	0.00017543	2776.4	0.00026185	4588.2	0.00012735	2804.6
			0.00014121	4368.9	5.8476e-05	2776.4	7.0769e-05	4588.2	0.00015051	2804.6
			0.00013378	4368.9	0.00010526	2776.4	3.5385e-05	4588.2	0.00012735	2804.6
			7.4321e-05	4368.9	0.0001339	3637.4	0.00014862	4588.2	0.00012735	2804.6
			8.9186e-05	4368.9	0.00012497	3637.4	7.0769e-05	4588.2	0.0002084	2804.6
			0.00035674	4368.9	0.00010712	3637.4	0.00010615	4588.2	0.00021998	2804.6
			0.00013378	4368.9	0.00032136	3637.4	0.00040339	4588.2	0.00017367	2804.6
			3.7161e-05	4368.9	8.0341e-05	3637.4	0.00030431	4588.2	0.00038206	2804.6
			0.00011891	4368.9	5.356e-05	3637.4	0.00022646	4588.2	0.00015051	2804.6
			9.6618e-05	4368.9	0.00074092	3637.4	0.00020523	4588.2	0.00030102	2804.6
			6.6889e-05	4368.9	0.00014283	3637.4	5.6616e-05	4588.2	0.00017367	2804.6
			0.00011891	4368.9	0.0001339	3637.4	0.00015569	4588.2	0.00037049	2804.6
			8.9186e-05	4368.9	0.00020531	3637.4	0.00012031	4588.2	0.00021998	2804.6
			0.00032701	4368.9	0.00012497	3637.4	0.00025477	4588.2	4.6311e-05	2804.6
			0.00011148	4368.9	0.0010534	3637.4	0.00010615	4588.2	0.00017367	2804.6
			0.00019324	4368.9	0.00012497	3637.4	0.00012031	4588.2	0.00027786	2804.6
			8.9186e-05	4368.9	8.9267e-05	3637.4	0.00013446	4588.2	0.00040522	2804.6
			0.00049785	3521.9	0.0005356	3637.4	0.00033262	4588.2	0.0003126	2804.6
			0.00011063	3521.9	0.00028566	3637.4	0.00033969	4588.2	0.00025471	2804.6
			0.00022127	3521.9	0.00025888	3637.4	0.00012738	4588.2	0.00023155	2804.6
			0.00013829	3521.9	0.00012497	3637.4	0.00012031	4588.2	6.9466e-05	2804.6
			0.00026736	3521.9	0.00011605	3637.4	7.7846e-05	4588.2	0.00059046	2804.6
			0.00010141	3521.9	0.00064273	3637.4	0.00031139	4588.2	0.00016209	2804.6
			0.00052551	3521.9	0.0001339	3637.4	0.00016985	4588.2	5.7888e-05	2804.6
			0.00011063	3521.9	6.2487e-05	3637.4	0.00026892	4588.2	8.1044e-05	2804.6
			0.00069146	3521.9	6.2487e-05	3637.4	4.9539e-05	4588.2	8.1044e-05	2804.6
			0.0010049	3521.9	7.1414e-05	3637.4	0.00016985	4588.2	0.00022089	2205
			0.00039644	3521.9	0.00039278	3637.4	8.4923e-05	4588.2	5.8904e-05	2205
			0.00034112	3521.9	0.00019639	3637.4	4.9539e-05	4588.2	0.00011781	2205
			0.00010141	3521.9	7.1414e-05	3637.4	0.00071477	4588.2	0.0003976	2205
			0.00015673	3521.9	0.0004017	3637.4	6.3692e-05	4588.2	0.00019144	2205
			9.2195e-05	3521.9	0.0002678	3637.4	9.2e-05	4588.2	0.00023562	2205
			4.6097e-05	3521.9	5.356e-05	3637.4	8.4923e-05	4588.2	0.00016199	2205
			0.00031346	3521.9	0.00021424	3637.4	9.2e-05	4588.2	0.00016199	2205
			0.00026736	3521.9	0.00031244	3637.4	8.4923e-05	4588.2	0.0003387	2205
			8.2975e-05	3521.9	0.0002678	3637.4	0.00024769	4588.2	0.00054486	2205
			0.00020283	3521.9	0.0001339	3637.4	5.6616e-05	4588.2	0.00014726	2205
			0.00019361	3521.9	0.00049097	3637.4	0.00020523	4588.2	0.00061849	2205
			0.00014751	3521.9	0.00021424	3637.4	7.7846e-05	4588.2	0.00017671	2205
			0.0003319	3521.9	0.00030351	3637.4	0.00043877	4588.2	7.363e-05	2205
			0.00030424	3521.9	0.00058024	3637.4	3.5385e-05	4588.2	8.8356e-05	2205
			7.3756e-05	3521.9	7.1414e-05	3637.4	9.2e-05	4588.2	0.00010308	2205
			0.00013829	3521.9	0.00010712	3637.4	7.7846e-05	4588.2	0.0010897	2205
			6.4536e-05	3521.9	0.00011605	3637.4	0.000184	4588.2	0.00032397	2205
			0.0004241	3521.9	0.00015175	3637.4	0.00029015	4588.2	0.00019144	2205
			0.00011985	3521.9	0.00037492	3637.4	7.0769e-05	4588.2	0.00045651	2205
			0.00011063	3521.9	0.00046419	3637.4	6.3692e-05	4588.2	0.00057431	2205
			6.4536e-05	3521.9	7.1414e-05	3637.4	4.2462e-05	4588.2	5.8904e-05	2205
			0.00015673	3521.9	0.00029458	3637.4	9.9077e-05	4588.2	0.00020616	2205
			0.00018439	3521.9	0.00041956	3637.4	4.9539e-05	4588.2	0.00080993	2205
			8.2975e-05	3521.9	0.00016068	3637.4	3.9141e-05	4147.9	0.00072158	2205
			3.6878e-05	3521.9	0.0009016	3637.4	0.00017222	4147.9	0.00017671	2205
			0.0003319	3521.9	7.1414e-05	3637.4	5.4798e-05	4147.9	0.00013253	2205
			0.00020283	3521.9	0.00029458	3637.4	5.4798e-05	4147.9	0.00017671	2205
			0.00039644	3521.9	3.5707e-05	3637.4	8.611e-05	4147.9	0.0003976	2205
			0.00011063	3521.9	0.00014283	3637.4	8.611e-05	4147.9	0.00064794	2205
			0.00035956	3521.9	0.0015265	3637.4	7.8282e-05	4147.9	0.0006774	2205
			0.00018439	3521.9	0.00046419	3637.4	5.4798e-05	4147.9	0.00017671	2205
			3.6878e-05	3521.9	0.00033029	3637.4	0.00018788	4147.9	0.00035342	2205
			0.00021205	3521.9	0.00019639	3637.4	4.6969e-05	4147.9	0.00050068	2205
			0.00013829	3521.9	0.00020531	3637.4	7.0454e-05	4147.9	0.00030925	2205
			0.00018439	3521.9	0.00065165	3637.4	0.00045404	4147.9	0.00032397	2205
			0.00013829	3521.9	0.00014283	3637.4	6.2626e-05	4147.9	0.0003976	2205
			0.00029502	3521.9	0.0001339	3637.4	0.00025833	4147.9
			0.00046097	3521.9	0.00050882	3637.4	0.0001096	4147.9
			0.00025815	3521.9	8.9267e-05	3637.4	3.1313e-05	4147.9
			0.00011985	3521.9	0.00019639	3637.4	0.00018788	4147.9
			0.0006638	3521.9	0.00074985	3637.4	5.4798e-05	4147.9
			6.4536e-05	3521.9	0.00022317	3637.4	3.1313e-05	4147.9
			0.00021205	3521.9	0.00043741	3637.4	0.00044621	4147.9
			0.00024893	3521.9	0.00010712	3637.4	3.9141e-05	4147.9
			3.6878e-05	3521.9	0.00018746	3637.4	0.00010177	4147.9
			0.00047019	3521.9	0.0002678	3637.4	0.00015656	4147.9
			0.00036878	3521.9	8.0341e-05	3637.4	0.00020353	4147.9
			0.00022127	3521.9	0.00021424	3637.4	3.1313e-05	4147.9
			0.00022127	3521.9	0.00010712	3637.4	0.00014091	4147.9
			0.00056239	3521.9	0.0002321	3637.4	0.00038358	4147.9
			0.00035956	3521.9	0.00038385	3637.4	0.00014091	4147.9
			0.00014751	3521.9	0.00034814	3637.4	0.0002505	4147.9
			0.0003319	3521.9	0.0001339	3637.4	0.00015656	4147.9
			0.0004241	3521.9	0.00029458	3637.4	7.8282e-05	4147.9
			6.4536e-05	3521.9	0.00026687	3041.8	0.00011742	4147.9
			0.00017517	3521.9	0.00019215	3041.8	0.00032096	4147.9
			8.2975e-05	3521.9	0.00061914	3041.8	0.00015656	4147.9
			0.00072834	3521.9	0.00014945	3041.8	0.00017222	4147.9
			0.00040566	3521.9	0.00060847	3041.8	0.00018005	4147.9
			0.00053473	3521.9	0.00086466	3041.8	0.00011742	4147.9
			0.0003319	3521.9	0.00053374	3041.8	0.00026616	4147.9
			0.00017517	3521.9	0.0001281	3041.8	5.4798e-05	4147.9
			0.00049785	3521.9	0.00043767	3041.8	0.00019571	4147.9
			0.00013829	3521.9	0.00098209	3041.8	0.00019571	4147.9
			6.4536e-05	3521.9	0.00067252	3041.8	0.00018005	4147.9
			0.00012907	3521.9	0.00039497	3041.8	0.0002505	4147.9
			0.00014751	3521.9	0.00046969	3041.8	0.00019571	4147.9
			0.00035956	3521.9	4.2699e-05	3041.8	9.3939e-05	4147.9
			0.00026736	3521.9	0.00010675	3041.8	0.00010177	4147.9
			0.00011063	3521.9	0.00019215	3041.8	7.8282e-05	4147.9
			0.00013829	3521.9	0.0002989	3041.8	9.3939e-05	4147.9
			9.2195e-05	3521.9	0.00077927	3041.8	0.0003053	4147.9
			0.00015673	3521.9	0.00018147	3041.8	0.00011742	4147.9
			0.00011063	3521.9	0.00013877	3041.8	0.00012525	4147.9
			5.5317e-05	3521.9	0.00078994	3041.8	9.3939e-05	4147.9
			0.00022127	3521.9	0.00018147	3041.8	0.00014091	4147.9
			7.3756e-05	3521.9	0.00024552	3041.8	0.00015656	4147.9
			0.00015673	3521.9	0.0002562	3041.8	5.4798e-05	4147.9
			4.6097e-05	3521.9	0.00095006	3041.8	0.00028182	4147.9
			5.5317e-05	3521.9	0.00045902	3041.8	0.00052449	4147.9
			0.00011985	3521.9	5.3374e-05	3041.8	0.00017222	4147.9
			5.5317e-05	3521.9	0.00092871	3041.8	8.611e-05	4147.9
			4.6762e-05	6249.4	7.4724e-05	3041.8	0.00015656	4147.9
			4.1566e-05	6249.4	9.6074e-05	3041.8	4.6969e-05	4147.9
			0.00012989	6249.4	0.00030957	3041.8	0.00093156	4147.9
			3.637e-05	6249.4	0.00036295	3041.8	0.00085328	4147.9
			0.000239	6249.4	0.00043767	3041.8	0.00019571	4147.9
			0.00058192	6249.4	0.00056577	3041.8	3.9141e-05	4147.9
			6.2349e-05	6249.4	0.00027755	3041.8	0.0002505	4147.9
			3.1174e-05	6249.4	0.00023485	3041.8	0.00026616	4147.9
			0.00013509	6249.4	0.00061914	3041.8	0.00011742	4147.9
			6.7544e-05	6249.4	0.00052307	3041.8	0.00014874	4147.9
			0.0001195	6249.4	6.4049e-05	3041.8	0.00010177	4147.9
			6.2349e-05	6249.4	0.00042699	3041.8	0.00012525	4147.9
			0.00010911	6249.4	0.00013877	3041.8	3.9141e-05	4147.9
			9.8719e-05	6249.4	0.00018147	3041.8	0.00010177	4147.9
			9.3523e-05	6249.4	4.2699e-05	3041.8	8.4944e-05	4204.8
			6.7544e-05	6249.4	0.00022417	3041.8	0.00011583	4204.8
			0.00010911	6249.4	0.00014945	3041.8	8.4944e-05	4204.8
			9.8719e-05	6249.4	0.00011742	3041.8	0.00010039	4204.8
			0.00014548	6249.4	0.00041632	3041.8	0.00016989	4204.8
			0.00010911	6249.4	6.4049e-05	3041.8	3.8611e-05	4204.8
			0.00017146	6249.4	0.00035227	3041.8	0.00030117	4204.8
			0.00010911	6249.4	0.00013877	3041.8	0.00011583	4204.8
			5.7153e-05	6249.4	0.00020282	3041.8	0.00016217	4204.8
			8.3132e-05	6249.4	0.00014945	3041.8	0.000139	4204.8
			5.1957e-05	6249.4	0.00046969	3041.8	9.2666e-05	4204.8
			3.637e-05	6249.4	0.00022417	3041.8	6.95e-05	4204.8
			0.0001247	6249.4	0.00042699	3041.8	4.6333e-05	4204.8
			9.3523e-05	6249.4	0.00026687	3041.8	0.00011583	4204.8
			0.00022861	6249.4	0.00010675	3041.8	0.00030117	4204.8
			7.7936e-05	6249.4	9.6074e-05	3041.8	3.0889e-05	4204.8
			0.00027537	6249.4	0.0002135	3041.8	0.00021622	4204.8
			0.00013509	6249.4	0.00023485	3041.8	9.2666e-05	4204.8
			0.00010391	6249.4	0.00033092	3041.8	0.00012355	4204.8
			0.0012574	6249.4	0.00011742	3041.8	8.4944e-05	4204.8
			7.274e-05	6249.4	8.5399e-05	3041.8	4.6333e-05	4204.8
			9.3523e-05	6249.4	0.00030957	3041.8	0.00014672	4204.8
			5.1957e-05	6249.4	0.0002209	1469.9	0.00028572	4204.8
			0.00057153	6249.4	0.00024299	1469.9	0.000278	4204.8
			5.1957e-05	6249.4	0.00081734	1469.9	3.0889e-05	4204.8
			0.0003585	6249.4	0.0011266	1469.9	0.000139	4204.8
			4.1566e-05	6249.4	0.0013917	1469.9	6.1777e-05	4204.8
			0.00018705	6249.4	0.00057434	1469.9	0.0006255	4204.8
			0.00014548	6249.4	0.00048598	1469.9	0.00020078	4204.8
			0.00019224	6249.4	0.00048598	1469.9	0.00011583	4204.8
			0.00079495	6249.4	0.0022974	1469.9	8.4944e-05	4204.8
			0.00014548	6249.4	0.00053016	1469.9	3.0889e-05	4204.8
			4.1566e-05	6249.4	0.00033135	1469.9	0.00012355	4204.8
			0.00010911	6249.4	0.00019881	1469.9	0.00013128	4204.8
			0.00029616	6249.4	0.00026508	1469.9	0.00032433	4204.8
			4.6762e-05	6249.4	0.00017672	1469.9	0.00011583	4204.8
			0.00010911	6249.4	0.00028717	1469.9	0.000139	4204.8
			0.00019224	6249.4	0.00013254	1469.9	5.4055e-05	4204.8
			0.00013509	6249.4	0.00015463	1469.9	0.00033978	4204.8
			0.00041046	6249.4	0.0002209	1469.9	3.0889e-05	4204.8
			8.8327e-05	6249.4	0.00079525	1469.9	4.6333e-05	4204.8
			0.00035331	6249.4	0.00028717	1469.9	0.00033205	4204.8
			0.0001195	6249.4	0.00028717	1469.9	6.95e-05	4204.8
			0.00015587	6249.4	0.00050807	1469.9	0.000139	4204.8
			4.1566e-05	6249.4	0.00094988	1469.9	0.00013128	4204.8
			9.3523e-05	6249.4	0.00028717	1469.9	0.0002085	4204.8
			4.1566e-05	6249.4	0.00026508	1469.9	0.00014672	4204.8
			3.1174e-05	6249.4	0.00033135	1469.9	8.4944e-05	4204.8
			0.00013509	6249.4	0.00017672	1469.9	0.00010811	4204.8
			0.00014028	6249.4			6.1777e-05	4204.8
			3.637e-05	6249.4			3.0889e-05	4204.8
			3.637e-05	6249.4			9.2666e-05	4204.8
			5.1957e-05	6249.4			0.00020078	4204.8
			0.00010911	6249.4			0.00046333	4204.8
			8.3132e-05	6249.4			6.1777e-05	4204.8
			6.2349e-05	6249.4			6.1777e-05	4204.8
			0.00020263	6249.4			0.00022394	4204.8
			0.00015068	6249.4			0.00030117	4204.8
			0.00019744	6249.4			0.00017761	4204.8
			0.000239	6249.4			0.00012355	4204.8
			0.00088327	6249.4			0.00028572	4204.8
			2.5979e-05	6249.4			9.2666e-05	4204.8
			3.1174e-05	6249.4			0.00010039	4204.8
			9.3523e-05	6249.4			0.00023167	4204.8
			0.00013509	6249.4			0.00012355	4204.8
			3.1174e-05	6249.4			0.00011583	4204.8
			0.00012989	6249.4			6.1777e-05	4204.8
			0.00015068	6249.4			0.00011583	4204.8
			0.00026498	6249.4			7.7222e-05	4204.8
			0.00053516	6249.4			3.8611e-05	4204.8
			5.1957e-05	6249.4			0.00019305	4204.8
			4.1566e-05	6249.4			0.0015135	4204.8
			4.1566e-05	6249.4			0.00013128	4204.8
			2.0783e-05	6249.4			5.4055e-05	4204.8
			0.00014548	6249.4			3.8611e-05	4204.8
			0.00013509	6249.4			4.6333e-05	4204.8
			6.7544e-05	6249.4			6.95e-05	4204.8
			0.00019224	6249.4			0.00018533	4204.8
			0.00018705	6249.4			0.00012355	4204.8
			0.00019744	6249.4			7.7222e-05	4204.8
			6.2349e-05	6249.4			3.0889e-05	4204.8
			0.00026498	6249.4			0.0003475	4204.8
			0.00031694	6249.4			0.00010811	4204.8
			6.7544e-05	6249.4			3.8611e-05	4204.8
			7.7936e-05	6249.4			0.00015444	4204.8
			0.00021302	6249.4			0.00024711	4204.8
			0.00012989	6249.4			0.00013128	4204.8
			6.2349e-05	6249.4			0.00038611	4204.8
			0.00021822	6249.4			8.4944e-05	4204.8
			0.00024939	6249.4			6.1777e-05	4204.8
			0.00022861	6249.4			9.2666e-05	4204.8
			0.00054555	6249.4			0.00010811	4204.8
			2.5979e-05	6249.4			3.0889e-05	4204.8
			7.274e-05	6249.4			0.00010039	4204.8
			4.6762e-05	6249.4			0.00028572	4204.8
			0.00012989	6249.4			6.1777e-05	4204.8
			0.00019224	6249.4			6.95e-05	4204.8
			0.0001195	6249.4			0.00014672	4204.8
			0.00010391	6249.4			0.00010039	4204.8
			0.00017665	6249.4			0.00010811	4204.8
			0.00012989	6249.4			4.652e-05	3489.9
			4.6762e-05	6249.4			9.304e-05	3489.9
			2.5979e-05	6249.4			0.00014886	3489.9
			0.00010911	6249.4			0.00063267	3489.9
			3.1174e-05	6249.4			0.00013956	3489.9
			0.00025979	6249.4			0.00013026	3489.9
			4.1566e-05	6249.4			0.00013956	3489.9
			0.00017665	6249.4			8.3736e-05	3489.9
			4.1566e-05	6249.4			0.00034425	3489.9
			7.7936e-05	6249.4			0.00015817	3489.9
			2.0783e-05	6249.4			0.00011165	3489.9
			0.00015587	6249.4			0.00021399	3489.9
			5.7153e-05	6249.4			0.00053033	3489.9
			9.8719e-05	6249.4			0.00039077	3489.9
			4.6762e-05	6249.4			4.652e-05	3489.9
			0.00023381	6249.4			8.3736e-05	3489.9
			0.00031694	6249.4			0.00014886	3489.9
			8.8327e-05	6249.4			0.0002326	3489.9
			5.7153e-05	6249.4			0.00015817	3489.9
			0.00011431	6249.4			0.00039077	3489.9
			0.00028057	6249.4			0.00012095	3489.9
			9.8719e-05	6249.4			0.00012095	3489.9
			8.3132e-05	6249.4			0.00017678	3489.9
			9.3523e-05	6249.4			0.00060476	3489.9
			9.8719e-05	6249.4			9.304e-05	3489.9
			8.8327e-05	6249.4			4.652e-05	3489.9
			7.7936e-05	6249.4			0.0002326	3489.9
			0.00013509	6249.4			9.304e-05	3489.9
			6.2349e-05	6249.4			0.00036285	3489.9
			7.7936e-05	6249.4			0.00013026	3489.9
			0.00013509	6249.4			0.00040007	3489.9
			0.00076377	6249.4			0.00080945	3489.9
			6.2349e-05	6249.4			0.00012095	3489.9
			6.2349e-05	6249.4			0.00019538	3489.9
			0.00073779	6249.4			0.00077223	3489.9
			4.6762e-05	6249.4			0.00019538	3489.9
			8.8327e-05	6249.4			0.00045589	3489.9
			0.00019744	6249.4			0.00011165	3489.9
			5.1957e-05	6249.4			0.00010234	3489.9
			4.6762e-05	6249.4			0.00010234	3489.9
			9.8719e-05	6249.4			0.00063267	3489.9
			0.00023381	6249.4			0.00026982	3489.9
			3.1174e-05	6249.4			0.00013026	3489.9
			2.0783e-05	6249.4			0.00039077	3489.9
			7.274e-05	6249.4			0.0002233	3489.9
			0.00015068	6249.4			0.00020469	3489.9
			6.7544e-05	6249.4			0.00032564	3489.9
			0.00015587	6249.4			0.00026982	3489.9
			5.7153e-05	6249.4			0.00016747	3489.9
			0.00023381	6249.4			0.00010234	3489.9
			4.1566e-05	6249.4			0.00026051	3489.9
			3.1174e-05	6249.4			0.00011165	3489.9
			0.00010911	6249.4			0.00028842	3489.9
			6.2349e-05	6249.4			0.00010234	3489.9
			6.6396e-05	4890.4			0.00028842	3489.9
			5.3117e-05	4890.4			9.304e-05	3489.9
			0.00018591	4890.4			0.00011165	3489.9
			5.3117e-05	4890.4			0.0002233	3489.9
			0.00030542	4890.4			9.304e-05	3489.9
			0.00074363	4890.4			0.00010234	3489.9
			0.00013279	4890.4			0.00011165	3489.9
			9.2954e-05	4890.4			0.00037216	3489.9
			0.00050461	4890.4			0.0002233	3489.9
			5.9756e-05	4890.4			6.5128e-05	3489.9
			0.00015935	4890.4			0.00040007	3489.9
			3.9837e-05	4890.4			0.0002419	3489.9
			7.3035e-05	4890.4			0.00031633	3489.9
			4.6477e-05	4890.4			0.00076293	3489.9
			0.00055108	4890.4			0.0002419	3489.9
			0.00021911	4890.4			0.00017678	3489.9
			0.00015271	4890.4			6.5128e-05	3489.9
			0.00013943	4890.4			0.00057685	3489.9
			0.0003519	4890.4			0.00031633	3489.9
			8.6315e-05	4890.4			0.00014886	3489.9
			0.00031206	4890.4			0.00015817	3489.9
			0.00026558	4890.4			0.00044659	3489.9
			0.00013279	4890.4			4.652e-05	3489.9
			0.00013943	4890.4			7.4432e-05	3489.9
			0.00020583	4890.4			0.00065128	3489.9
			9.2954e-05	4890.4			0.00016747	3489.9
			9.9594e-05	4890.4			0.00012095	3489.9
			0.00010623	4890.4			0.00012095	3489.9
			0.0003519	4890.4			2.9543e-05	5495.5
			4.6477e-05	4890.4			9.4537e-05	5495.5
			0.00013279	4890.4			0.00029543	5495.5
			0.00016599	4890.4			0.00095719	5495.5
			7.9675e-05	4890.4			5.9086e-05	5495.5
			0.00010623	4890.4			0.00012999	5495.5
			5.3117e-05	4890.4			0.0001359	5495.5
			7.3035e-05	4890.4			0.00014771	5495.5
			0.00018591	4890.4			4.136e-05	5495.5
			5.3117e-05	4890.4			0.00028361	5495.5
			0.00033862	4890.4			4.136e-05	5495.5
			7.9675e-05	4890.4			0.00011817	5495.5
			5.9756e-05	4890.4			0.00012408	5495.5
			0.00041165	4890.4			7.0903e-05	5495.5
			4.6477e-05	4890.4			4.7268e-05	5495.5
			0.00014607	4890.4			0.0002068	5495.5
			0.00025894	4890.4			0.00015953	5495.5
			5.3117e-05	4890.4			4.7268e-05	5495.5
			9.9594e-05	4890.4			4.136e-05	5495.5
			3.3198e-05	4890.4			3.5451e-05	5495.5
			8.6315e-05	4890.4			9.4537e-05	5495.5
			3.9837e-05	4890.4			0.00064994	5495.5
			2.6558e-05	4890.4			5.3177e-05	5495.5
			0.00014607	4890.4			0.00021271	5495.5
			3.3198e-05	4890.4			0.00010635	5495.5
			0.00013279	4890.4			0.00012999	5495.5
			4.6477e-05	4890.4			8.272e-05	5495.5
			3.3198e-05	4890.4			8.8628e-05	5495.5
			9.2954e-05	4890.4			0.00012999	5495.5
			0.00019255	4890.4			8.8628e-05	5495.5
			3.3198e-05	4890.4			0.00014181	5495.5
			0.00030542	4890.4			0.00012408	5495.5
			0.00059756	4890.4			0.00020089	5495.5
			7.3035e-05	4890.4			9.4537e-05	5495.5
			6.6396e-05	4890.4			0.00011226	5495.5
			0.00047141	4890.4			9.4537e-05	5495.5
			7.9675e-05	4890.4			2.3634e-05	5495.5
			0.0002523	4890.4			3.5451e-05	5495.5
			0.00016599	4890.4			2.9543e-05	5495.5
			7.9675e-05	4890.4			7.6811e-05	5495.5
			0.00010623	4890.4			4.7268e-05	5495.5
			3.9837e-05	4890.4			0.00011817	5495.5
			9.2954e-05	4890.4			0.00015953	5495.5
			0.00013279	4890.4			0.00021862	5495.5
			3.3198e-05	4890.4			0.00010635	5495.5
			7.3035e-05	4890.4			7.6811e-05	5495.5
			7.9675e-05	4890.4			0.00026589	5495.5
			0.00033862	4890.4			0.00023043	5495.5
			0.00021247	4890.4			0.00010635	5495.5
			0.00019919	4890.4			0.00012999	5495.5
			0.00014607	4890.4			0.00030134	5495.5
			0.00021911	4890.4			8.272e-05	5495.5
			9.9594e-05	4890.4			2.3634e-05	5495.5
			0.00011287	4890.4			5.3177e-05	5495.5
			0.00029214	4890.4			4.7268e-05	5495.5
			0.00037846	4890.4			0.0004136	5495.5
			0.00010623	4890.4			0.0001359	5495.5
			5.3117e-05	4890.4			4.136e-05	5495.5
			0.0006374	4890.4			0.00018907	5495.5
			0.00021247	4890.4			2.9543e-05	5495.5
			8.6315e-05	4890.4			0.00041951	5495.5
			9.2954e-05	4890.4			0.00010635	5495.5
			4.6477e-05	4890.4			6.4994e-05	5495.5
			0.00015935	4890.4			4.136e-05	5495.5
			0.00017263	4890.4			0.00015953	5495.5
			5.3117e-05	4890.4			5.9086e-05	5495.5
			3.9837e-05	4890.4			2.9543e-05	5495.5
			0.00037182	4890.4			7.0903e-05	5495.5
			0.0002855	4890.4			0.00011817	5495.5
			0.00020583	4890.4			0.0006204	5495.5
			0.00015271	4890.4			4.7268e-05	5495.5
			0.00023902	4890.4			2.9543e-05	5495.5
			6.6396e-05	4890.4			3.5451e-05	5495.5
			0.00033198	4890.4			0.00010045	5495.5
			0.00026558	4890.4			0.00025407	5495.5
			0.00011951	4890.4			8.8628e-05	5495.5
			0.00033198	4890.4			0.00017135	5495.5
			0.00018591	4890.4			0.00010635	5495.5
			0.00039174	4890.4			4.136e-05	5495.5
			5.9756e-05	4890.4			0.00032497	5495.5
			0.00077683	4890.4			8.8628e-05	5495.5
			0.00059756	4890.4			5.3177e-05	5495.5
			3.9837e-05	4890.4			3.5451e-05	5495.5
			3.3198e-05	4890.4			0.00014771	5495.5
			0.00044485	4890.4			2.9543e-05	5495.5
			0.00048469	4890.4			4.136e-05	5495.5
			0.0010358	4890.4			0.00012408	5495.5
			0.00026558	4890.4			3.5451e-05	5495.5
			7.3035e-05	4890.4			3.5451e-05	5495.5
			9.2954e-05	4890.4			0.00017135	5495.5
			0.00039174	4890.4			4.7268e-05	5495.5
			3.9837e-05	4890.4			8.272e-05	5495.5
			3.9837e-05	4890.4			0.00012999	5495.5
			0.00014607	4890.4			2.9543e-05	5495.5
			0.00021247	4890.4			0.0003486	5495.5
			6.6396e-05	4890.4			0.00012999	5495.5
			5.3117e-05	4890.4			4.7268e-05	5495.5
			0.00045149	4890.4			0.00030725	5495.5
			0.00013279	4890.4			6.4994e-05	5495.5
			5.9756e-05	4890.4			5.3177e-05	5495.5
			0.00015271	4890.4			4.136e-05	5495.5
			0.00017263	4890.4			4.7268e-05	5495.5
			0.00027886	4890.4			8.272e-05	5495.5
			0.0002523	4890.4			3.5451e-05	5495.5
			0.00021247	4890.4			2.3634e-05	5495.5
			3.3198e-05	4890.4			0.00010635	5495.5
			0.00014142	5740			9.4537e-05	5495.5
			3.3941e-05	5740			6.4994e-05	5495.5
			0.00012445	5740			3.5451e-05	5495.5
			7.9196e-05	5740			7.0903e-05	5495.5
			0.00011314	5740			8.5762e-05	3407.5
			7.9196e-05	5740			0.00027635	3407.5
			0.00015839	5740			6.6704e-05	3407.5
			8.4853e-05	5740			0.00011435	3407.5
			0.00011314	5740			3.8117e-05	3407.5
			9.6167e-05	5740			5.7175e-05	3407.5
			0.00013577	5740			6.6704e-05	3407.5
			3.9598e-05	5740			0.000162	3407.5
			9.6167e-05	5740			0.00012388	3407.5
			8.4853e-05	5740			0.00017152	3407.5
			0.00031113	5740			0.00020011	3407.5
			8.4853e-05	5740			0.00014294	3407.5
			6.7883e-05	5740			0.00070516	3407.5
			5.0912e-05	5740			0.00012388	3407.5
			0.0002885	5740			0.00093386	3407.5
			7.9196e-05	5740			6.6704e-05	3407.5
			0.00016971	5740			0.00021917	3407.5
			0.00025456	5740			0.00012388	3407.5
			0.00016405	5740			0.00025729	3407.5
			2.8284e-05	5740			0.00062892	3407.5
			3.9598e-05	5740			8.5762e-05	3407.5
			5.6569e-05	5740			0.0009815	3407.5
			3.3941e-05	5740			9.5292e-05	3407.5
			0.00013011	5740			0.00028587	3407.5
			0.00011314	5740			0.00015247	3407.5
			2.2628e-05	5740			7.6233e-05	3407.5
			3.9598e-05	5740			0.00066704	3407.5
			6.2226e-05	5740			0.00013341	3407.5
			4.5255e-05	5740			0.00057175	3407.5
			3.9598e-05	5740			0.00014294	3407.5
			3.3941e-05	5740			6.6704e-05	3407.5
			0.00040164	5740			0.000162	3407.5
			7.3539e-05	5740			0.00020011	3407.5
			2.2628e-05	5740			0.00012388	3407.5
			9.6167e-05	5740			6.6704e-05	3407.5
			0.00014708	5740			0.00010482	3407.5
			0.00038467	5740			3.8117e-05	3407.5
			6.7883e-05	5740			0.00018105	3407.5
			8.4853e-05	5740			0.00031446	3407.5
			0.00010182	5740			0.00015247	3407.5
			4.5255e-05	5740			0.00024776	3407.5
			5.6569e-05	5740			0.00046693	3407.5
			2.8284e-05	5740			0.00010482	3407.5
			0.00011314	5740			0.00031446	3407.5
			0.00017536	5740			6.6704e-05	3407.5
			0.00014708	5740			8.5762e-05	3407.5
			0.0010974	5740			7.6233e-05	3407.5
			0.00078065	5740			0.00020011	3407.5
			2.8284e-05	5740			0.00013341	3407.5
			0.00018102	5740			0.00010482	3407.5
			5.6569e-05	5740			0.00030493	3407.5
			0.00012445	5740			0.0011149	3407.5
			6.2226e-05	5740			0.00023823	3407.5
			8.4853e-05	5740			0.00017152	3407.5
			0.00029416	5740			5.7175e-05	3407.5
			3.3941e-05	5740			0.00019058	3407.5
			6.7883e-05	5740			6.6704e-05	3407.5
			8.4853e-05	5740			3.8117e-05	3407.5
			0.00011314	5740			0.00011435	3407.5
			0.00010182	5740			0.00020011	3407.5
			2.8284e-05	5740			0.00013341	3407.5
			3.9598e-05	5740			0.00010482	3407.5
			2.2628e-05	5740			0.00044787	3407.5
			0.00011314	5740			0.00014294	3407.5
			0.00015839	5740			6.6704e-05	3407.5
			3.9598e-05	5740			5.7175e-05	3407.5
			2.8284e-05	5740			8.5762e-05	3407.5
			5.6569e-05	5740			6.6704e-05	3407.5
			6.2226e-05	5740			5.7175e-05	3407.5
			6.7883e-05	5740			6.6704e-05	3407.5
			0.0013237	5740			4.7646e-05	3407.5
			5.0912e-05	5740			9.5292e-05	3407.5
			0.00011879	5740			0.000162	3407.5
			0.00014708	5740			3.8117e-05	3407.5
			3.3941e-05	5740			0.00014294	3407.5
			3.3941e-05	5740			3.8117e-05	3407.5
			5.0912e-05	5740			0.00020964	3407.5
			2.8284e-05	5740			9.5292e-05	3407.5
			4.5255e-05	5740			9.5292e-05	3407.5
			3.9598e-05	5740			0.00013341	3407.5
			8.4853e-05	5740			5.7175e-05	3407.5
			0.00010748	5740			0.00013341	3407.5
			3.9598e-05	5740			0.00033352	3407.5
			4.5255e-05	5740			0.00013671	5462.9
			7.9196e-05	5740			6.5382e-05	5462.9
			0.00026587	5740			5.9438e-05	5462.9
			4.5255e-05	5740			0.00013671	5462.9
			2.8284e-05	5740			5.3494e-05	5462.9
			3.9598e-05	5740			8.9157e-05	5462.9
			2.2628e-05	5740			3.5663e-05	5462.9
			6.2226e-05	5740			3.5663e-05	5462.9
			0.00013577	5740			0.00014265	5462.9
			3.3941e-05	5740			5.9438e-05	5462.9
			5.0912e-05	5740			8.3213e-05	5462.9
			0.00010182	5740			4.7551e-05	5462.9
			8.4853e-05	5740			0.00019615	5462.9
			4.5255e-05	5740			0.0001902	5462.9
			2.2628e-05	5740			0.00014265	5462.9
			0.00025456	5740			0.00010699	5462.9
			0.00010182	5740			0.00012482	5462.9
			6.2226e-05	5740			0.00034474	5462.9
			5.6569e-05	5740			9.5101e-05	5462.9
			3.3941e-05	5740			7.727e-05	5462.9
			8.4853e-05	5740			0.00012482	5462.9
			0.00058832	5740			5.3494e-05	5462.9
			0.00011314	5740			0.00040418	5462.9
			0.00011879	5740			5.9438e-05	5462.9
			5.0912e-05	5740			8.9157e-05	5462.9
			0.00012445	5740			6.5382e-05	5462.9
			3.9598e-05	5740			7.1326e-05	5462.9
			0.0002885	5740			7.727e-05	5462.9
			5.6569e-05	5740			0.00022587	5462.9
			3.3941e-05	5740			0.00017237	5462.9
			8.4853e-05	5740			0.00017831	5462.9
			9.051e-05	5740			4.7551e-05	5462.9
			3.3941e-05	5740			0.00025558	5462.9
			2.2628e-05	5740			0.00016048	5462.9
			0.00013577	5740			3.5663e-05	5462.9
			0.00015274	5740			0.00010699	5462.9
			0.00021496	5740			9.5101e-05	5462.9
			0.00012445	5740			2.3775e-05	5462.9
			0.00013011	5740			0.00013076	5462.9
			5.0912e-05	5740			0.00025558	5462.9
			0.00045821	5740			2.3775e-05	5462.9
			6.7883e-05	5740			0.00029125	5462.9
			0.00014142	5740			6.5382e-05	5462.9
			5.0912e-05	5740			9.5101e-05	5462.9
			2.8284e-05	5740			0.00018426	5462.9
			0.00037335	5740			2.9719e-05	5462.9
			0.00049215	5740			5.9438e-05	5462.9
			0.00013011	5740			2.9719e-05	5462.9
			0.0002885	5740			0.00010104	5462.9
			9.051e-05	5740			0.00010104	5462.9
			0.00011314	5740			2.9719e-05	5462.9
			0.00010182	5740			0.00017237	5462.9
			0.00011879	5740			7.1326e-05	5462.9
			5.6569e-05	5740			0.00019615	5462.9
			6.2226e-05	5740			2.9719e-05	5462.9
			0.00015274	5740			0.00065382	5462.9
			0.0002093	5740			0.00014265	5462.9
			0.00016405	5740			0.00011888	5462.9
			5.6569e-05	5740			0.00016048	5462.9
			8.4853e-05	5740			0.00034474	5462.9
			0.00014142	5740			0.00021398	5462.9
			0.00014708	5740			7.1326e-05	5462.9
			2.2628e-05	5740			0.00011293	5462.9
			0.00056003	5740			6.5382e-05	5462.9
			6.7883e-05	5740			3.5663e-05	5462.9
			6.2226e-05	5740			0.00010699	5462.9
			8.8436e-05	2937.3			6.5382e-05	5462.9
			0.00042007	2937.3			4.1607e-05	5462.9
			0.00015476	2937.3			0.00010699	5462.9
			0.0001216	2937.3			2.9719e-05	5462.9
			0.00013265	2937.3			0.0004339	5462.9
			4.4218e-05	2937.3			7.727e-05	5462.9
			7.7381e-05	2937.3			0.00017831	5462.9
			0.000608	2937.3			9.5101e-05	5462.9
			7.7381e-05	2937.3			0.00010699	5462.9
			0.00038691	2937.3			0.00019615	5462.9
			0.00014371	2937.3			0.00026153	5462.9
			4.4218e-05	2937.3			0.00018426	5462.9
			0.00015476	2937.3			0.0003388	5462.9
			0.0010723	2937.3			0.00013671	5462.9
			0.00015476	2937.3			0.0002853	5462.9
			0.00016582	2937.3			9.5101e-05	5462.9
			0.00033163	2937.3			0.00031502	5462.9
			0.00069643	2937.3			9.5101e-05	5462.9
			0.00021004	2937.3			7.1326e-05	5462.9
			0.00019898	2937.3			2.9719e-05	5462.9
			9.949e-05	2937.3			9.5101e-05	5462.9
			0.00016582	2937.3			7.1326e-05	5462.9
			8.8436e-05	2937.3			4.7551e-05	5462.9
			5.5272e-05	2937.3			9.5101e-05	5462.9
			0.00016582	2937.3			0.00011293	5462.9
			0.00049745	2937.3			0.00020803	5462.9
			0.00053062	2937.3			5.9438e-05	5462.9
			0.00040902	2937.3			8.9157e-05	5462.9
			0.00021004	2937.3			8.9157e-05	5462.9
			0.00086225	2937.3			0.00011293	5462.9
			4.4218e-05	2937.3			0.00010699	5462.9
			0.00043113	2937.3			7.1326e-05	5462.9
			0.00015476	2937.3			9.5101e-05	5462.9
			0.00018793	2937.3			0.00026153	5462.9
			0.00014371	2937.3			8.9157e-05	5462.9
			0.00043113	2937.3			0.00022587	5462.9
			0.00030953	2937.3			5.9438e-05	5462.9
			0.00017687	2937.3			9.5101e-05	5462.9
			5.5272e-05	2937.3			0.00016048	5462.9
			0.00027636	2937.3			0.00067165	5462.9
			0.00028742	2937.3			2.3775e-05	5462.9
			0.00019898	2937.3			7.727e-05	5462.9
			0.0002432	2937.3			0.00016643	5462.9
			0.00039796	2937.3			3.5663e-05	5462.9
			0.0007296	2937.3			0.0001486	5462.9
			0.00011054	2937.3			6.5382e-05	5462.9
			0.00017687	2937.3			0.00035069	5462.9
			0.00027636	2937.3			4.1607e-05	5462.9
			0.00019898	2937.3			3.5663e-05	5462.9
			8.8436e-05	2937.3			8.3213e-05	5462.9
			0.00042007	2937.3			0.00019615	5462.9
			0.00040902	2937.3			2.3775e-05	5462.9
			0.00016582	2937.3			0.00050522	5462.9
			0.00037585	2937.3			2.9719e-05	5462.9
			0.00047534	2937.3			7.1326e-05	5462.9
			0.00026531	2937.3			7.1326e-05	5462.9
			0.00026531	2937.3			2.3775e-05	5462.9
			4.4218e-05	2937.3			9.5101e-05	5462.9
			0.00011054	2937.3			0.00014265	5462.9
			0.00095069	2937.3			4.7551e-05	5462.9
			0.00026531	2937.3			0.0002437	5462.9
			0.00049745	2937.3			2.9719e-05	5462.9
			0.00035374	2937.3			0.00027342	5462.9
			4.4218e-05	2937.3			3.5663e-05	5462.9
			0.00021004	2937.3			2.9719e-05	5462.9
			0.00039796	2937.3			4.7551e-05	5462.9
			0.00040902	2937.3			2.9719e-05	5462.9
			7.7381e-05	2937.3			2.3775e-05	5462.9
			0.00028742	2937.3			0.0013492	5462.9
			0.00018793	2937.3			0.00016048	5462.9
			5.5272e-05	2937.3			9.5101e-05	5462.9
			0.00013265	2937.3			4.1607e-05	5462.9
			0.00011054	2937.3			8.9157e-05	5462.9
			7.7381e-05	2937.3			0.00010104	5462.9
			6.6327e-05	2937.3			4.1607e-05	5462.9
			6.6327e-05	2937.3			2.3775e-05	5462.9
			0.00013265	2937.3			3.5663e-05	5462.9
			0.00018793	2937.3			5.3494e-05	5462.9
			0.00011054	2937.3			6.5382e-05	5462.9
			0.00013499	5773.1			0.00017831	5462.9
			4.4995e-05	5773.1			8.3213e-05	5462.9
			5.062e-05	5773.1			4.1607e-05	5462.9
			5.6244e-05	5773.1			0.00045173	5462.9
			7.3118e-05	5773.1			2.9719e-05	5462.9
			0.00010686	5773.1			0.00013671	5462.9
			7.3118e-05	5773.1			0.00030313	5462.9
			0.00012936	5773.1			0.00015454	5462.9
			0.00016311	5773.1			8.3213e-05	5462.9
			0.00013499	5773.1			0.00033285	5462.9
			2.8122e-05	5773.1			2.9719e-05	5462.9
			2.8122e-05	5773.1			0.00020209	5462.9
			0.00010686	5773.1			0.00013671	5462.9
			6.1869e-05	5773.1			2.9719e-05	5462.9
			2.2498e-05	5773.1			7.1326e-05	5462.9
			0.00010686	5773.1			0.00020803	5462.9
			0.00011811	5773.1			2.9719e-05	5462.9
			6.7493e-05	5773.1			0.00027936	5462.9
			3.3747e-05	5773.1			0.0001902	5462.9
			5.062e-05	5773.1			8.9157e-05	5462.9
			6.7493e-05	5773.1			2.3775e-05	5462.9
			6.1869e-05	5773.1			4.1607e-05	5462.9
			0.00014624	5773.1			2.3775e-05	5462.9
			4.4995e-05	5773.1			0.00015454	5462.9
			4.4995e-05	5773.1			0.00022587	5462.9
			0.00034309	5773.1			0.00012482	5462.9
			0.00047245	5773.1			7.1326e-05	5462.9
			7.8742e-05	5773.1			6.5382e-05	5462.9
			0.00010124	5773.1			0.0001486	5462.9
			0.00019123	5773.1			7.727e-05	5462.9
			5.062e-05	5773.1			0.00011888	5462.9
			0.00014061	5773.1			7.1326e-05	5462.9
			0.00012374	5773.1			5.9438e-05	5462.9
			0.00019685	5773.1			0.00019615	5462.9
			0.00015186	5773.1			9.5101e-05	5462.9
			7.3118e-05	5773.1			0.00026747	5462.9
			0.00015748	5773.1			5.3494e-05	5462.9
			0.00012374	5773.1			4.7551e-05	5462.9
			8.9991e-05	5773.1			0.00017237	5462.9
			8.4366e-05	5773.1			4.1607e-05	5462.9
			0.00015748	5773.1			0.00043984	5462.9
			7.3118e-05	5773.1			0.00043984	5462.9
			0.00028122	5773.1			8.9157e-05	5462.9
			2.2498e-05	5773.1			5.9438e-05	5462.9
			0.00022498	5773.1			9.5101e-05	5462.9
			0.00033184	5773.1			0.00013076	5462.9
			9.5615e-05	5773.1			5.9438e-05	5462.9
			0.00011249	5773.1			5.9438e-05	5462.9
			6.1869e-05	5773.1			4.1607e-05	5462.9
			0.00019685	5773.1			7.6159e-05	4263.5
			2.8122e-05	5773.1			9.9007e-05	4263.5
			3.3747e-05	5773.1			6.8543e-05	4263.5
			6.1869e-05	5773.1			7.6159e-05	4263.5
			3.9371e-05	5773.1			6.0927e-05	4263.5
			0.00049495	5773.1			0.00016755	4263.5
			0.00030372	5773.1			9.1391e-05	4263.5
			4.4995e-05	5773.1			0.00021325	4263.5
			0.00043871	5773.1			3.0464e-05	4263.5
			0.00024747	5773.1			0.00073113	4263.5
			0.0002081	5773.1			0.00013709	4263.5
			2.8122e-05	5773.1			6.8543e-05	4263.5
			5.062e-05	5773.1			3.0464e-05	4263.5
			7.8742e-05	5773.1			0.00012947	4263.5
			4.4995e-05	5773.1			0.00060927	4263.5
			0.00016311	5773.1			6.0927e-05	4263.5
			3.9371e-05	5773.1			0.00011424	4263.5
			0.00048932	5773.1			0.00022086	4263.5
			4.4995e-05	5773.1			0.00025894	4263.5
			0.0012824	5773.1			9.1391e-05	4263.5
			2.2498e-05	5773.1			9.1391e-05	4263.5
			0.00010124	5773.1			9.9007e-05	4263.5
			0.00021373	5773.1			0.00092153	4263.5
			0.00012936	5773.1			0.00012947	4263.5
			4.4995e-05	5773.1			0.00029702	4263.5
			7.3118e-05	5773.1			8.3775e-05	4263.5
			0.00019123	5773.1			7.6159e-05	4263.5
			4.4995e-05	5773.1			0.00035033	4263.5
			6.7493e-05	5773.1			3.808e-05	4263.5
			4.4995e-05	5773.1			0.00013709	4263.5
			2.8122e-05	5773.1			0.00021325	4263.5
			0.00016873	5773.1			0.00058643	4263.5
			2.8122e-05	5773.1			0.00016755	4263.5
			6.1869e-05	5773.1			0.00042649	4263.5
			0.00010124	5773.1			0.0002894	4263.5
			4.4995e-05	5773.1			0.00010662	4263.5
			3.9371e-05	5773.1			0.00013709	4263.5
			0.00011249	5773.1			0.00019801	4263.5
			4.4995e-05	5773.1			0.00012185	4263.5
			0.00015186	5773.1			0.00015993	4263.5
			6.7493e-05	5773.1			0.00047219	4263.5
			3.9371e-05	5773.1			9.1391e-05	4263.5
			0.00017998	5773.1			6.0927e-05	4263.5
			0.00016311	5773.1			7.6159e-05	4263.5
			2.2498e-05	5773.1			0.00019801	4263.5
			5.6244e-05	5773.1			9.9007e-05	4263.5
			7.8742e-05	5773.1			0.00015993	4263.5
			0.0002081	5773.1			9.1391e-05	4263.5
			0.00038809	5773.1			7.6159e-05	4263.5
			6.7493e-05	5773.1			0.0001447	4263.5
			0.00010686	5773.1			6.8543e-05	4263.5
			0.00018561	5773.1			0.00018278	4263.5
			8.4366e-05	5773.1			0.00011424	4263.5
			6.7493e-05	5773.1			0.00070066	4263.5
			0.00017436	5773.1			0.00026656	4263.5
			5.6244e-05	5773.1			3.808e-05	4263.5
			6.1869e-05	5773.1			4.5695e-05	4263.5
			0.00056244	5773.1			0.00012947	4263.5
			5.6244e-05	5773.1			0.00020563	4263.5
			0.00012374	5773.1			0.00010662	4263.5
			0.00011811	5773.1			6.0927e-05	4263.5
			0.00015186	5773.1			3.808e-05	4263.5
			6.7493e-05	5773.1			4.5695e-05	4263.5
			6.1869e-05	5773.1			9.3948e-05	4838.7
			5.6244e-05	5773.1			0.00011408	4838.7
			0.00015748	5773.1			0.00020132	4838.7
			0.00019123	5773.1			4.0264e-05	4838.7
			0.00029809	5773.1			0.00014092	4838.7
			0.00022498	5773.1			0.00017448	4838.7
			3.9371e-05	5773.1			0.0003825	4838.7
			0.00011811	5773.1			8.7238e-05	4838.7
			6.1869e-05	5773.1			2.6842e-05	4838.7
			0.00032059	5773.1			0.00030198	4838.7
			6.1869e-05	5773.1			0.00016105	4838.7
			0.00037121	5773.1			6.0395e-05	4838.7
			3.9371e-05	5773.1			0.00050329	4838.7
			3.3747e-05	5773.1			0.00011408	4838.7
			0.00021935	5773.1			6.7106e-05	4838.7
			4.4995e-05	5773.1			0.00010066	4838.7
			5.062e-05	5773.1			0.0001275	4838.7
			0.00016311	5773.1			0.00020803	4838.7
			3.3747e-05	5773.1			2.6842e-05	4838.7
			5.6244e-05	5773.1			0.0001275	4838.7
			5.062e-05	5773.1			0.00016776	4838.7
			0.00010686	5773.1			5.3685e-05	4838.7
			0.00024185	5773.1			0.00020132	4838.7
			0.00020248	5773.1			4.6974e-05	4838.7
			0.00031497	5773.1			8.0527e-05	4838.7
			3.3747e-05	5773.1			0.00042277	4838.7
			5.6244e-05	5773.1			0.00033553	4838.7
			3.9371e-05	5773.1			0.00026842	4838.7
			7.3118e-05	5773.1			0.00014763	4838.7
			3.9371e-05	5773.1			0.00028856	4838.7
			2.8122e-05	5773.1			0.00019461	4838.7
			5.6244e-05	5773.1			9.3948e-05	4838.7
			3.9371e-05	5773.1			0.00017448	4838.7
			9.5615e-05	5773.1			0.00034224	4838.7
			0.00011811	5773.1			2.6842e-05	4838.7
			9.5615e-05	5773.1			3.3553e-05	4838.7
			0.00010686	5773.1			0.00020132	4838.7
			0.00016311	5773.1			0.00013421	4838.7
			0.00010124	5773.1			0.00036237	4838.7
			7.8742e-05	5773.1			0.00014763	4838.7
			8.4366e-05	5773.1			4.6974e-05	4838.7
			7.3118e-05	5773.1			0.00012079	4838.7
			8.9991e-05	5773.1			0.00022145	4838.7
			0.00011249	5773.1			4.0264e-05	4838.7
			0.00013499	5773.1			0.00027513	4838.7
			6.1869e-05	5773.1			0.00011408	4838.7
			4.4995e-05	5773.1			8.7238e-05	4838.7
			8.9991e-05	5773.1			0.00027513	4838.7
			0.00029247	5773.1			0.0001275	4838.7
			0.00013499	5773.1			0.00011408	4838.7
			0.00019685	5773.1			0.00016105	4838.7
			0.00015186	5773.1			0.00041606	4838.7
			8.9991e-05	5773.1			0.00034224	4838.7
			0.00014624	5773.1			6.0395e-05	4838.7
			0.00019685	5773.1			8.7238e-05	4838.7
			8.4366e-05	5773.1			0.00016105	4838.7
			8.9991e-05	5773.1			0.00029527	4838.7
			4.4995e-05	5773.1			0.00010737	4838.7
			7.8742e-05	5773.1			8.0527e-05	4838.7
			0.00040496	5773.1			0.00012079	4838.7
			0.00017436	5773.1			0.00016776	4838.7
			3.3747e-05	5773.1			0.00015434	4838.7
			0.0002531	5773.1			4.0264e-05	4838.7
			7.3118e-05	5773.1			0.00010066	4838.7
			0.00019123	5773.1			8.7238e-05	4838.7
			0.00014624	5773.1			8.7238e-05	4838.7
			4.4995e-05	5773.1			5.3685e-05	4838.7
			4.4995e-05	5773.1			0.00014763	4838.7
			4.4995e-05	5773.1			5.3685e-05	4838.7
			3.3747e-05	5773.1			0.00032882	4838.7
			7.8742e-05	5773.1			0.00018119	4838.7
			3.3747e-05	5773.1			7.3817e-05	4838.7
			8.4366e-05	5773.1			5.3685e-05	4838.7
			7.8742e-05	5773.1			4.6974e-05	4838.7
			0.00011249	5773.1			4.0264e-05	4838.7
			0.00011249	5773.1			5.3685e-05	4838.7
			2.2498e-05	5773.1			6.0395e-05	4838.7
			6.7493e-05	5773.1			6.0395e-05	4838.7
			8.4366e-05	5773.1			3.3553e-05	4838.7
			0.00012936	5773.1			4.6974e-05	4838.7
			4.4995e-05	5773.1
			5.6244e-05	5773.1
			3.9371e-05	5773.1
			7.3118e-05	5773.1
			4.7347e-05	6172.1
			6.313e-05	6172.1
			8.9434e-05	6172.1
			0.00013678	6172.1
			7.8912e-05	6172.1
			0.00015256	6172.1
			0.00018939	6172.1
			0.00012626	6172.1
			2.6304e-05	6172.1
			0.00011574	6172.1
			6.313e-05	6172.1
			4.2086e-05	6172.1
			0.00013152	6172.1
			9.9955e-05	6172.1
			0.00044191	6172.1
			5.2608e-05	6172.1
			0.00012626	6172.1
			7.3651e-05	6172.1
			0.00015256	6172.1
			0.0001473	6172.1
			0.000121	6172.1
			7.8912e-05	6172.1
			0.00016308	6172.1
			7.3651e-05	6172.1
			3.6826e-05	6172.1
			0.00011048	6172.1
			6.313e-05	6172.1
			4.7347e-05	6172.1
			0.00022095	6172.1
			0.00014204	6172.1
			0.00011048	6172.1
			7.8912e-05	6172.1
			0.00011048	6172.1
			0.00011048	6172.1
			0.00046821	6172.1
			0.00012626	6172.1
			0.00045769	6172.1
			0.00047347	6172.1
			0.00021569	6172.1
			6.313e-05	6172.1
			0.00015782	6172.1
			5.2608e-05	6172.1
			6.839e-05	6172.1
			5.2608e-05	6172.1
			3.1565e-05	6172.1
			2.6304e-05	6172.1
			2.6304e-05	6172.1
			0.00035773	6172.1
			0.00025252	6172.1
			2.6304e-05	6172.1
			3.1565e-05	6172.1
			8.4173e-05	6172.1
			4.2086e-05	6172.1
			3.6826e-05	6172.1
			3.6826e-05	6172.1
			5.2608e-05	6172.1
			2.6304e-05	6172.1
			0.00043665	6172.1
			0.00073125	6172.1
			2.6304e-05	6172.1
			4.2086e-05	6172.1
			9.4694e-05	6172.1
			2.6304e-05	6172.1
			8.4173e-05	6172.1
			2.6304e-05	6172.1
			0.00042086	6172.1
			3.6826e-05	6172.1
			8.4173e-05	6172.1
			7.3651e-05	6172.1
			0.000242	6172.1
			7.8912e-05	6172.1
			3.1565e-05	6172.1
			2.6304e-05	6172.1
			5.2608e-05	6172.1
			0.00015782	6172.1
			2.1043e-05	6172.1
			9.9955e-05	6172.1
			3.1565e-05	6172.1
			4.7347e-05	6172.1
			9.9955e-05	6172.1
			0.000121	6172.1
			0.00016835	6172.1
			3.6826e-05	6172.1
			0.00015782	6172.1
			8.9434e-05	6172.1
			6.313e-05	6172.1
			0.00013678	6172.1
			0.00038404	6172.1
			0.00016835	6172.1
			0.00030513	6172.1
			6.839e-05	6172.1
			0.00017887	6172.1
			0.00020517	6172.1
			9.4694e-05	6172.1
			2.1043e-05	6172.1
			5.7869e-05	6172.1
			0.00030513	6172.1
			0.0001473	6172.1
			0.00064708	6172.1
			0.00023148	6172.1
			4.2086e-05	6172.1
			4.2086e-05	6172.1
			0.00018939	6172.1
			8.9434e-05	6172.1
			0.00021043	6172.1
			3.6826e-05	6172.1
			0.00011048	6172.1
			0.000121	6172.1
			5.7869e-05	6172.1
			0.00013678	6172.1
			0.00017361	6172.1
			3.6826e-05	6172.1
			0.00021043	6172.1
			5.7869e-05	6172.1
			6.313e-05	6172.1
			5.7869e-05	6172.1
			0.00015782	6172.1
			0.00018939	6172.1
			6.313e-05	6172.1
			6.313e-05	6172.1
			0.00013152	6172.1
			0.00025252	6172.1
			8.4173e-05	6172.1
			3.1565e-05	6172.1
			0.00013152	6172.1
			5.2608e-05	6172.1
			4.7347e-05	6172.1
			0.00011574	6172.1
			2.6304e-05	6172.1
			4.2086e-05	6172.1
			0.00010522	6172.1
			4.7347e-05	6172.1
			3.6826e-05	6172.1
			0.00013152	6172.1
			6.839e-05	6172.1
			2.1043e-05	6172.1
			7.3651e-05	6172.1
			0.00015782	6172.1
			5.2608e-05	6172.1
			4.2086e-05	6172.1
			0.00015782	6172.1
			0.00012626	6172.1
			2.6304e-05	6172.1
			7.8912e-05	6172.1
			3.1565e-05	6172.1
			2.1043e-05	6172.1
			2.1043e-05	6172.1
			6.313e-05	6172.1
			0.000121	6172.1
			0.00013678	6172.1
			8.9434e-05	6172.1
			8.4173e-05	6172.1
			0.00011048	6172.1
			9.4694e-05	6172.1
			7.3651e-05	6172.1
			0.00010522	6172.1
			7.3651e-05	6172.1
			5.7869e-05	6172.1
			5.2608e-05	6172.1
			0.00010522	6172.1
			7.8912e-05	6172.1
			9.9955e-05	6172.1
			0.00042086	6172.1
			2.6304e-05	6172.1
			2.1043e-05	6172.1
			0.0001473	6172.1
			0.00017887	6172.1
			5.2608e-05	6172.1
			6.313e-05	6172.1
			7.8912e-05	6172.1
