# Supplementary material for: Distinct retrograde microtubule motor sets drive early and late endosome transport
Source: EMBO J. 2020 Nov 20;39(24):e103661. doi: 10.15252/embj.2019103661 (PMC7737607; doi:10.15252/embj.2019103661)
Supplement: Supplementary file 12 — Source Data for Figure 3 [file EMBJ-39-e103661-s010.xlsx]

## Sheet: FIG 3B
Fig 3B
EE size normalized on cell size (values in Fig, 3B are plotted on a Log10 scale)
	siCTL_EE	siCTL_cell	siSTIM1_EE	siSTIM1_cell
	4.3721e-05	1744.1	3.301e-05	1155
	0.00012679	1744.1	3.301e-05	1155
	0.00020112	1744.1	5.9419e-05	1155
	1.3116e-05	1744.1	1.9806e-05	1155
	4.3721e-05	1744.1	0.00056118	1155
	3.9349e-05	1744.1	2.6408e-05	1155
	2.1861e-05	1744.1	2.6408e-05	1155
	5.2465e-05	1744.1	0.00011224	1155
	6.1209e-05	1744.1	3.301e-05	1155
	1.3116e-05	1744.1	0.0013666	1155
	0.00068205	1744.1	5.9419e-05	1155
	1.3116e-05	1744.1	0.0011422	1155
	0.00021423	1744.1	3.301e-05	1155
	1.3116e-05	1744.1	4.6214e-05	1155
	0.00041098	1744.1	8.5827e-05	1155
	9.1814e-05	1744.1	2.6408e-05	1155
	8.307e-05	1744.1	5.2817e-05	1155
	0.00063833	1744.1	0.00011224	1155
	1.3116e-05	1744.1	4.6214e-05	1155
	2.1861e-05	1744.1	0.00011884	1155
	1.3116e-05	1744.1	8.5827e-05	1155
	8.7442e-05	1744.1	4.6214e-05	1155
	0.00048093	1744.1	2.6408e-05	1155
	0.00030605	1744.1	8.5827e-05	1155
	2.6233e-05	1744.1	2.6408e-05	1155
	4.3721e-05	1744.1	5.9419e-05	1155
	5.2465e-05	1744.1	1.9806e-05	1155
	3.9349e-05	1744.1	1.9806e-05	1155
	2.1861e-05	1744.1	0.00011224	1155
	3.0605e-05	1744.1	3.301e-05	1155
	1.3116e-05	1744.1	0.0014855	1155
	1.7488e-05	1744.1	6.6021e-05	1155
	0.0001093	1744.1	5.2817e-05	1155
	6.1209e-05	1744.1	0.00029709	1155
	2.1861e-05	1744.1	6.6021e-05	1155
	1.3116e-05	1744.1	8.5827e-05	1155
	3.0605e-05	1744.1	9.2429e-05	1155
	0.00013116	1744.1	0.0003235	1155
	1.3116e-05	1744.1	2.6408e-05	1155
	2.6233e-05	1744.1	4.6214e-05	1155
	0.00037163	1744.1	3.9612e-05	1155
	7.4326e-05	1744.1	1.9806e-05	1155
	1.3116e-05	1744.1	3.301e-05	1155
	3.0605e-05	1744.1	2.6408e-05	1155
	1.3116e-05	1744.1	4.6214e-05	1155
	1.7488e-05	1744.1	3.9612e-05	1155
	1.7488e-05	1744.1	0.00099031	1155
	0.00010493	1744.1	7.9225e-05	1155
	5.6837e-05	1744.1	4.6214e-05	1155
	7.8698e-05	1744.1	7.2623e-05	1155
	1.3116e-05	1744.1	1.9806e-05	1155
	2.6233e-05	1744.1	7.9225e-05	1155
	0.00019674	1744.1	3.9612e-05	1155
	3.9349e-05	1744.1	5.2817e-05	1155
	4.3721e-05	1744.1	0.00018486	1155
	2.6233e-05	1744.1	2.6408e-05	1155
	1.3116e-05	1744.1	0.00050836	1155
	0.0010187	1744.1	0.00037632	1155
	1.3116e-05	1744.1	1.9806e-05	1155
	1.7488e-05	1744.1	2.6408e-05	1155
	0.00020112	1744.1	3.301e-05	1155
	3.0605e-05	1744.1	1.9806e-05	1155
	0.00048093	1744.1	5.2817e-05	1155
	2.6233e-05	1744.1	1.9806e-05	1155
	1.3116e-05	1744.1	1.9806e-05	1155
	1.7488e-05	1744.1	0.00015845	1155
	8.307e-05	1744.1	3.9612e-05	1155
	0.00023609	1744.1	2.6408e-05	1155
	2.1861e-05	1744.1	0.00012544	1155
	0.00011367	1744.1	2.6408e-05	1155
	1.3116e-05	1744.1	6.6021e-05	1155
	4.3721e-05	1744.1	6.6021e-05	1155
	0.00037163	1744.1	8.5827e-05	1155
	8.307e-05	1744.1	0.00015185	1155
	0.00016614	1744.1	2.6408e-05	1155
	1.7488e-05	1744.1	2.6408e-05	1155
	8.7442e-05	1744.1	0.00070642	1155
	2.6233e-05	1744.1	1.9806e-05	1155
	6.9954e-05	1744.1	0.00013864	1155
	0.000188	1744.1	3.301e-05	1155
	1.3116e-05	1744.1	0.00038292	1155
	5.2465e-05	1744.1	0.00050176	1155
	5.6837e-05	1744.1	0.00027068	1155
	6.5582e-05	1744.1	4.6214e-05	1155
	4.3721e-05	1744.1	4.6214e-05	1155
	0.00025358	1744.1	0.00014525	1155
	2.1861e-05	1744.1	0.00011884	1155
	1.7488e-05	1744.1	1.9806e-05	1155
	2.1861e-05	1744.1	0.00010563	1155
	8.307e-05	1744.1	7.2623e-05	1155
	2.6233e-05	1744.1	0.001327	1155
	3.0605e-05	1744.1	7.9225e-05	1155
	0.00017488	1744.1	1.9806e-05	1155
	1.7488e-05	1744.1	1.9806e-05	1155
	2.1861e-05	1744.1	2.6408e-05	1155
	0.00011805	1744.1	3.9612e-05	1155
	0.00017926	1744.1	2.6408e-05	1155
	0.00010056	1744.1	0.00017826	1155
	2.1861e-05	1744.1	0.00023767	1155
	7.4326e-05	1744.1	0.00049516	1155
	5.6837e-05	1744.1	5.2817e-05	1155
	1.7488e-05	1744.1	7.2623e-05	1155
	2.1861e-05	1744.1	7.2623e-05	1155
	0.00013554	1744.1	1.9806e-05	1155
	8.307e-05	1744.1	5.2817e-05	1155
	7.4326e-05	1744.1	6.6021e-05	1155
	4.3721e-05	1744.1	2.6408e-05	1155
	0.00010056	1744.1	3.9612e-05	1155
	9.6186e-05	1744.1	1.9806e-05	1155
	0.00011805	1744.1	3.301e-05	1155
	7.8698e-05	1744.1	5.2817e-05	1155
	3.0605e-05	1744.1	0.0003103	1155
	0.00023172	1744.1	0.00024428	1155
	1.7488e-05	1744.1	0.00012544	1155
	0.00013991	1744.1	7.9225e-05	1155
	1.3116e-05	1744.1	0.00014525	1155
	3.4977e-05	1744.1	0.00027068	1155
	0.00011367	1744.1	0.00042253	1155
	1.3116e-05	1744.1	7.9225e-05	1155
	2.1861e-05	1744.1	5.2817e-05	1155
	4.3721e-05	1744.1	0.00050176	1155
	1.3116e-05	1744.1	0.0003037	1155
	9.1814e-05	1744.1	3.301e-05	1155
	0.00025358	1744.1	0.00023107	1155
	0.00024484	1744.1	7.2623e-05	1155
	7.4326e-05	1744.1	3.301e-05	1155
	3.0605e-05	1744.1	0.00057438	1155
	1.3116e-05	1744.1	7.2623e-05	1155
	6.1209e-05	1744.1	0.00049516	1155
	1.3116e-05	1744.1	7.9225e-05	1155
	3.9349e-05	1744.1	5.2817e-05	1155
	1.3116e-05	1744.1	1.9806e-05	1155
	1.3116e-05	1744.1	5.9419e-05	1155
	5.6837e-05	1744.1	0.00078565	1155
	2.6233e-05	1744.1	1.9806e-05	1155
	1.3116e-05	1744.1	2.6408e-05	1155
	6.1209e-05	1744.1	9.2429e-05	1155
	6.9954e-05	1744.1	1.9806e-05	1155
	1.7488e-05	1744.1	9.9031e-05	1155
	2.1861e-05	1744.1	2.6408e-05	1155
	1.3116e-05	1744.1	1.9806e-05	1155
	1.3116e-05	1744.1	2.6408e-05	1155
	2.1861e-05	1744.1	2.6408e-05	1155
	3.4977e-05	1744.1	0.0003169	1155
	5.2465e-05	1744.1	1.9806e-05	1155
	3.0605e-05	1744.1	0.00016505	1155
	8.307e-05	1744.1	2.6408e-05	1155
	6.9954e-05	1744.1	2.6408e-05	1155
	2.1861e-05	1744.1	0.0012478	1155
	1.7488e-05	1744.1	0.00017165	1155
	8.7442e-05	1744.1	2.6408e-05	1155
	3.0605e-05	1744.1	0.00027729	1155
	3.0605e-05	1744.1	3.301e-05	1155
	1.3116e-05	1744.1	1.9806e-05	1155
	0.0001093	1744.1	1.9806e-05	1155
	1.3116e-05	1744.1	0.00015185	1155
	5.2465e-05	1744.1	0.00059419	1155
	8.307e-05	1744.1	1.9806e-05	1155
	1.7488e-05	1744.1	1.9806e-05	1155
	2.1861e-05	1744.1	7.9225e-05	1155
	0.00010493	1744.1	0.00029709	1155
	2.1861e-05	1744.1	4.6214e-05	1155
	0.00013116	1744.1	1.9806e-05	1155
	2.1861e-05	1744.1	0.00050836	1155
	0.00027981	1744.1	5.9419e-05	1155
	1.7488e-05	1744.1	3.301e-05	1155
	6.9954e-05	1744.1	5.2817e-05	1155
	5.2465e-05	1744.1	0.0003037	1155
	1.7488e-05	1744.1	3.301e-05	1155
	3.4977e-05	1744.1	0.00034331	1155
	3.9349e-05	1744.1	3.301e-05	1155
	2.1861e-05	1744.1	1.9806e-05	1155
	3.9349e-05	1744.1	2.6408e-05	1155
	7.4326e-05	1744.1	1.9806e-05	1155
	1.7488e-05	1744.1	0.00060079	1155
	2.1861e-05	1744.1	1.9806e-05	1155
	1.7488e-05	1744.1	0.00019146	1155
	2.1861e-05	1744.1	0.0006338	1155
	0.00032791	1744.1	4.6214e-05	1155
	1.7488e-05	1744.1	1.9806e-05	1155
	1.7488e-05	1744.1	1.9806e-05	1155
	1.3116e-05	1744.1	0.00018486	1155
	1.7488e-05	1744.1	0.00084506	1155
	0.00012679	1744.1	0.00011224	1155
	2.1861e-05	1744.1	0.00050836	1155
	0.0008307	1744.1	3.301e-05	1155
	8.7442e-05	1744.1	1.9806e-05	1155
	1.3116e-05	1744.1	0.00022447	1155
	0.00022735	1744.1	1.9806e-05	1155
	1.3116e-05	1744.1	3.9612e-05	1155
	2.1861e-05	1744.1	4.6214e-05	1155
	1.7488e-05	1744.1	7.2623e-05	1155
	2.1861e-05	1744.1	0.0023107	1155
	2.6233e-05	1744.1	0.00050836	1155
	6.9954e-05	1744.1	2.6408e-05	1155
	0.00013116	1744.1	0.00011884	1155
	0.00069954	1744.1	3.9612e-05	1155
	9.1814e-05	1744.1	1.9806e-05	1155
	5.2465e-05	1744.1	1.9806e-05	1155
	0.0001574	1744.1	1.9806e-05	1155
	3.4977e-05	1744.1	3.9612e-05	1155
	1.3116e-05	1744.1	0.00050836	1155
	4.8093e-05	1744.1	1.9806e-05	1155
	0.0001574	1744.1	6.6021e-05	1155
	3.0605e-05	1744.1	5.9419e-05	1155
	1.3116e-05	1744.1	1.9806e-05	1155
	3.4977e-05	1744.1	6.6021e-05	1155
	2.1861e-05	1744.1	5.9419e-05	1155
	0.00050279	1744.1	2.6408e-05	1155
	3.0605e-05	1744.1	2.6408e-05	1155
	2.6233e-05	1744.1	0.00020466	1155
	3.9349e-05	1744.1	5.9419e-05	1155
	2.6233e-05	1744.1	2.6408e-05	1155
	0.00021423	1744.1	9.2429e-05	1155
	4.3721e-05	1744.1	2.6408e-05	1155
	0.00077823	1744.1	4.6214e-05	1155
	4.3721e-05	1744.1	2.6408e-05	1155
	4.3721e-05	1744.1	1.9806e-05	1155
	1.7488e-05	1744.1	0.0023371	1155
	1.3116e-05	1744.1	1.9806e-05	1155
	4.8093e-05	1744.1	0.00059419	1155
	8.7442e-05	1744.1	0.00018486	1155
	3.9349e-05	1744.1	0.0010629	1155
	3.0605e-05	1744.1	3.9612e-05	1155
	8.307e-05	1744.1	4.6214e-05	1155
	3.0605e-05	1744.1	0.00010563	1155
	1.7488e-05	1744.1	9.9031e-05	1155
	0.00018363	1744.1	3.9612e-05	1155
	9.1814e-05	1744.1	0.00015185	1155
	1.3116e-05	1744.1	3.9612e-05	1155
	1.3116e-05	1744.1	4.6214e-05	1155
	0.00016177	1744.1	6.6021e-05	1155
	1.3116e-05	1744.1	0.00038292	1155
	8.7442e-05	1744.1	0.00019806	1155
	2.6233e-05	1744.1	1.9806e-05	1155
	1.3116e-05	1744.1	0.00021787	1155
	1.7488e-05	1744.1	0.00015845	1155
	1.3116e-05	1744.1	0.00025088	1155
	3.4977e-05	1744.1	4.6214e-05	1155
	1.7488e-05	1744.1	6.6021e-05	1155
	7.4326e-05	1744.1	3.9612e-05	1155
	0.00013554	1744.1	4.6214e-05	1155
	8.307e-05	1744.1	3.9612e-05	1155
	1.7488e-05	1744.1	3.9612e-05	1155
	1.3116e-05	1744.1	3.301e-05	1155
	1.7488e-05	1744.1	2.1588e-05	1766.1
	1.3116e-05	1744.1	4.3176e-05	1766.1
	1.7488e-05	1744.1	0.00024179	1766.1
	6.1209e-05	1744.1	8.2034e-05	1766.1
	4.8093e-05	1744.1	5.6129e-05	1766.1
	0.0006427	1744.1	6.4764e-05	1766.1
	4.8093e-05	1744.1	2.1588e-05	1766.1
	3.9349e-05	1744.1	1.727e-05	1766.1
	0.00020112	1744.1	1.2953e-05	1766.1
	0.00015302	1744.1	9.4987e-05	1766.1
	9.1814e-05	1744.1	3.4541e-05	1766.1
	1.3116e-05	1744.1	1.2953e-05	1766.1
	9.6186e-05	1744.1	0.00018566	1766.1
	0.00027981	1744.1	6.9082e-05	1766.1
	1.3116e-05	1744.1	5.1811e-05	1766.1
	2.1861e-05	1744.1	3.0223e-05	1766.1
	8.7442e-05	1744.1	3.4541e-05	1766.1
	7.8698e-05	1744.1	1.727e-05	1766.1
	3.0605e-05	1744.1	1.727e-05	1766.1
	2.1861e-05	1744.1	1.727e-05	1766.1
	5.2465e-05	1744.1	0.00050948	1766.1
	1.7488e-05	1744.1	0.00092828	1766.1
	3.4977e-05	1744.1	0.00028928	1766.1
	0.00041972	1744.1	0.00015975	1766.1
	3.0605e-05	1744.1	1.727e-05	1766.1
	2.6233e-05	1744.1	1.2953e-05	1766.1
	2.1861e-05	1744.1	1.727e-05	1766.1
	0.00042409	1744.1	2.1588e-05	1766.1
	1.3116e-05	1744.1	3.4541e-05	1766.1
	1.3116e-05	1744.1	1.727e-05	1766.1
	3.0605e-05	1744.1	6.9082e-05	1766.1
	0.00015302	1744.1	2.1588e-05	1766.1
	0.00028856	1744.1	1.2953e-05	1766.1
	3.0605e-05	1744.1	5.6129e-05	1766.1
	2.6233e-05	1744.1	0.0006865	1766.1
	3.0605e-05	1744.1	2.5906e-05	1766.1
	6.1209e-05	1744.1	1.2953e-05	1766.1
	5.2465e-05	1744.1	0.00021588	1766.1
	1.3116e-05	1744.1	3.4541e-05	1766.1
	8.7442e-05	1744.1	6.9082e-05	1766.1
	2.1861e-05	1744.1	0.00079876	1766.1
	1.7488e-05	1744.1	6.0446e-05	1766.1
	5.6837e-05	1744.1	1.2953e-05	1766.1
	1.3116e-05	1744.1	6.0446e-05	1766.1
	2.1861e-05	1744.1	0.00026337	1766.1
	3.4977e-05	1744.1	7.7717e-05	1766.1
	3.0605e-05	1744.1	1.2953e-05	1766.1
	3.0605e-05	1744.1	0.00026337	1766.1
	4.3721e-05	1744.1	5.1811e-05	1766.1
	0.00010493	1744.1	0.00065196	1766.1
	2.6233e-05	1744.1	0.0012737	1766.1
	8.7442e-05	1744.1	0.00015543	1766.1
	8.307e-05	1744.1	0.00038858	1766.1
	5.6837e-05	1744.1	4.7494e-05	1766.1
	0.00010493	1744.1	2.1588e-05	1766.1
	2.6233e-05	1744.1	1.2953e-05	1766.1
	4.8093e-05	1744.1	3.4541e-05	1766.1
	3.9349e-05	1744.1	0.00030655	1766.1
	0.00017926	1744.1	3.0223e-05	1766.1
	0.00011805	1744.1	1.2953e-05	1766.1
	7.8698e-05	1744.1	1.2953e-05	1766.1
	4.8093e-05	1744.1	3.8858e-05	1766.1
	0.00036726	1744.1	0.00073831	1766.1
	2.1861e-05	1744.1	0.00022883	1766.1
	3.4977e-05	1744.1	1.2953e-05	1766.1
	2.6233e-05	1744.1	0.00018997	1766.1
	2.6233e-05	1744.1	3.8858e-05	1766.1
	0.00011367	1744.1	0.00017702	1766.1
	2.6233e-05	1744.1	0.00037131	1766.1
	5.6837e-05	1744.1	0.00051379	1766.1
	0.00055526	1744.1	0.00043176	1766.1
	7.8698e-05	1744.1	5.6129e-05	1766.1
	0.00069954	1744.1	3.0223e-05	1766.1
	0.00010493	1744.1	6.4764e-05	1766.1
	2.6233e-05	1744.1	2.1588e-05	1766.1
	0.00011805	1744.1	0.00013385	1766.1
	0.0001093	1744.1	1.2953e-05	1766.1
	3.0605e-05	1744.1	5.6129e-05	1766.1
	4.8093e-05	1744.1	6.0446e-05	1766.1
	9.1814e-05	1744.1	0.00080739	1766.1
	2.1861e-05	1744.1	0.00033677	1766.1
	6.9954e-05	1744.1	2.5906e-05	1766.1
	6.9954e-05	1744.1	1.727e-05	1766.1
	0.0001574	1744.1	4.7494e-05	1766.1
	7.4326e-05	1744.1	3.4541e-05	1766.1
	1.7488e-05	1744.1	4.3176e-05	1766.1
	1.7488e-05	1744.1	0.00018997	1766.1
	6.5582e-05	1744.1	6.4764e-05	1766.1
	0.00031042	1744.1	1.2953e-05	1766.1
	0.0001093	1744.1	0.00010794	1766.1
	2.6233e-05	1744.1	1.2953e-05	1766.1
	1.3116e-05	1744.1	1.727e-05	1766.1
	5.6837e-05	1744.1	0.00018134	1766.1
	4.8093e-05	1744.1	0.00055265	1766.1
	1.3116e-05	1744.1	0.00011226	1766.1
	1.7488e-05	1744.1	3.4541e-05	1766.1
	5.2465e-05	1744.1	5.6129e-05	1766.1
	2.1861e-05	1744.1	1.2953e-05	1766.1
	0.00013991	1744.1	0.00021156	1766.1
	2.1861e-05	1744.1	3.8858e-05	1766.1
	0.00034102	1744.1	2.5906e-05	1766.1
	4.8093e-05	1744.1	0.00029791	1766.1
	1.7488e-05	1744.1	3.0223e-05	1766.1
	0.0001574	1744.1	2.1588e-05	1766.1
	3.0605e-05	1744.1	6.4764e-05	1766.1
	1.3116e-05	1744.1	3.4541e-05	1766.1
	4.3721e-05	1744.1	8.6352e-05	1766.1
	2.6233e-05	1744.1	1.2953e-05	1766.1
	1.7488e-05	1744.1	2.1588e-05	1766.1
	0.00024484	1744.1	0.0009326	1766.1
	4.3721e-05	1744.1	7.3399e-05	1766.1
	2.6233e-05	1744.1	8.2034e-05	1766.1
	3.4977e-05	1744.1	2.1588e-05	1766.1
	9.1814e-05	1744.1	0.00025042	1766.1
	5.2465e-05	1744.1	3.4541e-05	1766.1
	2.6233e-05	1744.1	1.727e-05	1766.1
	2.6233e-05	1744.1	2.1588e-05	1766.1
	3.0605e-05	1744.1	2.1588e-05	1766.1
	2.6233e-05	1744.1	2.1588e-05	1766.1
	3.4977e-05	1744.1	4.7494e-05	1766.1
	5.2465e-05	1744.1	1.727e-05	1766.1
	0.00010056	1744.1	2.5906e-05	1766.1
	5.6837e-05	1744.1	6.0446e-05	1766.1
	0.00010493	1744.1	5.1811e-05	1766.1
	0.00034977	1744.1	1.2953e-05	1766.1
	1.3116e-05	1744.1	0.00018566	1766.1
	2.1861e-05	1744.1	1.2953e-05	1766.1
	0.00011805	1744.1	1.727e-05	1766.1
	0.00035414	1744.1	3.8858e-05	1766.1
	3.4977e-05	1744.1	1.2953e-05	1766.1
	0.00012242	1744.1	1.727e-05	1766.1
	2.1861e-05	1744.1	3.8858e-05	1766.1
	3.0605e-05	1744.1	0.00012521	1766.1
	3.0605e-05	1744.1	1.2953e-05	1766.1
	5.6837e-05	1744.1	2.1588e-05	1766.1
	3.4977e-05	1744.1	1.2953e-05	1766.1
	0.0002973	1744.1	1.2953e-05	1766.1
	3.0605e-05	1744.1	6.0446e-05	1766.1
	3.0605e-05	1744.1	0.00037995	1766.1
	2.6233e-05	1744.1	2.5906e-05	1766.1
	0.00010493	1744.1	0.00016839	1766.1
	1.3116e-05	1744.1	2.5906e-05	1766.1
	6.5582e-05	1744.1	6.4764e-05	1766.1
	3.9349e-05	1744.1	3.8858e-05	1766.1
	1.3116e-05	1744.1	1.727e-05	1766.1
	0.00013116	1744.1	0.00044903	1766.1
	1.7488e-05	1744.1	1.727e-05	1766.1
	5.2465e-05	1744.1	0.00011658	1766.1
	2.1861e-05	1744.1	6.0446e-05	1766.1
	3.4977e-05	1744.1	1.2953e-05	1766.1
	2.6233e-05	1744.1	1.2953e-05	1766.1
	3.4977e-05	1744.1	6.0446e-05	1766.1
	1.7488e-05	1744.1	1.727e-05	1766.1
	2.1861e-05	1744.1	4.7494e-05	1766.1
	3.0605e-05	1744.1	2.1588e-05	1766.1
	2.6233e-05	1744.1	1.727e-05	1766.1
	3.4977e-05	1744.1	2.5906e-05	1766.1
	1.7488e-05	1744.1	2.5906e-05	1766.1
	1.7488e-05	1744.1	6.4764e-05	1766.1
	3.9349e-05	1744.1	7.7717e-05	1766.1
	6.1209e-05	1744.1	0.00020293	1766.1
	0.00019237	1744.1	3.0223e-05	1766.1
	1.7488e-05	1744.1	2.1588e-05	1766.1
	2.1861e-05	1744.1	9.4987e-05	1766.1
	1.3116e-05	1744.1	0.00031519	1766.1
	3.9349e-05	1744.1	3.4541e-05	1766.1
	1.7488e-05	1744.1	0.00016407	1766.1
	2.6233e-05	1744.1	3.8858e-05	1766.1
	1.3116e-05	1744.1	2.5906e-05	1766.1
	1.3116e-05	1744.1	2.5906e-05	1766.1
	1.3116e-05	1744.1	1.2953e-05	1766.1
	6.5582e-05	1744.1	4.7494e-05	1766.1
	7.8698e-05	1744.1	0.00016407	1766.1
	2.1861e-05	1744.1	1.727e-05	1766.1
	1.3116e-05	1744.1	6.0446e-05	1766.1
	3.0605e-05	1744.1	3.4541e-05	1766.1
	9.6186e-05	1744.1	1.727e-05	1766.1
	1.3116e-05	1744.1	0.00018997	1766.1
	3.4977e-05	1744.1	3.8858e-05	1766.1
	8.307e-05	1744.1	4.3176e-05	1766.1
	2.1861e-05	1744.1	9.067e-05	1766.1
	0.00013991	1744.1	0.00010362	1766.1
	6.5582e-05	1744.1	1.727e-05	1766.1
	1.3116e-05	1744.1	1.727e-05	1766.1
	1.7488e-05	1744.1	3.8858e-05	1766.1
	0.00024921	1744.1	0.00035404	1766.1
	3.9349e-05	1744.1	7.3399e-05	1766.1
	6.1209e-05	1744.1	1.2953e-05	1766.1
	3.0605e-05	1744.1	1.2953e-05	1766.1
	4.3721e-05	1744.1	2.1588e-05	1766.1
	1.7488e-05	1744.1	0.00052675	1766.1
	0.00011367	1744.1	0.00011658	1766.1
	0.00011367	1744.1	3.0223e-05	1766.1
	0.00042409	1744.1	3.4541e-05	1766.1
	2.1861e-05	1744.1	0.00025042	1766.1
	1.7488e-05	1744.1	1.2953e-05	1766.1
	1.3116e-05	1744.1	1.2953e-05	1766.1
	1.3116e-05	1744.1	1.2953e-05	1766.1
	1.7488e-05	1744.1	6.0446e-05	1766.1
	0.00011367	1744.1	2.1588e-05	1766.1
	8.7442e-05	1744.1	3.4541e-05	1766.1
	1.7488e-05	1744.1	0.00011226	1766.1
	9.6186e-05	1744.1	4.7494e-05	1766.1
	2.6233e-05	1744.1	3.8858e-05	1766.1
	0.00023609	1744.1	2.5906e-05	1766.1
	5.6837e-05	1744.1	9.9305e-05	1766.1
	1.3116e-05	1744.1	3.4541e-05	1766.1
	5.6837e-05	1744.1	3.8858e-05	1766.1
	3.9349e-05	1744.1	1.727e-05	1766.1
	2.6233e-05	1744.1	8.2034e-05	1766.1
	5.6837e-05	1744.1	6.4764e-05	1766.1
	1.7488e-05	1744.1	2.5906e-05	1766.1
	0.00019237	1744.1	0.00018566	1766.1
	2.1861e-05	1744.1	2.1588e-05	1766.1
	1.3116e-05	1744.1	0.00034109	1766.1
	1.3116e-05	1744.1	2.1588e-05	1766.1
	3.4977e-05	1744.1	4.3176e-05	1766.1
	2.1861e-05	1744.1	1.2953e-05	1766.1
	0.00023172	1744.1	1.727e-05	1766.1
	0.00024047	1744.1	1.2953e-05	1766.1
	0.00010493	1744.1	0.00012953	1766.1
	0.00031042	1744.1	2.1588e-05	1766.1
	3.9349e-05	1744.1	2.1588e-05	1766.1
	2.6233e-05	1744.1	1.2953e-05	1766.1
	0.00025795	1744.1	0.00013385	1766.1
	3.4977e-05	1744.1	1.2953e-05	1766.1
	4.3721e-05	1744.1	1.2953e-05	1766.1
	1.3116e-05	1744.1	2.1588e-05	1766.1
	2.1861e-05	1744.1	4.3176e-05	1766.1
	0.000188	1744.1	1.2953e-05	1766.1
	0.00038912	1744.1	1.2953e-05	1766.1
	0.00013554	1744.1	0.00010362	1766.1
	1.7488e-05	1744.1	1.2953e-05	1766.1
	1.3116e-05	1744.1	0.00016839	1766.1
	6.9954e-05	1744.1	3.0223e-05	1766.1
	7.4326e-05	1744.1	2.1588e-05	1766.1
	3.9349e-05	1744.1	0.00033677	1766.1
	6.9954e-05	1744.1	3.4541e-05	1766.1
	3.0605e-05	1744.1	3.4541e-05	1766.1
	3.9349e-05	1744.1	1.2953e-05	1766.1
	6.1209e-05	1744.1	4.7494e-05	1766.1
	0.00014428	1744.1	1.727e-05	1766.1
	4.3721e-05	1744.1	4.3176e-05	1766.1
	0.00015302	1744.1	2.1588e-05	1766.1
	3.4977e-05	1744.1	3.0223e-05	1766.1
	0.0002973	1744.1	1.727e-05	1766.1
	0.00011367	1744.1	1.727e-05	1766.1
	1.7488e-05	1744.1	0.00016407	1766.1
	0.0001093	1744.1	3.0223e-05	1766.1
	3.4977e-05	1744.1	4.7494e-05	1766.1
	3.4977e-05	1744.1	1.2953e-05	1766.1
	5.6837e-05	1744.1	0.00010362	1766.1
	1.3116e-05	1744.1	3.4541e-05	1766.1
	6.9954e-05	1744.1	0.00026337	1766.1
	2.1861e-05	1744.1	2.1588e-05	1766.1
	0.00013991	1744.1	0.00021156	1766.1
	0.00010056	1744.1	6.4764e-05	1766.1
	2.6233e-05	1744.1	1.2953e-05	1766.1
	3.9349e-05	1744.1	8.2034e-05	1766.1
	7.4326e-05	1744.1	0.0002461	1766.1
	6.1209e-05	1744.1	6.0446e-05	1766.1
	9.6186e-05	1744.1	3.0223e-05	1766.1
	3.0605e-05	1744.1	1.2953e-05	1766.1
	3.9349e-05	1744.1	1.727e-05	1766.1
	3.9349e-05	1744.1	1.2953e-05	1766.1
	2.6233e-05	1744.1	0.00016839	1766.1
	1.3116e-05	1744.1	0.00016839	1766.1
	3.9349e-05	1744.1	5.1811e-05	1766.1
	3.4977e-05	1744.1	0.00011226	1766.1
	7.8698e-05	1744.1	2.5906e-05	1766.1
	4.3721e-05	1744.1	1.2953e-05	1766.1
	0.00024484	1744.1	4.3176e-05	1766.1
	1.3116e-05	1744.1	4.7494e-05	1766.1
	2.6233e-05	1744.1	3.4541e-05	1766.1
	6.1209e-05	1744.1	0.00014248	1766.1
	4.8093e-05	1744.1	1.2953e-05	1766.1
	1.7488e-05	1744.1	9.067e-05	1766.1
	1.3116e-05	1744.1	3.0223e-05	1766.1
	4.3721e-05	1744.1	1.2953e-05	1766.1
	6.5582e-05	1744.1	5.6129e-05	1766.1
	1.3116e-05	1744.1	1.2953e-05	1766.1
	5.2465e-05	1744.1	1.2953e-05	1766.1
	1.3116e-05	1744.1	4.7494e-05	1766.1
	6.9954e-05	1744.1	1.727e-05	1766.1
	1.3116e-05	1744.1	3.0223e-05	1766.1
	9.1814e-05	1744.1	0.00013385	1766.1
	0.00012242	1744.1	3.4541e-05	1766.1
	2.1861e-05	1744.1	1.2953e-05	1766.1
	2.1861e-05	1744.1	1.2953e-05	1766.1
	1.3116e-05	1744.1	9.9305e-05	1766.1
	1.3116e-05	1744.1	3.0223e-05	1766.1
	1.4499e-05	2103.8	0.00018566	1766.1
	2.5373e-05	2103.8	1.2953e-05	1766.1
	0.00010511	2103.8	2.1588e-05	1766.1
	1.0874e-05	2103.8	1.727e-05	1766.1
	2.8997e-05	2103.8	0.00013816	1766.1
	1.0874e-05	2103.8	0.00011658	1766.1
	2.1748e-05	2103.8	4.3176e-05	1766.1
	2.1748e-05	2103.8	2.5906e-05	1766.1
	3.2622e-05	2103.8	4.3176e-05	1766.1
	1.0874e-05	2103.8	0.00022883	1766.1
	1.0874e-05	2103.8	0.00022452	1766.1
	1.4499e-05	2103.8	6.0446e-05	1766.1
	1.4499e-05	2103.8	5.6129e-05	1766.1
	2.8997e-05	2103.8	0.00020293	1766.1
	1.0874e-05	2103.8	1.727e-05	1766.1
	6.8868e-05	2103.8	9.9305e-05	1766.1
	1.0874e-05	2103.8	2.5906e-05	1766.1
	2.5373e-05	2103.8	2.5906e-05	1766.1
	2.1748e-05	2103.8	3.0223e-05	1766.1
	1.4499e-05	2103.8	4.3176e-05	1766.1
	4.712e-05	2103.8	1.2953e-05	1766.1
	1.8123e-05	2103.8	1.727e-05	1766.1
	1.4499e-05	2103.8	3.0223e-05	1766.1
	5.437e-05	2103.8	0.0010103	1766.1
	0.00013411	2103.8	1.727e-05	1766.1
	1.0874e-05	2103.8	2.1588e-05	1766.1
	3.9871e-05	2103.8	1.727e-05	1766.1
	1.0874e-05	2103.8	9.4987e-05	1766.1
	4.712e-05	2103.8	2.1588e-05	1766.1
	1.8123e-05	2103.8	1.727e-05	1766.1
	1.4499e-05	2103.8	1.2953e-05	1766.1
	7.2493e-05	2103.8	0.00016407	1766.1
	1.0874e-05	2103.8	4.7494e-05	1766.1
	1.0874e-05	2103.8	1.727e-05	1766.1
	2.8997e-05	2103.8	1.727e-05	1766.1
	5.437e-05	2103.8	3.8858e-05	1766.1
	2.5373e-05	2103.8	1.727e-05	1766.1
	2.1748e-05	2103.8	1.2953e-05	1766.1
	0.00011961	2103.8	0.00012953	1766.1
	5.0745e-05	2103.8	1.2953e-05	1766.1
	3.6246e-05	2103.8	1.2953e-05	1766.1
	2.8997e-05	2103.8	3.4541e-05	1766.1
	4.3496e-05	2103.8	1.2953e-05	1766.1
	5.437e-05	2103.8	1.727e-05	1766.1
	1.0874e-05	2103.8	1.727e-05	1766.1
	1.8123e-05	2103.8	1.727e-05	1766.1
	1.0874e-05	2103.8	1.2953e-05	1766.1
	3.9871e-05	2103.8	6.0446e-05	1766.1
	0.00012686	2103.8	2.1588e-05	1766.1
	2.5373e-05	2103.8	3.4541e-05	1766.1
	1.8123e-05	2103.8	1.727e-05	1766.1
	1.4499e-05	2103.8	5.6129e-05	1766.1
	0.00011236	2103.8	1.2953e-05	1766.1
	1.8123e-05	2103.8	2.1588e-05	1766.1
	5.7994e-05	2103.8	5.6129e-05	1766.1
	1.8123e-05	2103.8	2.1588e-05	1766.1
	5.7994e-05	2103.8	1.727e-05	1766.1
	9.0616e-05	2103.8	2.1588e-05	1766.1
	7.6118e-05	2103.8	1.2953e-05	1766.1
	5.7994e-05	2103.8	1.6337e-05	1400.3
	1.0874e-05	2103.8	1.6337e-05	1400.3
	0.00010874	2103.8	1.6337e-05	1400.3
	1.0874e-05	2103.8	2.7228e-05	1400.3
	2.1748e-05	2103.8	3.8119e-05	1400.3
	1.0874e-05	2103.8	2.1783e-05	1400.3
	3.6246e-05	2103.8	3.2674e-05	1400.3
	2.5373e-05	2103.8	0.0001198	1400.3
	1.0874e-05	2103.8	0.00010347	1400.3
	9.0616e-05	2103.8	1.6337e-05	1400.3
	1.4499e-05	2103.8	1.6337e-05	1400.3
	1.0874e-05	2103.8	8.713e-05	1400.3
	1.0874e-05	2103.8	3.2674e-05	1400.3
	1.4499e-05	2103.8	1.6337e-05	1400.3
	9.0616e-05	2103.8	4.9011e-05	1400.3
	9.0616e-05	2103.8	7.6239e-05	1400.3
	1.8123e-05	2103.8	1.6337e-05	1400.3
	2.5373e-05	2103.8	2.7228e-05	1400.3
	2.5373e-05	2103.8	4.9011e-05	1400.3
	1.0874e-05	2103.8	0.00020149	1400.3
	1.0874e-05	2103.8	0.00014703	1400.3
	5.0745e-05	2103.8	2.1783e-05	1400.3
	0.00010874	2103.8	1.6337e-05	1400.3
	6.8868e-05	2103.8	8.713e-05	1400.3
	1.0874e-05	2103.8	3.8119e-05	1400.3
	0.00043496	2103.8	4.3565e-05	1400.3
	1.4499e-05	2103.8	2.7228e-05	1400.3
	2.8997e-05	2103.8	2.1783e-05	1400.3
	8.6992e-05	2103.8	2.7228e-05	1400.3
	7.9742e-05	2103.8	8.1685e-05	1400.3
	1.0874e-05	2103.8	2.1783e-05	1400.3
	4.712e-05	2103.8	3.2674e-05	1400.3
	7.6118e-05	2103.8	1.6337e-05	1400.3
	1.0874e-05	2103.8	4.3565e-05	1400.3
	1.0874e-05	2103.8	5.4456e-05	1400.3
	1.8123e-05	2103.8	0.00038119	1400.3
	1.0874e-05	2103.8	2.7228e-05	1400.3
	7.2493e-05	2103.8	0.00030496	1400.3
	2.1748e-05	2103.8	0.00042476	1400.3
	6.8868e-05	2103.8	2.7228e-05	1400.3
	3.6246e-05	2103.8	4.3565e-05	1400.3
	5.7994e-05	2103.8	2.1783e-05	1400.3
	2.5373e-05	2103.8	3.2674e-05	1400.3
	1.8123e-05	2103.8	0.00018515	1400.3
	8.3367e-05	2103.8	1.6337e-05	1400.3
	1.8123e-05	2103.8	3.2674e-05	1400.3
	1.4499e-05	2103.8	4.3565e-05	1400.3
	0.00011599	2103.8	1.6337e-05	1400.3
	2.1748e-05	2103.8	0.00067526	1400.3
	1.8123e-05	2103.8	2.7228e-05	1400.3
	2.5373e-05	2103.8	1.6337e-05	1400.3
	3.2622e-05	2103.8	3.8119e-05	1400.3
	1.4499e-05	2103.8	2.1783e-05	1400.3
	5.7994e-05	2103.8	2.7228e-05	1400.3
	3.2622e-05	2103.8	2.7228e-05	1400.3
	5.7994e-05	2103.8	1.6337e-05	1400.3
	1.0874e-05	2103.8	5.9902e-05	1400.3
	4.712e-05	2103.8	5.4456e-05	1400.3
	0.00013774	2103.8	1.6337e-05	1400.3
	6.5244e-05	2103.8	0.00014159	1400.3
	0.00012324	2103.8	0.00041931	1400.3
	1.4499e-05	2103.8	0.00015792	1400.3
	1.0874e-05	2103.8	0.00011436	1400.3
	1.0874e-05	2103.8	3.2674e-05	1400.3
	0.00011236	2103.8	2.7228e-05	1400.3
	1.8123e-05	2103.8	0.0024669	1400.3
	2.5373e-05	2103.8	1.6337e-05	1400.3
	2.5373e-05	2103.8	0.00020693	1400.3
	1.8123e-05	2103.8	2.1783e-05	1400.3
	2.5373e-05	2103.8	4.9011e-05	1400.3
	3.2622e-05	2103.8	6.5348e-05	1400.3
	7.2493e-05	2103.8	3.8119e-05	1400.3
	1.0874e-05	2103.8	8.1685e-05	1400.3
	4.712e-05	2103.8	0.00024505	1400.3
	0.0002646	2103.8	1.6337e-05	1400.3
	3.9871e-05	2103.8	3.2674e-05	1400.3
	1.8123e-05	2103.8	2.1783e-05	1400.3
	1.0874e-05	2103.8	0.00018515	1400.3
	6.1619e-05	2103.8	4.3565e-05	1400.3
	1.0874e-05	2103.8	3.8119e-05	1400.3
	2.8997e-05	2103.8	0.00027228	1400.3
	9.7865e-05	2103.8	0.00017971	1400.3
	4.3496e-05	2103.8	0.00015248	1400.3
	5.437e-05	2103.8	2.1783e-05	1400.3
	1.0874e-05	2103.8	3.2674e-05	1400.3
	9.4241e-05	2103.8	0.0001198	1400.3
	2.1748e-05	2103.8	0.0003703	1400.3
	1.8123e-05	2103.8	0.00014159	1400.3
	0.00011961	2103.8	2.7228e-05	1400.3
	3.2622e-05	2103.8	0.00071338	1400.3
	1.0874e-05	2103.8	7.0793e-05	1400.3
	5.437e-05	2103.8	0.00011436	1400.3
	4.712e-05	2103.8	0.00010347	1400.3
	1.0874e-05	2103.8	4.3565e-05	1400.3
	3.9871e-05	2103.8	2.1783e-05	1400.3
	2.5373e-05	2103.8	4.3565e-05	1400.3
	1.8123e-05	2103.8	0.0001307	1400.3
	0.00042408	2103.8	1.6337e-05	1400.3
	2.5373e-05	2103.8	0.00014703	1400.3
	1.0874e-05	2103.8	0.00043021	1400.3
	3.2622e-05	2103.8	0.00014159	1400.3
	1.0874e-05	2103.8	5.9902e-05	1400.3
	3.9871e-05	2103.8	5.4456e-05	1400.3
	1.8123e-05	2103.8	5.4456e-05	1400.3
	0.0002066	2103.8	2.7228e-05	1400.3
	4.712e-05	2103.8	3.2674e-05	1400.3
	3.6246e-05	2103.8	0.00028317	1400.3
	1.0874e-05	2103.8	5.4456e-05	1400.3
	0.00015586	2103.8	2.7228e-05	1400.3
	1.4499e-05	2103.8	3.2674e-05	1400.3
	3.9871e-05	2103.8	2.1783e-05	1400.3
	1.8123e-05	2103.8	0.00018515	1400.3
	1.8123e-05	2103.8	0.00064803	1400.3
	5.437e-05	2103.8	0.00086041	1400.3
	4.3496e-05	2103.8	0.00010891	1400.3
	1.4499e-05	2103.8	2.1783e-05	1400.3
	0.00021385	2103.8	2.1783e-05	1400.3
	2.1748e-05	2103.8	3.2674e-05	1400.3
	2.5373e-05	2103.8	4.3565e-05	1400.3
	2.5373e-05	2103.8	3.8119e-05	1400.3
	2.8997e-05	2103.8	4.3565e-05	1400.3
	6.1619e-05	2103.8	6.5348e-05	1400.3
	1.8123e-05	2103.8	8.1685e-05	1400.3
	3.2622e-05	2103.8	0.0011	1400.3
	1.0874e-05	2103.8	0.0001198	1400.3
	1.0874e-05	2103.8	5.4456e-05	1400.3
	1.8123e-05	2103.8	2.1783e-05	1400.3
	1.4499e-05	2103.8	9.2576e-05	1400.3
	1.0874e-05	2103.8	0.00045743	1400.3
	0.00011599	2103.8	0.00010347	1400.3
	4.3496e-05	2103.8	0.00072427	1400.3
	6.8868e-05	2103.8	3.2674e-05	1400.3
	4.712e-05	2103.8	1.6337e-05	1400.3
	4.712e-05	2103.8	0.00048466	1400.3
	1.0874e-05	2103.8	0.00061536	1400.3
	6.1619e-05	2103.8	2.7228e-05	1400.3
	1.0874e-05	2103.8	7.6239e-05	1400.3
	0.00019936	2103.8	0.00010891	1400.3
	8.3367e-05	2103.8	2.1783e-05	1400.3
	1.8123e-05	2103.8	2.1783e-05	1400.3
	7.2493e-05	2103.8	0.0003104	1400.3
	0.00011961	2103.8	1.6337e-05	1400.3
	1.8123e-05	2103.8	0.00010347	1400.3
	1.0874e-05	2103.8	1.6337e-05	1400.3
	0.00018486	2103.8	1.6337e-05	1400.3
	7.9742e-05	2103.8	0.0001906	1400.3
	0.00013049	2103.8	6.5348e-05	1400.3
	7.6118e-05	2103.8	0.00034852	1400.3
	1.0874e-05	2103.8	9.2576e-05	1400.3
	5.0745e-05	2103.8	8.1685e-05	1400.3
	0.00017398	2103.8	2.1783e-05	1400.3
	0.00014499	2103.8	3.2674e-05	1400.3
	0.00016673	2103.8	6.5348e-05	1400.3
	2.8997e-05	2103.8	2.1783e-05	1400.3
	3.6246e-05	2103.8	1.6337e-05	1400.3
	0.00010874	2103.8	0.0001198	1400.3
	3.6246e-05	2103.8	1.6337e-05	1400.3
	2.8997e-05	2103.8	4.9011e-05	1400.3
	3.2622e-05	2103.8	2.1783e-05	1400.3
	1.0874e-05	2103.8	2.1783e-05	1400.3
	5.437e-05	2103.8	2.1783e-05	1400.3
	0.00014861	2103.8	0.00010891	1400.3
	2.1748e-05	2103.8	0.0007515	1400.3
	1.8123e-05	2103.8	2.7228e-05	1400.3
	6.5244e-05	2103.8	9.2576e-05	1400.3
	5.437e-05	2103.8	1.6337e-05	1400.3
	2.5373e-05	2103.8	0.00013614	1400.3
	0.00011236	2103.8	4.9011e-05	1400.3
	3.2622e-05	2103.8	7.6239e-05	1400.3
	0.00035884	2103.8	6.5348e-05	1400.3
	0.00030447	2103.8	0.0023035	1400.3
	3.6246e-05	2103.8	4.3565e-05	1400.3
	1.4499e-05	2103.8	1.6337e-05	1400.3
	5.0745e-05	2103.8	7.0793e-05	1400.3
	6.8868e-05	2103.8	1.6337e-05	1400.3
	1.8123e-05	2103.8	2.1783e-05	1400.3
	1.4499e-05	2103.8	1.6337e-05	1400.3
	1.4499e-05	2103.8	0.00028317	1400.3
	3.2622e-05	2103.8	2.1783e-05	1400.3
	2.5373e-05	2103.8	0.00011436	1400.3
	5.7994e-05	2103.8	7.0793e-05	1400.3
	1.8123e-05	2103.8	0.0006208	1400.3
	2.5373e-05	2103.8	0.00010347	1400.3
	1.0874e-05	2103.8	1.6337e-05	1400.3
	0.00010511	2103.8	3.2674e-05	1400.3
	0.00019573	2103.8	3.8119e-05	1400.3
	5.0745e-05	2103.8	2.7228e-05	1400.3
	1.0874e-05	2103.8	6.5348e-05	1400.3
	5.437e-05	2103.8	7.0793e-05	1400.3
	7.9742e-05	2103.8	0.0017753	1400.3
	1.0874e-05	2103.8	0.00014703	1400.3
	1.0874e-05	2103.8	0.0016391	1400.3
	1.4499e-05	2103.8	8.1685e-05	1400.3
	3.9871e-05	2103.8	2.7228e-05	1400.3
	1.0874e-05	2103.8	3.2674e-05	1400.3
	0.00035159	2103.8	3.2674e-05	1400.3
	4.712e-05	2103.8	4.3565e-05	1400.3
	0.00017398	2103.8	2.1783e-05	1400.3
	0.00017761	2103.8	1.6337e-05	1400.3
	2.1748e-05	2103.8	7.6239e-05	1400.3
	1.4499e-05	2103.8	0.0002505	1400.3
	0.00014136	2103.8	2.7228e-05	1400.3
	0.00014136	2103.8	0.00012525	1400.3
	1.0874e-05	2103.8	3.8119e-05	1400.3
	1.8123e-05	2103.8	0.00010891	1400.3
	3.2622e-05	2103.8	5.4456e-05	1400.3
	0.00016673	2103.8	0.00012525	1400.3
	3.2622e-05	2103.8	2.7228e-05	1400.3
	1.0874e-05	2103.8	8.713e-05	1400.3
	1.0874e-05	2103.8	2.7228e-05	1400.3
	2.1748e-05	2103.8	1.6337e-05	1400.3
	3.2622e-05	2103.8	4.9011e-05	1400.3
	9.4241e-05	2103.8	1.6337e-05	1400.3
	0.00021748	2103.8	2.7228e-05	1400.3
	0.00060169	2103.8	9.8021e-05	1400.3
	5.0745e-05	2103.8	0.00022327	1400.3
	5.7994e-05	2103.8	9.2576e-05	1400.3
	2.1748e-05	2103.8	0.00010347	1400.3
	8.3367e-05	2103.8	5.4456e-05	1400.3
	9.4241e-05	2103.8	2.7228e-05	1400.3
	5.7994e-05	2103.8	1.6337e-05	1400.3
	0.00015586	2103.8	4.3565e-05	1400.3
	3.6246e-05	2103.8	3.2674e-05	1400.3
	3.2622e-05	2103.8	1.6337e-05	1400.3
	3.2622e-05	2103.8	3.8119e-05	1400.3
	2.8997e-05	2103.8	1.6337e-05	1400.3
	1.0874e-05	2103.8	4.3565e-05	1400.3
	2.8997e-05	2103.8	1.6337e-05	1400.3
	6.8868e-05	2103.8	7.0793e-05	1400.3
	5.0745e-05	2103.8	5.8969e-05	1034.5
	0.00036971	2103.8	4.4226e-05	1034.5
	1.0874e-05	2103.8	2.9484e-05	1034.5
	0.00012686	2103.8	2.9484e-05	1034.5
	6.1619e-05	2103.8	2.2113e-05	1034.5
	7.6118e-05	2103.8	0.0017838	1034.5
	2.1748e-05	2103.8	2.2113e-05	1034.5
	4.712e-05	2103.8	6.634e-05	1034.5
	5.7994e-05	2103.8	2.2113e-05	1034.5
	1.0874e-05	2103.8	2.9484e-05	1034.5
	0.00062344	2103.8	5.8969e-05	1034.5
	3.9871e-05	2103.8	2.2113e-05	1034.5
	2.5373e-05	2103.8	2.2113e-05	1034.5
	2.5373e-05	2103.8	2.2113e-05	1034.5
	3.9871e-05	2103.8	0.00015479	1034.5
	5.7994e-05	2103.8	0.00058969	1034.5
	1.0874e-05	2103.8	2.9484e-05	1034.5
	2.5373e-05	2103.8	0.00048649	1034.5
	9.0616e-05	2103.8	5.8969e-05	1034.5
	0.001033	2103.8	4.4226e-05	1034.5
	2.1748e-05	2103.8	4.4226e-05	1034.5
	1.8123e-05	2103.8	0.0012162	1034.5
	1.0874e-05	2103.8	0.00028747	1034.5
	7.6118e-05	2103.8	8.8453e-05	1034.5
	6.1619e-05	2103.8	0.00012531	1034.5
	6.1619e-05	2103.8	5.1598e-05	1034.5
	2.1748e-05	2103.8	3.6855e-05	1034.5
	0.00028635	2103.8	0.00022113	1034.5
	1.4499e-05	2103.8	7.3711e-05	1034.5
	1.0874e-05	2103.8	0.00047912	1034.5
	0.00011961	2103.8	0.00016216	1034.5
	6.5244e-05	2103.8	3.6855e-05	1034.5
	7.6118e-05	2103.8	7.3711e-05	1034.5
	7.2493e-05	2103.8	0.00014742	1034.5
	3.9871e-05	2103.8	3.6855e-05	1034.5
	3.6246e-05	2103.8	9.5824e-05	1034.5
	3.6246e-05	2103.8	0.00012531	1034.5
	2.5373e-05	2103.8	3.6855e-05	1034.5
	1.0874e-05	2103.8	0.00047912	1034.5
	1.0874e-05	2103.8	2.2113e-05	1034.5
	2.8997e-05	2103.8	5.1598e-05	1034.5
	1.8123e-05	2103.8	0.00042752	1034.5
	0.00018123	2103.8	0.00076659	1034.5
	1.8123e-05	2103.8	3.6855e-05	1034.5
	0.00074668	2103.8	0.00016216	1034.5
	3.6246e-05	2103.8	3.6855e-05	1034.5
	3.6246e-05	2103.8	5.1598e-05	1034.5
	2.5373e-05	2103.8	0.00011057	1034.5
	2.5373e-05	2103.8	7.3711e-05	1034.5
	6.8868e-05	2103.8	4.4226e-05	1034.5
	0.00017036	2103.8	4.4226e-05	1034.5
	1.0874e-05	2103.8	7.3711e-05	1034.5
	0.00011236	2103.8	0.0013415	1034.5
	0.00018123	2103.8	4.4226e-05	1034.5
	4.3496e-05	2103.8	2.9484e-05	1034.5
	2.5373e-05	2103.8	7.3711e-05	1034.5
	4.712e-05	2103.8	0.00017691	1034.5
	2.5373e-05	2103.8	0.00039067	1034.5
	5.7994e-05	2103.8	8.1082e-05	1034.5
	1.0874e-05	2103.8	3.6855e-05	1034.5
	0.00030447	2103.8	0.00032433	1034.5
	1.8123e-05	2103.8	2.2113e-05	1034.5
	6.1619e-05	2103.8	0.0013268	1034.5
	0.00094966	2103.8	3.6855e-05	1034.5
	0.00083367	2103.8	0.00034644	1034.5
	0.00049658	2103.8	5.8969e-05	1034.5
	2.5373e-05	2103.8	0.0002801	1034.5
	0.0010511	2103.8	0.00057494	1034.5
	0.00010511	2103.8	2.9484e-05	1034.5
	0.00011236	2103.8	0.0021966	1034.5
	8.3367e-05	2103.8	0.00061917	1034.5
	8.3367e-05	2103.8	0.00025062	1034.5
	1.0874e-05	2103.8	0.0012457	1034.5
	0.0023814	2103.8	0.00031696	1034.5
	3.2622e-05	2103.8	7.3711e-05	1034.5
	0.00017761	2103.8	2.9484e-05	1034.5
	6.5244e-05	2103.8	0.00019902	1034.5
	4.3496e-05	2103.8	0.00074448	1034.5
	5.0745e-05	2103.8	0.00011057	1034.5
	2.5373e-05	2103.8	0.0001032	1034.5
	2.8997e-05	2103.8	8.8453e-05	1034.5
	0.00061981	2103.8	7.3711e-05	1034.5
	1.0874e-05	2103.8	2.9484e-05	1034.5
	2.5373e-05	2103.8	2.2113e-05	1034.5
	2.8997e-05	2103.8	0.0011499	1034.5
	2.1748e-05	2103.8	0.00019165	1034.5
	3.9871e-05	2103.8	3.6855e-05	1034.5
	3.2622e-05	2103.8	0.00011057	1034.5
	9.7865e-05	2103.8	2.2113e-05	1034.5
	3.9871e-05	2103.8	2.9484e-05	1034.5
	9.0616e-05	2103.8	0.00030959	1034.5
	2.5373e-05	2103.8	2.9484e-05	1034.5
	0.0002066	2103.8	3.6855e-05	1034.5
	5.0745e-05	2103.8	0.001172	1034.5
	1.4499e-05	2103.8	2.2113e-05	1034.5
	4.3496e-05	2103.8	0.00014005	1034.5
	4.3496e-05	2103.8	3.6855e-05	1034.5
	1.8123e-05	2103.8	0.00039804	1034.5
	1.8123e-05	2103.8	4.4226e-05	1034.5
	1.8123e-05	2103.8	8.8453e-05	1034.5
	2.1748e-05	2103.8	4.4226e-05	1034.5
	2.1748e-05	2103.8	0.00069288	1034.5
	3.6246e-05	2103.8	3.6855e-05	1034.5
	5.437e-05	2103.8	6.634e-05	1034.5
	1.0874e-05	2103.8	5.8969e-05	1034.5
	1.8123e-05	2103.8	8.8453e-05	1034.5
	0.00016311	2103.8	2.2113e-05	1034.5
	0.00044583	2103.8	7.3711e-05	1034.5
	3.6246e-05	2103.8	2.9484e-05	1034.5
	0.00013774	2103.8	9.5824e-05	1034.5
	1.8123e-05	2103.8	2.2113e-05	1034.5
	4.712e-05	2103.8	4.4226e-05	1034.5
	3.6246e-05	2103.8	0.0003833	1034.5
	4.712e-05	2103.8	2.2113e-05	1034.5
	3.6246e-05	2103.8	0.00015479	1034.5
	3.6246e-05	2103.8	5.1598e-05	1034.5
	7.2493e-05	2103.8	5.1598e-05	1034.5
	1.0874e-05	2103.8	6.634e-05	1034.5
	2.8997e-05	2103.8	0.00025062	1034.5
	3.9871e-05	2103.8	2.2113e-05	1034.5
	3.2622e-05	2103.8	7.3711e-05	1034.5
	4.3496e-05	2103.8	2.2113e-05	1034.5
	1.8123e-05	2103.8	0.00011794	1034.5
	3.2622e-05	2103.8	0.00016953	1034.5
	5.0745e-05	2103.8	3.6855e-05	1034.5
	1.8123e-05	2103.8	0.0022408	1034.5
	4.3496e-05	2103.8	8.1082e-05	1034.5
	6.8868e-05	2103.8	2.2113e-05	1034.5
	2.1748e-05	2103.8	4.4226e-05	1034.5
	1.0874e-05	2103.8	2.2113e-05	1034.5
	1.4499e-05	2103.8	0.00012531	1034.5
	1.0874e-05	2103.8	9.5824e-05	1034.5
	1.4499e-05	2103.8	5.8969e-05	1034.5
	1.4499e-05	2103.8	2.9484e-05	1034.5
	1.0874e-05	2103.8	9.5824e-05	1034.5
	2.1748e-05	2103.8	2.2113e-05	1034.5
	0.00011961	2103.8	2.2113e-05	1034.5
	1.0874e-05	2103.8	7.3711e-05	1034.5
	7.2493e-05	2103.8	5.1598e-05	1034.5
	2.1748e-05	2103.8	3.6855e-05	1034.5
	5.7994e-05	2103.8	0.00017691	1034.5
	2.1748e-05	2103.8	2.9484e-05	1034.5
	3.2622e-05	2103.8	2.2113e-05	1034.5
	6.8868e-05	2103.8	5.8969e-05	1034.5
	2.1748e-05	2103.8	0.00019902	1034.5
	7.9742e-05	2103.8	0.00016216	1034.5
	5.7994e-05	2103.8	2.2113e-05	1034.5
	7.9742e-05	2103.8	2.9484e-05	1034.5
	0.00015586	2103.8	2.9484e-05	1034.5
	0.0002211	2103.8	0.00019902	1034.5
	1.8123e-05	2103.8	3.6855e-05	1034.5
	1.8123e-05	2103.8	0.0001032	1034.5
	1.8123e-05	2103.8	3.6855e-05	1034.5
	1.8123e-05	2103.8	5.8969e-05	1034.5
	4.712e-05	2103.8	2.2113e-05	1034.5
	0.00013049	2103.8	2.2113e-05	1034.5
	2.1748e-05	2103.8	2.9484e-05	1034.5
	3.2622e-05	2103.8	5.1598e-05	1034.5
	4.3496e-05	2103.8	5.1598e-05	1034.5
	2.8997e-05	2103.8	3.6855e-05	1034.5
	3.6246e-05	2103.8	5.8969e-05	1034.5
	4.3496e-05	2103.8	0.00017691	1034.5
	5.7994e-05	2103.8	2.8524e-05	1069.3
	2.8997e-05	2103.8	0.00014262	1069.3
	3.6246e-05	2103.8	0.00012123	1069.3
	6.5244e-05	2103.8	0.00012836	1069.3
	3.2622e-05	2103.8	2.8524e-05	1069.3
	6.8868e-05	2103.8	7.8442e-05	1069.3
	5.7994e-05	2103.8	7.8442e-05	1069.3
	1.8123e-05	2103.8	0.00026385	1069.3
	1.0874e-05	2103.8	7.8442e-05	1069.3
	3.9871e-05	2103.8	0.00019967	1069.3
	0.00013049	2103.8	4.2787e-05	1069.3
	1.4499e-05	2103.8	2.8524e-05	1069.3
	1.4499e-05	2103.8	7.8442e-05	1069.3
	3.2622e-05	2103.8	2.1393e-05	1069.3
	7.2493e-05	2103.8	9.2705e-05	1069.3
	1.0874e-05	2103.8	0.0001141	1069.3
	3.9871e-05	2103.8	2.8524e-05	1069.3
	9.7865e-05	2103.8	4.2787e-05	1069.3
	2.8997e-05	2103.8	5.7049e-05	1069.3
	2.1748e-05	2103.8	0.00012123	1069.3
	1.0874e-05	2103.8	0.00030664	1069.3
	1.8123e-05	2103.8	9.2705e-05	1069.3
	3.6246e-05	2103.8	4.9918e-05	1069.3
	0.00010511	2103.8	5.7049e-05	1069.3
	2.8997e-05	2103.8	0.00012123	1069.3
	6.5244e-05	2103.8	2.1393e-05	1069.3
	1.0874e-05	2103.8	2.8524e-05	1069.3
	2.5373e-05	2103.8	8.5573e-05	1069.3
	1.0874e-05	2103.8	4.2787e-05	1069.3
	3.2622e-05	2103.8	4.2787e-05	1069.3
	7.6118e-05	2103.8	5.7049e-05	1069.3
	5.0745e-05	2103.8	0.0001141	1069.3
	9.7865e-05	2103.8	0.00034943	1069.3
	1.4499e-05	2103.8	4.2787e-05	1069.3
	6.8868e-05	2103.8	0.00014975	1069.3
	2.5373e-05	2103.8	7.8442e-05	1069.3
	1.0874e-05	2103.8	7.1311e-05	1069.3
	1.0874e-05	2103.8	6.418e-05	1069.3
	1.0874e-05	2103.8	0.00012123	1069.3
	5.437e-05	2103.8	6.418e-05	1069.3
	2.5373e-05	2103.8	6.418e-05	1069.3
	1.4499e-05	2103.8	2.8524e-05	1069.3
	1.4499e-05	2103.8	0.00016402	1069.3
	2.5373e-05	2103.8	2.8524e-05	1069.3
	1.0493e-05	2180.1	2.1393e-05	1069.3
	1.7489e-05	2180.1	0.00019967	1069.3
	1.0493e-05	2180.1	2.1393e-05	1069.3
	2.7982e-05	2180.1	2.8524e-05	1069.3
	1.0493e-05	2180.1	0.00010697	1069.3
	2.7982e-05	2180.1	2.1393e-05	1069.3
	2.0987e-05	2180.1	0.00056336	1069.3
	1.0493e-05	2180.1	2.1393e-05	1069.3
	1.3991e-05	2180.1	2.1393e-05	1069.3
	2.0987e-05	2180.1	4.2787e-05	1069.3
	2.4485e-05	2180.1	0.00016402	1069.3
	0.0001574	2180.1	9.9836e-05	1069.3
	1.7489e-05	2180.1	2.1393e-05	1069.3
	1.3991e-05	2180.1	4.9918e-05	1069.3
	0.00019238	2180.1	2.1393e-05	1069.3
	2.4485e-05	2180.1	4.9918e-05	1069.3
	1.3991e-05	2180.1	2.1393e-05	1069.3
	1.3991e-05	2180.1	0.00012836	1069.3
	1.0493e-05	2180.1	4.9918e-05	1069.3
	1.3991e-05	2180.1	0.0001141	1069.3
	0.00022736	2180.1	0.00014975	1069.3
	1.0493e-05	2180.1	0.00091278	1069.3
	1.7489e-05	2180.1	4.2787e-05	1069.3
	1.0493e-05	2180.1	0.0002068	1069.3
	1.3991e-05	2180.1	0.00050631	1069.3
	1.7489e-05	2180.1	0.00076303	1069.3
	1.0493e-05	2180.1	0.00099123	1069.3
	1.3991e-05	2180.1	0.00081295	1069.3
	2.4485e-05	2180.1	2.8524e-05	1069.3
	1.0493e-05	2180.1	2.1393e-05	1069.3
	8.3947e-05	2180.1	0.00076303	1069.3
	1.3991e-05	2180.1	0.00035656	1069.3
	5.5965e-05	2180.1	2.1393e-05	1069.3
	5.2467e-05	2180.1	3.5656e-05	1069.3
	3.148e-05	2180.1	0.00052057	1069.3
	4.5471e-05	2180.1	2.8524e-05	1069.3
	1.3991e-05	2180.1	2.1393e-05	1069.3
	2.4485e-05	2180.1	0.00014262	1069.3
	2.4485e-05	2180.1	3.5656e-05	1069.3
	6.9956e-05	2180.1	4.2787e-05	1069.3
	1.0493e-05	2180.1	4.2787e-05	1069.3
	0.0001644	2180.1	3.5656e-05	1069.3
	7.6951e-05	2180.1	2.8524e-05	1069.3
	2.4485e-05	2180.1	6.418e-05	1069.3
	0.00014691	2180.1	0.0011624	1069.3
	5.2467e-05	2180.1	0.00017828	1069.3
	4.1973e-05	2180.1	9.2705e-05	1069.3
	2.7982e-05	2180.1	2.8524e-05	1069.3
	3.4978e-05	2180.1	9.2705e-05	1069.3
	1.0493e-05	2180.1	0.00028524	1069.3
	1.7489e-05	2180.1	0.0001141	1069.3
	5.2467e-05	2180.1	0.00028524	1069.3
	5.5965e-05	2180.1	0.0010055	1069.3
	0.00062261	2180.1	4.2787e-05	1069.3
	0.00060512	2180.1	0.00074877	1069.3
	1.0493e-05	2180.1	3.5656e-05	1069.3
	3.148e-05	2180.1	2.1393e-05	1069.3
	3.8476e-05	2180.1	0.00021393	1069.3
	1.7489e-05	2180.1	2.1393e-05	1069.3
	0.0001644	2180.1	5.7049e-05	1069.3
	1.7489e-05	2180.1	0.0012194	1069.3
	1.7489e-05	2180.1	2.8524e-05	1069.3
	1.7489e-05	2180.1	7.1311e-05	1069.3
	1.0493e-05	2180.1	6.418e-05	1069.3
	5.5965e-05	2180.1	3.5656e-05	1069.3
	4.8969e-05	2180.1	2.8524e-05	1069.3
	3.8476e-05	2180.1	0.00015688	1069.3
	1.3991e-05	2180.1	0.00074164	1069.3
	6.6458e-05	2180.1	9.9836e-05	1069.3
	3.4978e-05	2180.1	7.8442e-05	1069.3
	2.4485e-05	2180.1	2.1393e-05	1069.3
	0.00041274	2180.1	9.2705e-05	1069.3
	3.148e-05	2180.1	0.00062041	1069.3
	8.7445e-05	2180.1	0.00017828	1069.3
	0.00024834	2180.1	4.9918e-05	1069.3
	3.148e-05	2180.1	0.00045639	1069.3
	2.7982e-05	2180.1	2.1393e-05	1069.3
	1.0493e-05	2180.1	2.8524e-05	1069.3
	1.0493e-05	2180.1	0.00024246	1069.3
	3.8476e-05	2180.1	2.1393e-05	1069.3
	1.3991e-05	2180.1	0.00039934	1069.3
	6.6458e-05	2180.1	0.00010697	1069.3
	2.7982e-05	2180.1	7.1311e-05	1069.3
	8.3947e-05	2180.1	4.9918e-05	1069.3
	5.5965e-05	2180.1	2.1393e-05	1069.3
	1.0493e-05	2180.1	0.0014904	1069.3
	3.8476e-05	2180.1	6.418e-05	1069.3
	1.3991e-05	2180.1	5.7049e-05	1069.3
	4.8969e-05	2180.1	6.418e-05	1069.3
	7.6951e-05	2180.1	5.7049e-05	1069.3
	8.3947e-05	2180.1	0.0002068	1069.3
	0.00011543	2180.1	2.8524e-05	1069.3
	2.4485e-05	2180.1	2.1393e-05	1069.3
	3.148e-05	2180.1	5.7049e-05	1069.3
	2.7982e-05	2180.1	0.00014975	1069.3
	5.2467e-05	2180.1	0.00037082	1069.3
	8.7445e-05	2180.1	5.7049e-05	1069.3
	0.00018538	2180.1	2.8524e-05	1069.3
	2.0987e-05	2180.1	4.9918e-05	1069.3
	7.3454e-05	2180.1	0.00019254	1069.3
	1.3991e-05	2180.1	4.2787e-05	1069.3
	2.7982e-05	2180.1	4.9918e-05	1069.3
	0.0001574	2180.1	3.5656e-05	1069.3
	3.4978e-05	2180.1	0.00013549	1069.3
	5.9462e-05	2180.1	3.5656e-05	1069.3
	9.0942e-05	2180.1	3.5656e-05	1069.3
	0.00089194	2180.1	3.5656e-05	1069.3
	1.3991e-05	2180.1	0.00010697	1069.3
	6.296e-05	2180.1	3.5656e-05	1069.3
	0.00017489	2180.1	6.418e-05	1069.3
	0.00010144	2180.1	2.8524e-05	1069.3
	0.0001539	2180.1	2.1393e-05	1069.3
	1.3991e-05	2180.1	4.9918e-05	1069.3
	0.00011193	2180.1	4.9918e-05	1069.3
	9.0942e-05	2180.1	4.9918e-05	1069.3
	1.0493e-05	2180.1	2.8524e-05	1069.3
	0.0001539	2180.1	4.9918e-05	1069.3
	0.00013991	2180.1	0.00033516	1069.3
	0.00056314	2180.1	7.1311e-05	1069.3
	2.0987e-05	2180.1	2.8524e-05	1069.3
	0.00019588	2180.1	2.8524e-05	1069.3
	1.3991e-05	2180.1	2.1393e-05	1069.3
	0.00059113	2180.1	2.1393e-05	1069.3
	5.2467e-05	2180.1	5.7049e-05	1069.3
	6.6458e-05	2180.1	0.00010378	881.76
	3.4978e-05	2180.1	0.00032862	881.76
	0.00016789	2180.1	2.5944e-05	881.76
	6.296e-05	2180.1	6.0536e-05	881.76
	2.7982e-05	2180.1	4.324e-05	881.76
	1.3991e-05	2180.1	5.1888e-05	881.76
	1.7489e-05	2180.1	2.5944e-05	881.76
	3.4978e-05	2180.1	0.00075238	881.76
	6.296e-05	2180.1	0.00018161	881.76
	3.148e-05	2180.1	6.9184e-05	881.76
	1.0493e-05	2180.1	0.00091669	881.76
	2.0987e-05	2180.1	5.1888e-05	881.76
	4.1973e-05	2180.1	2.5944e-05	881.76
	2.4485e-05	2180.1	0.00067455	881.76
	2.4485e-05	2180.1	6.9184e-05	881.76
	1.3991e-05	2180.1	0.00011242	881.76
	6.6458e-05	2180.1	4.324e-05	881.76
	2.7982e-05	2180.1	0.00011242	881.76
	2.0987e-05	2180.1	2.5944e-05	881.76
	1.0493e-05	2180.1	0.00083886	881.76
	0.00059113	2180.1	0.00010378	881.76
	3.8476e-05	2180.1	3.4592e-05	881.76
	4.1973e-05	2180.1	0.0017815	881.76
	1.0493e-05	2180.1	7.7832e-05	881.76
	1.0493e-05	2180.1	0.00019026	881.76
	0.00016789	2180.1	2.5944e-05	881.76
	3.4978e-05	2180.1	0.00012107	881.76
	0.0003113	2180.1	0.00055347	881.76
	0.00033229	2180.1	2.5944e-05	881.76
	1.0493e-05	2180.1	0.00013837	881.76
	3.148e-05	2180.1	2.5944e-05	881.76
	0.00011193	2180.1	5.1888e-05	881.76
	1.3991e-05	2180.1	3.4592e-05	881.76
	9.7938e-05	2180.1	3.4592e-05	881.76
	1.3991e-05	2180.1	0.0014615	881.76
	8.0449e-05	2180.1	0.00019026	881.76
	0.00013991	2180.1	0.00010378	881.76
	5.9462e-05	2180.1	0.00016431	881.76
	0.00011892	2180.1	2.5944e-05	881.76
	1.0493e-05	2180.1	0.00035457	881.76
	3.148e-05	2180.1	0.0001989	881.76
	1.3991e-05	2180.1	0.00013837	881.76
	3.4978e-05	2180.1	3.4592e-05	881.76
	1.7489e-05	2180.1	5.1888e-05	881.76
	0.00023435	2180.1	2.5944e-05	881.76
	3.8476e-05	2180.1	0.0014961	881.76
	0.00088844	2180.1	0.00012107	881.76
	0.00013991	2180.1	4.324e-05	881.76
	3.4978e-05	2180.1	0.00034592	881.76
	1.3991e-05	2180.1	0.0002162	881.76
	5.2467e-05	2180.1	6.9184e-05	881.76
	2.7982e-05	2180.1	6.0536e-05	881.76
	0.00022036	2180.1	0.00029403	881.76
	2.4485e-05	2180.1	2.5944e-05	881.76
	1.0493e-05	2180.1	0.00012972	881.76
	3.8476e-05	2180.1	0.00017296	881.76
	4.1973e-05	2180.1	5.1888e-05	881.76
	8.3947e-05	2180.1	0.00020755	881.76
	1.0493e-05	2180.1	5.1888e-05	881.76
	1.0493e-05	2180.1	0.00014702	881.76
	1.0493e-05	2180.1	4.324e-05	881.76
	3.4978e-05	2180.1	3.4592e-05	881.76
	1.7489e-05	2180.1	0.00032862	881.76
	3.148e-05	2180.1	0.00025079	881.76
	4.8969e-05	2180.1	3.4592e-05	881.76
	2.4485e-05	2180.1	4.324e-05	881.76
	0.00010144	2180.1	5.1888e-05	881.76
	4.5471e-05	2180.1	2.5944e-05	881.76
	0.00028682	2180.1	0.00012972	881.76
	1.3991e-05	2180.1	2.5944e-05	881.76
	1.0493e-05	2180.1	6.9184e-05	881.76
	1.7489e-05	2180.1	5.1888e-05	881.76
	0.00041624	2180.1	0.00024214	881.76
	1.0493e-05	2180.1	3.4592e-05	881.76
	2.7982e-05	2180.1	0.00050159	881.76
	3.148e-05	2180.1	6.9184e-05	881.76
	1.7489e-05	2180.1	3.4592e-05	881.76
	3.148e-05	2180.1	5.1888e-05	881.76
	4.1973e-05	2180.1	5.1888e-05	881.76
	1.3991e-05	2180.1	2.5944e-05	881.76
	5.9462e-05	2180.1	0.00025079	881.76
	0.00027283	2180.1	0.00026809	881.76
	3.148e-05	2180.1	0.00092534	881.76
	1.0493e-05	2180.1	6.0536e-05	881.76
	2.0987e-05	2180.1	5.1888e-05	881.76
	0.00014341	2180.1	2.5944e-05	881.76
	1.7489e-05	2180.1	0.00018161	881.76
	6.9956e-05	2180.1	0.00011242	881.76
	1.7489e-05	2180.1	0.00014702	881.76
	6.296e-05	2180.1	0.00087345	881.76
	1.7489e-05	2180.1	3.4592e-05	881.76
	6.6458e-05	2180.1	0.00013837	881.76
	1.0493e-05	2180.1	0.00011242	881.76
	5.2467e-05	2180.1	9.5128e-05	881.76
	5.5965e-05	2180.1	5.1888e-05	881.76
	1.0493e-05	2180.1	2.5944e-05	881.76
	1.0493e-05	2180.1	0.0013231	881.76
	1.0493e-05	2180.1	0.001842	881.76
	1.3991e-05	2180.1	3.4592e-05	881.76
	1.7489e-05	2180.1	8.648e-05	881.76
	2.4485e-05	2180.1	0.00012107	881.76
	4.1973e-05	2180.1	6.0536e-05	881.76
	0.00012942	2180.1	0.00046699	881.76
	9.0942e-05	2180.1	0.00025079	881.76
	1.0493e-05	2180.1	3.4592e-05	881.76
	1.3991e-05	2180.1	0.00017296	881.76
	1.3991e-05	2180.1	5.1888e-05	881.76
	0.00013292	2180.1	0.00012972	881.76
	0.00013991	2180.1	0.00011242	881.76
	2.4485e-05	2180.1	0.0010897	881.76
	1.3991e-05	2180.1	3.4592e-05	881.76
	2.0987e-05	2180.1	0.00027674	881.76
	2.7982e-05	2180.1	0.00059671	881.76
	1.0493e-05	2180.1	3.4592e-05	881.76
	1.0493e-05	2180.1	0.00054483	881.76
	1.7489e-05	2180.1	8.648e-05	881.76
	2.4485e-05	2180.1	6.0536e-05	881.76
	3.148e-05	2180.1	0.0002162	881.76
	0.0004792	2180.1	0.00031998	881.76
	5.5965e-05	2180.1	2.5944e-05	881.76
	5.5965e-05	2180.1	0.00017296	881.76
	2.7982e-05	2180.1	0.00011242	881.76
	1.7489e-05	2180.1	3.4592e-05	881.76
	5.5965e-05	2180.1	9.5128e-05	881.76
	0.00034978	2180.1	0.00016431	881.76
	4.5471e-05	2180.1	0.00012972	881.76
	2.0987e-05	2180.1	2.5528e-05	896.13
	3.148e-05	2180.1	2.5528e-05	896.13
	1.0493e-05	2180.1	5.1056e-05	896.13
	1.3991e-05	2180.1	0.00010211	896.13
	9.0942e-05	2180.1	0.00013615	896.13
	3.4978e-05	2180.1	6.8075e-05	896.13
	4.5471e-05	2180.1	2.5528e-05	896.13
	1.0493e-05	2180.1	2.5528e-05	896.13
	0.00010493	2180.1	2.5528e-05	896.13
	1.7489e-05	2180.1	0.00013615	896.13
	3.148e-05	2180.1	0.00010211	896.13
	2.7982e-05	2180.1	0.000902	896.13
	3.8476e-05	2180.1	5.9566e-05	896.13
	1.7489e-05	2180.1	0.00011913	896.13
	1.7489e-05	2180.1	5.9566e-05	896.13
	2.0987e-05	2180.1	3.4038e-05	896.13
	2.4485e-05	2180.1	2.5528e-05	896.13
	6.6458e-05	2180.1	2.5528e-05	896.13
	8.3947e-05	2180.1	2.5528e-05	896.13
	3.148e-05	2180.1	0.00010211	896.13
	0.0004722	2180.1	0.00011062	896.13
	1.7489e-05	2180.1	7.6585e-05	896.13
	2.7982e-05	2180.1	8.5094e-05	896.13
	8.7445e-05	2180.1	0.00011062	896.13
	5.9462e-05	2180.1	8.5094e-05	896.13
	2.0987e-05	2180.1	0.00017019	896.13
	1.3991e-05	2180.1	3.4038e-05	896.13
	2.0987e-05	2180.1	0.0010977	896.13
	1.0493e-05	2180.1	0.00010211	896.13
	1.3991e-05	2180.1	5.9566e-05	896.13
	0.00012242	2180.1	0.00015317	896.13
	3.4978e-05	2180.1	0.00015317	896.13
	6.6458e-05	2180.1	4.2547e-05	896.13
	3.148e-05	2180.1	0.00028932	896.13
	2.0987e-05	2180.1	0.00011062	896.13
	1.0493e-05	2180.1	8.5094e-05	896.13
	1.3991e-05	2180.1	0.00068926	896.13
	9.7938e-05	2180.1	2.5528e-05	896.13
	0.00011543	2180.1	0.00041696	896.13
	7.3454e-05	2180.1	5.1056e-05	896.13
	1.3991e-05	2180.1	8.5094e-05	896.13
	3.4978e-05	2180.1	5.1056e-05	896.13
	4.5471e-05	2180.1	8.5094e-05	896.13
	1.0493e-05	2180.1	0.00045951	896.13
	4.8969e-05	2180.1	4.2547e-05	896.13
	0.00011193	2180.1	0.0001787	896.13
	0.00025884	2180.1	8.5094e-05	896.13
	1.0493e-05	2180.1	3.4038e-05	896.13
	1.7489e-05	2180.1	3.4038e-05	896.13
	0.00020637	2180.1	0.00047653	896.13
	0.0001574	2180.1	2.5528e-05	896.13
	6.296e-05	2180.1	2.5528e-05	896.13
	2.0987e-05	2180.1	2.5528e-05	896.13
	1.3991e-05	2180.1	0.0035399	896.13
	2.0987e-05	2180.1	0.00014466	896.13
	5.5965e-05	2180.1	2.5528e-05	896.13
	4.5471e-05	2180.1	0.00030634	896.13
	2.7982e-05	2180.1	0.00068075	896.13
	3.4978e-05	2180.1	0.0008169	896.13
	7.6951e-05	2180.1	0.00011913	896.13
	3.4978e-05	2180.1	0.00032336	896.13
	3.4978e-05	2180.1	2.5528e-05	896.13
	1.3991e-05	2180.1	6.8075e-05	896.13
	9.7938e-05	2180.1	0.0013019	896.13
	4.8969e-05	2180.1	0.00013615	896.13
	1.3991e-05	2180.1	0.00028081	896.13
	2.4485e-05	2180.1	4.2547e-05	896.13
	0.00012242	2180.1	4.2547e-05	896.13
	2.4485e-05	2180.1	6.8075e-05	896.13
	0.00038825	2180.1	2.5528e-05	896.13
	1.3991e-05	2180.1	2.5528e-05	896.13
	1.7489e-05	2180.1	0.00057864	896.13
	2.0987e-05	2180.1	3.4038e-05	896.13
	7.3454e-05	2180.1	2.5528e-05	896.13
	0.00032879	2180.1	0.00013615	896.13
	2.0987e-05	2180.1	0.00034038	896.13
	1.0493e-05	2180.1	3.4038e-05	896.13
	2.0987e-05	2180.1	5.9566e-05	896.13
	1.0493e-05	2180.1	5.9566e-05	896.13
	2.4485e-05	2180.1	5.9566e-05	896.13
	1.7489e-05	2180.1	0.00032336	896.13
	1.3991e-05	2180.1	5.1056e-05	896.13
	0.00016789	2180.1	7.6585e-05	896.13
	5.2467e-05	2180.1	2.5528e-05	896.13
	1.7489e-05	2180.1	0.00017019	896.13
	9.444e-05	2180.1	8.5094e-05	896.13
	7.3454e-05	2180.1	5.9566e-05	896.13
	1.3991e-05	2180.1	0.00043398	896.13
	1.3991e-05	2180.1	3.4038e-05	896.13
	4.5471e-05	2180.1	5.9566e-05	896.13
	0.00071005	2180.1	0.00071479	896.13
	5.5965e-05	2180.1	2.5528e-05	896.13
	1.7489e-05	2180.1	5.1056e-05	896.13
	3.8476e-05	2180.1	2.5528e-05	896.13
	1.3991e-05	2180.1	2.5528e-05	896.13
	1.3991e-05	2180.1	2.5528e-05	896.13
	1.7489e-05	2180.1	6.8075e-05	896.13
	2.4485e-05	2180.1	0.00028081	896.13
	4.5471e-05	2180.1	0.00010211	896.13
	0.00033229	2180.1	0.00023826	896.13
	5.9462e-05	2180.1	0.003123	896.13
	1.0493e-05	2180.1	3.4038e-05	896.13
	1.0493e-05	2180.1	0.00037441	896.13
	1.3991e-05	2180.1	3.4038e-05	896.13
	6.9956e-05	2180.1	5.1056e-05	896.13
	1.7489e-05	2180.1	3.4038e-05	896.13
	1.7489e-05	2180.1	0.00022124	896.13
	1.7489e-05	2180.1	0.00050206	896.13
	1.3991e-05	2180.1	0.0003659	896.13
	3.8476e-05	2180.1	2.5528e-05	896.13
	3.4978e-05	2180.1	0.00017019	896.13
	0.00013292	2180.1	7.6585e-05	896.13
	2.0987e-05	2180.1	9.3603e-05	896.13
	3.8476e-05	2180.1	7.6585e-05	896.13
	0.00023785	2180.1	2.5528e-05	896.13
	3.148e-05	2180.1	2.5528e-05	896.13
	1.7489e-05	2180.1	0.0001787	896.13
	1.7489e-05	2180.1	0.00019572	896.13
	2.0987e-05	2180.1	6.8075e-05	896.13
	0.00014341	2180.1	3.4038e-05	896.13
	0.00014691	2180.1	5.9566e-05	896.13
	2.4485e-05	2180.1	0.00015317	896.13
	3.8476e-05	2180.1	0.00028932	896.13
	1.3991e-05	2180.1	0.00011062	896.13
	9.0942e-05	2180.1	3.4038e-05	896.13
	0.00010493	2180.1	5.9566e-05	896.13
	2.7982e-05	2180.1	2.5528e-05	896.13
	3.148e-05	2180.1	0.0013275	896.13
	0.00030781	2180.1	3.4038e-05	896.13
	5.9462e-05	2180.1	0.0011743	896.13
	1.3991e-05	2180.1	3.4038e-05	896.13
	1.0493e-05	2180.1	0.00011913	896.13
	5.5965e-05	2180.1	5.9566e-05	896.13
	1.3991e-05	2180.1	0.0010722	896.13
	2.0987e-05	2180.1	3.4038e-05	896.13
	9.7938e-05	2180.1	6.8075e-05	896.13
	1.3991e-05	2180.1	0.00093603	896.13
	4.1973e-05	2180.1	4.2547e-05	896.13
	6.6458e-05	2180.1	0.00022124	896.13
	3.148e-05	2180.1	3.4038e-05	896.13
	1.0493e-05	2180.1	2.5528e-05	896.13
	1.3991e-05	2180.1	3.4038e-05	896.13
	2.7982e-05	2180.1	8.5094e-05	896.13
	7.6951e-05	2180.1	3.4038e-05	896.13
	2.7982e-05	2180.1	0.00041696	896.13
	1.3991e-05	2180.1	4.2547e-05	896.13
	1.0493e-05	2180.1	6.8075e-05	896.13
	6.6458e-05	2180.1	0.0016678	896.13
	1.7489e-05	2180.1	0.00010211	896.13
	3.4978e-05	2180.1	0.00044249	896.13
	1.0493e-05	2180.1	9.3603e-05	896.13
	2.4485e-05	2180.1	0.00010211	896.13
	0.00010493	2180.1	0.00013615	896.13
	1.0493e-05	2180.1	6.8075e-05	896.13
	9.0942e-05	2180.1	0.00010211	896.13
	1.7489e-05	2180.1	2.5528e-05	896.13
	1.0493e-05	2180.1	6.8075e-05	896.13
	0.00023785	2180.1	5.1056e-05	896.13
	1.0493e-05	2180.1	4.2547e-05	896.13
	4.8969e-05	2180.1	5.4854e-05	834.09
	0.00011543	2180.1	9.1423e-05	834.09
	2.7982e-05	2180.1	0.0001737	834.09
	4.8969e-05	2180.1	4.5711e-05	834.09
	1.7489e-05	2180.1	6.3996e-05	834.09
	0.00011892	2180.1	5.4854e-05	834.09
	0.00029381	2180.1	0.00018285	834.09
	3.148e-05	2180.1	0.00013713	834.09
	1.0493e-05	2180.1	0.00012799	834.09
	1.0493e-05	2180.1	0.00069481	834.09
	4.8969e-05	2180.1	8.2281e-05	834.09
	1.0493e-05	2180.1	7.3138e-05	834.09
	0.0001644	2180.1	6.3996e-05	834.09
	0.0003148	2180.1	2.7427e-05	834.09
	1.3991e-05	2180.1	2.7427e-05	834.09
	1.0493e-05	2180.1	4.5711e-05	834.09
	1.3991e-05	2180.1	0.00011885	834.09
	4.5471e-05	2180.1	7.3138e-05	834.09
	1.7489e-05	2180.1	4.5711e-05	834.09
	2.0987e-05	2180.1	5.4854e-05	834.09
	3.8476e-05	2180.1	7.3138e-05	834.09
	0.00012942	2180.1	4.5711e-05	834.09
	1.0493e-05	2180.1	2.7427e-05	834.09
	8.7445e-05	2180.1	0.00019199	834.09
	9.7938e-05	2180.1	4.5711e-05	834.09
	0.0016649	2180.1	0.0010148	834.09
	6.6458e-05	2180.1	0.00010057	834.09
	0.00024485	2180.1	8.2281e-05	834.09
	1.7489e-05	2180.1	0.00018285	834.09
	1.3991e-05	2180.1	0.0003017	834.09
	0.00029731	2180.1	0.00010057	834.09
	0.00084297	2180.1	9.1423e-05	834.09
	1.3991e-05	2180.1	0.00067653	834.09
	1.7489e-05	2180.1	8.2281e-05	834.09
	5.5965e-05	2180.1	0.00042055	834.09
	5.2467e-05	2180.1	6.3996e-05	834.09
	3.4978e-05	2180.1	4.5711e-05	834.09
	4.8969e-05	2180.1	4.5711e-05	834.09
	7.3454e-05	2180.1	0.00054854	834.09
	0.00072754	2180.1	0.00020113	834.09
	9.444e-05	2180.1	2.7427e-05	834.09
	9.0942e-05	2180.1	7.3138e-05	834.09
	6.9956e-05	2180.1	4.5711e-05	834.09
	8.0449e-05	2180.1	0.0004114	834.09
	0.00023785	2180.1	0.0036935	834.09
	1.7489e-05	2180.1	0.00018285	834.09
	5.9462e-05	2180.1	9.1423e-05	834.09
	3.8476e-05	2180.1	0.00085023	834.09
	1.3991e-05	2180.1	0.00078624	834.09
	3.148e-05	2180.1	5.4854e-05	834.09
	0.00010843	2180.1	0.0003017	834.09
	1.7489e-05	2180.1	0.00020113	834.09
	0.00011193	2180.1	0.00086852	834.09
	2.0987e-05	2180.1	4.5711e-05	834.09
	1.7489e-05	2180.1	0.00021942	834.09
	6.6458e-05	2180.1	0.00014628	834.09
	4.8969e-05	2180.1	9.1423e-05	834.09
	6.296e-05	2180.1	3.6569e-05	834.09
	3.8476e-05	2180.1	8.2281e-05	834.09
	0.00013292	2180.1	0.00010057	834.09
	9.444e-05	2180.1	2.7427e-05	834.09
	0.00032529	2180.1	0.00028341	834.09
	0.00033579	2180.1	0.00056682	834.09
	2.7982e-05	2180.1	0.00014628	834.09
	1.3991e-05	2180.1	7.3138e-05	834.09
	3.148e-05	2180.1	6.3996e-05	834.09
	2.0987e-05	2180.1	0.00011885	834.09
	2.4485e-05	2180.1	5.4854e-05	834.09
	0.00024485	2180.1	0.00019199	834.09
	7.6951e-05	2180.1	4.5711e-05	834.09
	1.0493e-05	2180.1	4.5711e-05	834.09
	6.6458e-05	2180.1	0.00028341	834.09
	0.00048969	2180.1	3.6569e-05	834.09
	3.148e-05	2180.1	8.2281e-05	834.09
	2.0987e-05	2180.1	0.00019199	834.09
	0.00020987	2180.1	0.00012799	834.09
	4.5471e-05	2180.1	7.3138e-05	834.09
	2.0987e-05	2180.1	2.7427e-05	834.09
	3.148e-05	2180.1	0.00044797	834.09
	6.296e-05	2180.1	3.6569e-05	834.09
	1.0493e-05	2180.1	0.00066739	834.09
	7.3454e-05	2180.1	4.5711e-05	834.09
	2.0987e-05	2180.1	4.5711e-05	834.09
	0.00027283	2180.1	6.3996e-05	834.09
	4.1973e-05	2180.1	0.00021942	834.09
	1.3991e-05	2180.1	0.0032089	834.09
	4.5471e-05	2180.1	0.00012799	834.09
	0.00011892	2180.1	3.6569e-05	834.09
	1.3991e-05	2180.1	2.7427e-05	834.09
	0.00032879	2180.1	3.6569e-05	834.09
	2.4485e-05	2180.1	0.00042055	834.09
	1.0493e-05	2180.1	7.3138e-05	834.09
	4.1973e-05	2180.1	3.6569e-05	834.09
	3.148e-05	2180.1	0.00031998	834.09
	4.8969e-05	2180.1	0.00021027	834.09
	5.2467e-05	2180.1	0.00060339	834.09
	1.0493e-05	2180.1	0.00021942	834.09
	2.4485e-05	2180.1	8.2281e-05	834.09
	9.7938e-05	2180.1	8.2281e-05	834.09
	0.00012242	2180.1	8.2281e-05	834.09
	1.3991e-05	2180.1	3.6569e-05	834.09
	0.00012242	2180.1	2.7427e-05	834.09
	2.7982e-05	2180.1	0.00020113	834.09
	1.7489e-05	2180.1	0.00014628	834.09
	5.5965e-05	2180.1	5.4854e-05	834.09
	4.8969e-05	2180.1	3.6569e-05	834.09
	8.7445e-05	2180.1	2.7427e-05	834.09
	2.7982e-05	2180.1	4.5711e-05	834.09
	2.7982e-05	2180.1	0.00034741	834.09
	0.00012242	2180.1	6.3996e-05	834.09
	2.4485e-05	2180.1	2.7427e-05	834.09
	6.6458e-05	2180.1	2.7427e-05	834.09
	1.7489e-05	2180.1	0.00010057	834.09
	1.3991e-05	2180.1	2.7427e-05	834.09
	1.3991e-05	2180.1	4.5711e-05	834.09
	6.9956e-05	2180.1	2.7427e-05	834.09
	8.3947e-05	2180.1	3.6569e-05	834.09
	2.7982e-05	2180.1	0.0014993	834.09
	9.0942e-05	2180.1	0.0011611	834.09
	2.0987e-05	2180.1	5.4854e-05	834.09
	3.148e-05	2180.1	3.6569e-05	834.09
	1.0493e-05	2180.1	0.00097823	834.09
	4.1973e-05	2180.1	0.00057596	834.09
	4.8969e-05	2180.1	0.00024684	834.09
	2.4485e-05	2180.1	3.6569e-05	834.09
	2.8353e-05	1613.7	3.6569e-05	834.09
	2.3628e-05	1613.7	2.7427e-05	834.09
	1.4177e-05	1613.7	5.4854e-05	834.09
	1.4177e-05	1613.7	4.5711e-05	834.09
	0.00010869	1613.7	5.4854e-05	834.09
	4.7255e-05	1613.7	8.2281e-05	834.09
	9.9236e-05	1613.7	0.00035655	834.09
	5.1981e-05	1613.7	0.00010057	834.09
	1.4177e-05	1613.7	3.6569e-05	834.09
	0.00011341	1613.7	0.0020204	834.09
	2.3628e-05	1613.7	5.4854e-05	834.09
	3.3079e-05	1613.7	7.3138e-05	834.09
	1.8902e-05	1613.7	0.00042969	834.09
	3.3079e-05	1613.7	2.7427e-05	834.09
	0.00021737	1613.7	3.6569e-05	834.09
	2.8353e-05	1613.7	0.00010057	834.09
	9.4511e-05	1613.7	0.00012799	834.09
	4.253e-05	1613.7	5.4854e-05	834.09
	8.506e-05	1613.7	4.5711e-05	834.09
	5.1981e-05	1613.7	2.7427e-05	834.09
	2.3628e-05	1613.7	7.3138e-05	834.09
	2.8353e-05	1613.7	0.00010057	834.09
	3.3079e-05	1613.7	2.7427e-05	834.09
	1.4177e-05	1613.7	3.6569e-05	834.09
	1.4177e-05	1613.7	3.6569e-05	834.09
	1.4177e-05	1613.7	2.485e-05	920.6
	1.8902e-05	1613.7	7.4549e-05	920.6
	9.4511e-05	1613.7	0.00012425	920.6
	3.7804e-05	1613.7	4.1416e-05	920.6
	1.8902e-05	1613.7	0.00038103	920.6
	2.8353e-05	1613.7	5.7983e-05	920.6
	1.4177e-05	1613.7	2.485e-05	920.6
	4.253e-05	1613.7	0.0013005	920.6
	1.4177e-05	1613.7	0.00042244	920.6
	7.0883e-05	1613.7	9.9399e-05	920.6
	7.5609e-05	1613.7	2.485e-05	920.6
	6.6158e-05	1613.7	8.2832e-05	920.6
	1.8902e-05	1613.7	0.00023193	920.6
	3.3079e-05	1613.7	0.00022365	920.6
	0.00029298	1613.7	0.00013253	920.6
	1.8902e-05	1613.7	3.3133e-05	920.6
	0.00010869	1613.7	5.7983e-05	920.6
	1.8902e-05	1613.7	8.2832e-05	920.6
	6.1432e-05	1613.7	0.00067094	920.6
	2.8353e-05	1613.7	2.485e-05	920.6
	5.6706e-05	1613.7	0.00010768	920.6
	0.00019847	1613.7	8.2832e-05	920.6
	2.3628e-05	1613.7	4.1416e-05	920.6
	0.00017957	1613.7	0.00033133	920.6
	0.00015122	1613.7	0.00058811	920.6
	6.6158e-05	1613.7	0.0017643	920.6
	8.506e-05	1613.7	2.485e-05	920.6
	0.00010396	1613.7	9.9399e-05	920.6
	6.6158e-05	1613.7	2.485e-05	920.6
	6.6158e-05	1613.7	9.1115e-05	920.6
	1.8902e-05	1613.7	2.485e-05	920.6
	0.00017485	1613.7	8.2832e-05	920.6
	2.8353e-05	1613.7	0.00014081	920.6
	3.7804e-05	1613.7	3.3133e-05	920.6
	1.4177e-05	1613.7	4.1416e-05	920.6
	1.8902e-05	1613.7	2.485e-05	920.6
	2.3628e-05	1613.7	0.00012425	920.6
	1.4177e-05	1613.7	6.6266e-05	920.6
	9.9236e-05	1613.7	2.485e-05	920.6
	4.7255e-05	1613.7	0.00036446	920.6
	0.00046783	1613.7	3.3133e-05	920.6
	9.4511e-05	1613.7	0.0001491	920.6
	5.1981e-05	1613.7	2.485e-05	920.6
	8.506e-05	1613.7	0.00010768	920.6
	3.7804e-05	1613.7	4.1416e-05	920.6
	4.253e-05	1613.7	4.1416e-05	920.6
	2.3628e-05	1613.7	2.485e-05	920.6
	1.8902e-05	1613.7	6.6266e-05	920.6
	4.7255e-05	1613.7	4.1416e-05	920.6
	0.00018902	1613.7	0.00017395	920.6
	7.5609e-05	1613.7	2.485e-05	920.6
	0.00036859	1613.7	0.00043901	920.6
	4.7255e-05	1613.7	0.00038103	920.6
	4.7255e-05	1613.7	0.00016566	920.6
	5.6706e-05	1613.7	0.00033961	920.6
	3.3079e-05	1613.7	0.00047214	920.6
	5.1981e-05	1613.7	0.000936	920.6
	2.3628e-05	1613.7	3.3133e-05	920.6
	7.5609e-05	1613.7	7.4549e-05	920.6
	3.7804e-05	1613.7	0.00011597	920.6
	0.0002221	1613.7	2.485e-05	920.6
	4.7255e-05	1613.7	0.0002485	920.6
	3.3079e-05	1613.7	3.3133e-05	920.6
	3.7804e-05	1613.7	0.00067922	920.6
	0.00015122	1613.7	4.9699e-05	920.6
	1.4177e-05	1613.7	0.0010354	920.6
	0.00015594	1613.7	0.00020708	920.6
	0.0004631	1613.7	0.00050528	920.6
	1.8902e-05	1613.7	4.9699e-05	920.6
	0.00011814	1613.7	2.485e-05	920.6
	2.3628e-05	1613.7	6.6266e-05	920.6
	7.0883e-05	1613.7	4.9699e-05	920.6
	6.6158e-05	1613.7	0.00066266	920.6
	3.3079e-05	1613.7	2.485e-05	920.6
	0.00030716	1613.7	2.485e-05	920.6
	0.00010869	1613.7	9.1115e-05	920.6
	0.00043948	1613.7	3.3133e-05	920.6
	3.7804e-05	1613.7	0.00020708	920.6
	2.8353e-05	1613.7	3.3133e-05	920.6
	8.0334e-05	1613.7	2.485e-05	920.6
	0.00073718	1613.7	3.3133e-05	920.6
	3.3079e-05	1613.7	3.3133e-05	920.6
	0.00020792	1613.7	7.4549e-05	920.6
	0.00013232	1613.7	0.0012673	920.6
	2.8353e-05	1613.7	0.00015738	920.6
	2.3628e-05	1613.7	0.00025678	920.6
	7.0883e-05	1613.7	4.9699e-05	920.6
	0.00014649	1613.7	4.9699e-05	920.6
	3.7804e-05	1613.7	9.9399e-05	920.6
	6.1432e-05	1613.7	4.9699e-05	920.6
	1.8902e-05	1613.7	7.4549e-05	920.6
	8.0334e-05	1613.7	5.7983e-05	920.6
	0.00016539	1613.7	3.3133e-05	920.6
	5.1981e-05	1613.7	2.485e-05	920.6
	1.4177e-05	1613.7	0.0012342	920.6
	1.8902e-05	1613.7	0.00012425	920.6
	0.00061905	1613.7	4.1416e-05	920.6
	1.8902e-05	1613.7	0.00027335	920.6
	7.5609e-05	1613.7	3.3133e-05	920.6
	2.8353e-05	1613.7	4.9699e-05	920.6
	8.0334e-05	1613.7	0.00016566	920.6
	7.5609e-05	1613.7	0.00045558	920.6
	6.1432e-05	1613.7	0.0026423	920.6
	1.8902e-05	1613.7	5.7983e-05	920.6
	5.1981e-05	1613.7	0.00010768	920.6
	4.7255e-05	1613.7	4.1416e-05	920.6
	1.4177e-05	1613.7	4.9699e-05	920.6
	4.253e-05	1613.7	0.00039759	920.6
	2.8353e-05	1613.7	0.00019051	920.6
	0.0006852	1613.7	0.0012342	920.6
	1.8902e-05	1613.7	2.485e-05	920.6
	0.00011814	1613.7	2.485e-05	920.6
	1.4177e-05	1613.7	7.4549e-05	920.6
	0.00060959	1613.7	9.1115e-05	920.6
	6.6158e-05	1613.7	6.6266e-05	920.6
	7.0883e-05	1613.7	0.0001988	920.6
	4.7255e-05	1613.7	0.0014247	920.6
	0.00022683	1613.7	5.7983e-05	920.6
	0.00047728	1613.7	0.0003479	920.6
	0.00056706	1613.7	0.00015738	920.6
	2.3628e-05	1613.7	7.4549e-05	920.6
	1.4177e-05	1613.7	0.00026506	920.6
	0.00087895	1613.7	7.4549e-05	920.6
	2.3628e-05	1613.7	0.00015738	920.6
	5.1981e-05	1613.7	0.00072064	920.6
	2.3628e-05	1613.7	2.485e-05	920.6
	4.7255e-05	1613.7	3.3133e-05	920.6
	0.00011814	1613.7	9.1115e-05	920.6
	4.7255e-05	1613.7	8.2832e-05	920.6
	1.8902e-05	1613.7	0.00070407	920.6
	2.3628e-05	1613.7	0.00056326	920.6
	9.9236e-05	1613.7	0.00024021	920.6
	6.6158e-05	1613.7	8.2832e-05	920.6
	8.0334e-05	1613.7	0.00033961	920.6
	0.00026463	1613.7	0.0001491	920.6
	0.00012286	1613.7	2.485e-05	920.6
	1.4177e-05	1613.7	0.00010768	920.6
	0.00017957	1613.7	2.485e-05	920.6
	1.4177e-05	1613.7	0.00043073	920.6
	1.8902e-05	1613.7	2.485e-05	920.6
	9.9236e-05	1613.7	0.00010768	920.6
	2.8353e-05	1613.7	2.485e-05	920.6
	0.00011341	1613.7	0.0002485	920.6
	0.00029298	1613.7	0.00045558	920.6
	1.8902e-05	1613.7	2.485e-05	920.6
	0.00051981	1613.7	3.3133e-05	920.6
	0.00011341	1613.7	0.00023193	920.6
	1.4177e-05	1613.7	0.00010768	920.6
	0.001394	1613.7	2.485e-05	920.6
	4.253e-05	1613.7	7.4549e-05	920.6
	0.00014177	1613.7	4.1416e-05	920.6
	3.7804e-05	1613.7	0.00086974	920.6
	5.1981e-05	1613.7	0.00010768	920.6
	4.7255e-05	1613.7	5.1712e-05	1179.7
	0.00031189	1613.7	5.1712e-05	1179.7
	0.00010396	1613.7	2.5856e-05	1179.7
	0.00017957	1613.7	8.4031e-05	1179.7
	1.4177e-05	1613.7	0.0002327	1179.7
	0.00026936	1613.7	3.232e-05	1179.7
	0.00017485	1613.7	3.8784e-05	1179.7
	0.00020792	1613.7	1.9392e-05	1179.7
	1.8902e-05	1613.7	0.00036844	1179.7
	7.0883e-05	1613.7	0.00010342	1179.7
	0.00021265	1613.7	7.1103e-05	1179.7
	2.8353e-05	1613.7	3.8784e-05	1179.7
	4.253e-05	1613.7	1.9392e-05	1179.7
	1.4177e-05	1613.7	7.1103e-05	1179.7
	1.4177e-05	1613.7	1.9392e-05	1179.7
	1.4177e-05	1613.7	1.9392e-05	1179.7
	0.00068048	1613.7	8.4031e-05	1179.7
	0.00010869	1613.7	1.9392e-05	1179.7
	4.7255e-05	1613.7	0.00117	1179.7
	9.9236e-05	1613.7	1.9392e-05	1179.7
	4.253e-05	1613.7	0.00012928	1179.7
	0.0012381	1613.7	8.4031e-05	1179.7
	0.00025045	1613.7	1.9392e-05	1179.7
	0.00051036	1613.7	9.0495e-05	1179.7
	2.3628e-05	1613.7	1.9392e-05	1179.7
	1.8902e-05	1613.7	1.9392e-05	1179.7
	2.3628e-05	1613.7	0.00012281	1179.7
	7.0883e-05	1613.7	0.00010342	1179.7
	8.9785e-05	1613.7	3.8784e-05	1179.7
	2.8353e-05	1613.7	3.8784e-05	1179.7
	3.7804e-05	1613.7	3.232e-05	1179.7
	5.1981e-05	1613.7	3.232e-05	1179.7
	7.0883e-05	1613.7	5.1712e-05	1179.7
	3.7804e-05	1613.7	1.9392e-05	1179.7
	1.8902e-05	1613.7	0.00023917	1179.7
	6.1432e-05	1613.7	3.8784e-05	1179.7
	7.5609e-05	1613.7	5.1712e-05	1179.7
	1.4177e-05	1613.7	1.9392e-05	1179.7
	7.0883e-05	1613.7	0.00020038	1179.7
	0.00054816	1613.7	4.5248e-05	1179.7
	0.0002221	1613.7	2.5856e-05	1179.7
	0.00010869	1613.7	1.9392e-05	1179.7
	0.00015594	1613.7	7.7567e-05	1179.7
	0.00034969	1613.7	0.00021331	1179.7
	6.1432e-05	1613.7	3.8784e-05	1179.7
	8.506e-05	1613.7	6.4639e-05	1179.7
	3.7804e-05	1613.7	8.4031e-05	1179.7
	8.506e-05	1613.7	7.1103e-05	1179.7
	4.7255e-05	1613.7	5.1712e-05	1179.7
	2.3628e-05	1613.7	0.001351	1179.7
	1.4177e-05	1613.7	0.00029734	1179.7
	0.0006663	1613.7	0.00082092	1179.7
	2.3628e-05	1613.7	1.9392e-05	1179.7
	1.4177e-05	1613.7	0.00042662	1179.7
	5.6706e-05	1613.7	1.9392e-05	1179.7
	0.00043475	1613.7	1.9392e-05	1179.7
	0.00010869	1613.7	6.4639e-05	1179.7
	1.4177e-05	1613.7	0.00041369	1179.7
	1.8902e-05	1613.7	0.0004848	1179.7
	2.8353e-05	1613.7	0.0012281	1179.7
	0.00022683	1613.7	1.9392e-05	1179.7
	0.00017012	1613.7	2.5856e-05	1179.7
	3.7804e-05	1613.7	2.5856e-05	1179.7
	2.8353e-05	1613.7	3.232e-05	1179.7
	1.4177e-05	1613.7	0.00014221	1179.7
	0.00022683	1613.7	8.4031e-05	1179.7
	4.7255e-05	1613.7	3.8784e-05	1179.7
	2.3628e-05	1613.7	0.00050419	1179.7
	0.0002599	1613.7	0.00065932	1179.7
	1.8902e-05	1613.7	0.00025209	1179.7
	0.00045365	1613.7	5.1712e-05	1179.7
	1.4177e-05	1613.7	0.00085324	1179.7
	2.8353e-05	1613.7	2.5856e-05	1179.7
	0.00011341	1613.7	2.5856e-05	1179.7
	0.00018902	1613.7	0.00010989	1179.7
	2.3628e-05	1613.7	3.232e-05	1179.7
	0.00032606	1613.7	0.0021977	1179.7
	1.4177e-05	1613.7	3.232e-05	1179.7
	1.4177e-05	1613.7	4.5248e-05	1179.7
	0.00024573	1613.7	0.00011635	1179.7
	0.00012759	1613.7	3.8784e-05	1179.7
	7.0883e-05	1613.7	4.5248e-05	1179.7
	0.00017957	1613.7	5.8175e-05	1179.7
	0.00013704	1613.7	0.00049126	1179.7
	1.4177e-05	1613.7	1.9392e-05	1179.7
	1.4177e-05	1613.7	2.5856e-05	1179.7
	4.7255e-05	1613.7	1.9392e-05	1179.7
	0.00017957	1613.7	0.00045894	1179.7
	0.00023155	1613.7	7.1103e-05	1179.7
	2.3628e-05	1613.7	4.5248e-05	1179.7
	1.8902e-05	1613.7	0.00082738	1179.7
	4.253e-05	1613.7	6.4639e-05	1179.7
	5.6706e-05	1613.7	0.00029734	1179.7
	2.3628e-05	1613.7	5.8175e-05	1179.7
	0.00027408	1613.7	3.8784e-05	1179.7
	1.4177e-05	1613.7	2.5856e-05	1179.7
	2.8353e-05	1613.7	1.9392e-05	1179.7
	1.4177e-05	1613.7	2.5856e-05	1179.7
	8.0334e-05	1613.7	2.5856e-05	1179.7
	1.8902e-05	1613.7	4.5248e-05	1179.7
	3.7804e-05	1613.7	5.1712e-05	1179.7
	5.1981e-05	1613.7	1.9392e-05	1179.7
	7.5609e-05	1613.7	4.5248e-05	1179.7
	1.4177e-05	1613.7	0.00025856	1179.7
	4.7255e-05	1613.7	3.232e-05	1179.7
	0.00011814	1613.7	3.232e-05	1179.7
	9.4511e-05	1613.7	0.0010666	1179.7
	0.00032134	1613.7	0.00012928	1179.7
	4.7255e-05	1613.7	4.5248e-05	1179.7
	0.00012759	1613.7	3.232e-05	1179.7
	5.1981e-05	1613.7	3.232e-05	1179.7
	1.4177e-05	1613.7	3.232e-05	1179.7
	2.8353e-05	1613.7	1.9392e-05	1179.7
	1.8902e-05	1613.7	7.1103e-05	1179.7
	2.8353e-05	1613.7	6.4639e-05	1179.7
	1.8902e-05	1613.7	0.00027795	1179.7
	0.0002032	1613.7	0.00017453	1179.7
	0.00022683	1613.7	6.4639e-05	1179.7
	8.506e-05	1613.7	0.00028441	1179.7
	3.7804e-05	1613.7	1.9392e-05	1179.7
	1.8902e-05	1613.7	1.9392e-05	1179.7
	0.00011814	1613.7	0.00014221	1179.7
	3.3079e-05	1613.7	9.0495e-05	1179.7
	0.00015594	1613.7	2.5856e-05	1179.7
	0.00016539	1613.7	0.00053004	1179.7
	0.00016067	1613.7	1.9392e-05	1179.7
	1.4177e-05	1613.7	0.00023917	1179.7
	0.00012286	1613.7	3.232e-05	1179.7
	3.7804e-05	1613.7	9.6959e-05	1179.7
	7.0883e-05	1613.7	4.5248e-05	1179.7
	1.4177e-05	1613.7	0.00018745	1179.7
	1.8902e-05	1613.7	4.5248e-05	1179.7
	0.00014177	1613.7	4.5248e-05	1179.7
	8.0334e-05	1613.7	0.00052358	1179.7
	2.3628e-05	1613.7	9.6959e-05	1179.7
	1.4177e-05	1613.7	3.232e-05	1179.7
	2.3628e-05	1613.7	1.9392e-05	1179.7
	5.6706e-05	1613.7	3.232e-05	1179.7
	3.7804e-05	1613.7	0.0013639	1179.7
	0.00014177	1613.7	3.232e-05	1179.7
	8.9785e-05	1613.7	0.00063347	1179.7
	0.00014177	1613.7	3.232e-05	1179.7
	2.8353e-05	1613.7	0.00014867	1179.7
	5.6706e-05	1613.7	1.9392e-05	1179.7
	0.00015594	1613.7	8.4031e-05	1179.7
	0.00023155	1613.7	0.00027795	1179.7
	5.6706e-05	1613.7	2.5856e-05	1179.7
	2.3628e-05	1613.7	9.0495e-05	1179.7
	1.8902e-05	1613.7	5.1712e-05	1179.7
	8.0334e-05	1613.7	9.0495e-05	1179.7
	3.3079e-05	1613.7	0.0010924	1179.7
	3.7804e-05	1613.7	6.4639e-05	1179.7
	7.5609e-05	1613.7	9.0495e-05	1179.7
	2.8353e-05	1613.7	0.0010019	1179.7
	4.253e-05	1613.7	2.5856e-05	1179.7
	7.0883e-05	1613.7	2.5856e-05	1179.7
	3.3079e-05	1613.7	0.00057529	1179.7
	1.4177e-05	1613.7	0.00018745	1179.7
	2.8353e-05	1613.7	0.0004848	1179.7
	0.00012759	1613.7	1.9392e-05	1179.7
	9.9236e-05	1613.7	1.9392e-05	1179.7
	3.3079e-05	1613.7	1.9392e-05	1179.7
	7.5609e-05	1613.7	9.6959e-05	1179.7
	7.0883e-05	1613.7	1.9392e-05	1179.7
	4.253e-05	1613.7	4.5248e-05	1179.7
	1.8902e-05	1613.7	2.5856e-05	1179.7
	1.4177e-05	1613.7	1.9392e-05	1179.7
	0.00011341	1613.7	5.8175e-05	1179.7
	6.6158e-05	1613.7	0.00071103	1179.7
	0.00017012	1613.7	0.00056883	1179.7
	3.7804e-05	1613.7	0.0001616	1179.7
	1.8902e-05	1613.7	0.00023917	1179.7
	1.4177e-05	1613.7	2.5856e-05	1179.7
	7.5609e-05	1613.7	3.232e-05	1179.7
	1.4177e-05	1613.7	3.8784e-05	1179.7
	1.8902e-05	1613.7	0.00014221	1179.7
	3.7804e-05	1613.7	6.4639e-05	1179.7
	1.4177e-05	1613.7	2.5856e-05	1179.7
	2.8353e-05	1613.7	3.8784e-05	1179.7
	1.4177e-05	1613.7	5.1712e-05	1179.7
	1.4177e-05	1613.7	3.232e-05	1179.7
	5.1981e-05	1613.7	4.5248e-05	1179.7
	1.4177e-05	1613.7	0.00034259	1179.7
	1.4177e-05	1613.7	2.5856e-05	1179.7
	0.00010396	1613.7	5.1712e-05	1179.7
	0.00017012	1613.7	0.00012281	1179.7
	3.7804e-05	1613.7	0.00037491	1179.7
	0.0001843	1613.7	0.00036198	1179.7
	2.3628e-05	1613.7	8.4031e-05	1179.7
	2.8353e-05	1613.7	2.5856e-05	1179.7
	0.00010869	1613.7	1.9392e-05	1179.7
	3.3079e-05	1613.7	3.232e-05	1179.7
	1.4177e-05	1613.7	3.232e-05	1179.7
	3.3079e-05	1613.7	1.9392e-05	1179.7
	4.7255e-05	1613.7	7.1103e-05	1179.7
	4.253e-05	1613.7	1.9392e-05	1179.7
	5.0549e-05	1056	1.9392e-05	1179.7
	2.8885e-05	1056	3.8784e-05	1179.7
	6.4991e-05	1056	0.00012928	1179.7
	9.3876e-05	1056	1.9392e-05	1179.7
	5.0549e-05	1056	3.3386e-05	1370.4
	4.3327e-05	1056	5.5644e-05	1370.4
	8.6655e-05	1056	3.8951e-05	1370.4
	4.3327e-05	1056	2.2258e-05	1370.4
	3.6106e-05	1056	4.4515e-05	1370.4
	4.3327e-05	1056	3.3386e-05	1370.4
	0.00024552	1056	3.8951e-05	1370.4
	0.00019497	1056	3.3386e-05	1370.4
	3.6106e-05	1056	2.2258e-05	1370.4
	0.00020219	1056	1.6693e-05	1370.4
	6.4991e-05	1056	1.6693e-05	1370.4
	5.0549e-05	1056	0.00011129	1370.4
	5.777e-05	1056	3.8951e-05	1370.4
	2.8885e-05	1056	7.2337e-05	1370.4
	7.2212e-05	1056	0.00013911	1370.4
	0.00010832	1056	1.6693e-05	1370.4
	0.0001011	1056	2.2258e-05	1370.4
	2.1664e-05	1056	0.00012798	1370.4
	0.00032496	1056	0.0003283	1370.4
	2.8885e-05	1056	3.8951e-05	1370.4
	2.1664e-05	1056	0.00018362	1370.4
	0.00070046	1056	4.4515e-05	1370.4
	7.2212e-05	1056	2.2258e-05	1370.4
	0.00016609	1056	9.4594e-05	1370.4
	0.00022386	1056	2.2258e-05	1370.4
	0.00012998	1056	2.2258e-05	1370.4
	0.00012998	1056	0.00070668	1370.4
	0.00062825	1056	0.00021145	1370.4
	5.777e-05	1056	1.6693e-05	1370.4
	0.00033218	1056	6.6773e-05	1370.4
	4.3327e-05	1056	9.4594e-05	1370.4
	3.6106e-05	1056	0.0001725	1370.4
	4.3327e-05	1056	1.6693e-05	1370.4
	2.1664e-05	1056	0.0012798	1370.4
	0.00012998	1056	2.2258e-05	1370.4
	0.0011121	1056	0.00020588	1370.4
	0.00014442	1056	2.7822e-05	1370.4
	0.00015887	1056	1.6693e-05	1370.4
	2.8885e-05	1056	0.00035056	1370.4
	7.2212e-05	1056	9.4594e-05	1370.4
	0.00051993	1056	3.8951e-05	1370.4
	3.6106e-05	1056	0.00040064	1370.4
	2.8885e-05	1056	8.3466e-05	1370.4
	7.9434e-05	1056	0.00025596	1370.4
	0.00016609	1056	0.00068442	1370.4
	0.0003755	1056	7.7901e-05	1370.4
	0.00015165	1056	7.7901e-05	1370.4
	0.00014442	1056	3.3386e-05	1370.4
	0.00010832	1056	4.4515e-05	1370.4
	2.1664e-05	1056	0.00032273	1370.4
	2.8885e-05	1056	1.6693e-05	1370.4
	0.00014442	1056	3.3386e-05	1370.4
	2.8885e-05	1056	0.00021145	1370.4
	4.3327e-05	1056	0.0016582	1370.4
	8.6655e-05	1056	0.0001725	1370.4
[truncated: 2,486 more rows]

## Sheet: FIG 3C
Fig 3C
EE number normalized on cell size
	siCTL_EE	siCTL_cell	siSTIM1_EE	siSTIM1_cell
	0.30732	1744.1	0.21212	1155
	0.23481	2103.8	0.19817	1766.1
	0.24494	2180.1	0.16354	1400.3
	0.23177	1613.7	0.15659	1034.5
	0.24622	1056	0.15711	1069.3
	0.22984	1353.1	0.1429	881.76
	0.2423	1102	0.17743	896.13
	0.27594	840.75	0.17984	834.09
	0.26242	1147	0.1662	920.6
	0.25818	708.8	0.16953	1179.7
	0.19559	894.74	0.16272	1370.4
	0.17012	1457.8	0.16675	1025.5
	0.2176	712.31	0.14429	817.78
	0.20137	799.53
	0.20993	1200.4

## Sheet: FIG 3D
Fig 3D
EE distance to nucleus normalized on cell size
	siCTL_EE	siCTL_cell	siSTIM1_EE	siSTIM1_cell
	0.013435	3145.2	0.0080356	1761.3
	0.0033462	3145.2	0.0070215	1761.3
	0.013154	3145.2	0.0062665	1761.3
	0.0038251	3145.2	0.012855	1761.3
	0.0052351	3145.2	0.0051796	1761.3
	0.0088319	3145.2	0.00811	1761.3
	0.013461	3145.2	0.013625	1761.3
	0.0095458	3145.2	0.013454	1761.3
	0.012231	3145.2	0.0036945	1761.3
	0.0087213	3145.2	0.0013205	1761.3
	0.0093713	3145.2	0.0056886	1761.3
	0.013918	3145.2	0.0047472	1761.3
	0.012437	3145.2	0.013235	1630.2
	0.010884	3145.2	0.0087971	1630.2
	0.010194	3145.2	0.010295	1630.2
	0.011815	3145.2	0.003835	1630.2
	0.0088253	3145.2	0.0079977	1630.2
	0.011765	3145.2	0.0041	1630.2
	0.015766	3145.2	0.0074429	1630.2
	0.014176	3145.2	0.0060482	1630.2
	0.015479	3145.2	0.0046716	1630.2
	0.018063	3145.2	0.0051565	1630.2
	0.015262	3145.2	0.0063137	1630.2
	0.0163	3145.2	0.0085954	1630.2
	0.015475	3145.2	0.0073735	1630.2
	0.01666	3145.2	0.011173	1630.2
	0.014606	2431.6	0.012408	1630.2
	0.014333	2431.6	0.0055296	2167.5
	0.01389	2431.6	0.0055822	2167.5
	0.014175	2431.6	0.0049789	2167.5
	0.0087752	2431.6	0.0058755	2167.5
	0.0098365	2431.6	0.003899	2167.5
	0.0095266	2431.6	0.0033393	2167.5
	0.0084734	2431.6	0.0050237	2167.5
	0.0074297	2431.6	0.0062089	2167.5
	0.0081691	2431.6	0.0061599	2167.5
	0.0053289	2431.6	0.005988	2167.5
	0.0036107	2431.6	0.0084437	2167.5
	0.0084297	2431.6	0.008679	2167.5
	0.0048779	2431.6	0.0086749	2167.5
	0.0035852	2431.6	0.009632	2167.5
	0.00283	2431.6	0.0095568	2167.5
	0.0047657	2431.6	0.012074	1900.4
	0.0027842	2431.6	0.012636	1900.4
	0.0046296	2431.6	0.010882	1900.4
	0.0067398	2431.6	0.015159	1900.4
	0.0037777	2431.6	0.014068	1900.4
	0.0067852	2431.6	0.0086339	1900.4
	0.0055508	2431.6	0.0077102	1900.4
	0.012887	2021.5	0.0089028	1900.4
	0.0086138	2021.5	0.0071621	1900.4
	0.0079491	2021.5	0.0066396	1900.4
	0.0051612	2021.5	0.0076864	1900.4
	0.0067996	2021.5	0.0057771	1900.4
	0.0065634	2021.5	0.0054185	1900.4
	0.0084815	2021.5	0.0041246	1900.4
	0.0074015	2021.5	0.0028208	1900.4
	0.011591	2021.5	0.0064286	1900.4
	0.012801	2021.5	0.0041961	1900.4
	0.0045621	2477.3	0.002931	1900.4
	0.011953	2477.3	0.0037073	1900.4
	0.012838	2477.3	0.0025424	1900.4
	0.012984	2477.3	0.0057628	1900.4
	0.010731	2477.3	0.005095	1900.4
	0.009553	2477.3	0.0034553	1900.4
	0.0099314	2477.3	0.0039761	1900.4
	0.011634	2477.3	0.0034085	1900.4
	0.0043112	2477.3	0.0037361	1900.4
	0.0075154	2477.3	0.0077293	1900.4
	0.0085665	2477.3	0.0055948	1900.4
	0.010054	2477.3	0.0071237	1900.4
	0.0098071	2477.3	0.0066416	1900.4
	0.0099401	2477.3	0.0070224	2635.1
	0.0099637	2477.3	0.0064716	2635.1
	0.011107	2477.3	0.003825	2635.1
	0.014518	1928.9	0.0052146	2635.1
	0.014977	1928.9	0.011819	2601.1
	0.014129	1928.9	0.015565	2601.1
	0.013193	1928.9	0.005061	2601.1
	0.013346	1928.9	0.0041388	2601.1
	0.012484	1928.9	0.0060758	2601.1
	0.013388	1928.9	0.0046017	2601.1
	0.013132	1928.9	0.016371	1436.4
	0.0111	1928.9	0.0056296	1436.4
	0.010947	1928.9	0.0059242	1436.4
	0.014095	1928.9	0.0038409	1436.4
	0.013247	1928.9	0.01072	1436.4
	0.010723	1928.9	0.0075011	1436.4
	0.011467	1928.9	0.0061443	1436.4
	0.012387	1928.9	0.0076098	1436.4
	0.01225	1928.9	0.0060824	1436.4
	0.014611	1928.9	0.0072015	4194.8
	0.01252	1928.9	0.005331	4194.8
	0.010161	1928.9	0.0049336	4194.8
	0.0093573	1928.9	0.0051061	4194.8
	0.0092102	1928.9	0.0072037	4194.8
	0.011375	1928.9	0.0050378	4194.8
	0.0093175	1928.9	0.0053496	4194.8
	0.0087601	1928.9	0.004454	4194.8
	0.015556	1928.9	0.0044584	4194.8
	0.012243	1928.9	0.0045657	4194.8
	0.015684	1928.9	0.006507	4194.8
	0.0096607	1928.9	0.0066667	4194.8
	0.013582	1928.9	0.0053299	4194.8
	0.010659	1928.9	0.0047311	4194.8
	0.0088268	1928.9	0.0058856	4194.8
	0.014087	1928.9	0.007016	4194.8
	0.011019	1928.9	0.0056318	4194.8
	0.012409	1928.9	0.0038993	4194.8
	0.013463	1928.9	0.0050467	4194.8
	0.014506	1928.9	0.0040757	4194.8
	0.0081113	1928.9	0.0053885	4194.8
	0.0070434	1928.9	0.0066754	4194.8
	0.0096698	1928.9	0.0048603	4194.8
	0.014088	1928.9	0.0054517	4194.8
	0.010776	1928.9	0.0031158	4194.8
	0.0081209	1928.9	0.0030286	4194.8
	0.011278	1928.9	0.0028843	4194.8
	0.013706	1928.9	0.0029468	4194.8
	0.0069104	1928.9	0.0050229	4194.8
	0.0096252	1928.9	0.0034227	4194.8
	0.013032	1928.9	0.0038104	4194.8
	0.0057725	1928.9	0.0063715	4194.8
	0.008406	1928.9	0.0053768	4194.8
	0.0089311	1928.9	0.0043459	4194.8
	0.0036826	1928.9	0.0034498	4194.8
	0.0016258	1928.9	0.0021206	4194.8
	0.0034362	1928.9	0.0062543	4194.8
	0.0056317	1928.9	0.0019903	4194.8
	0.0047249	1928.9	0.0053692	4194.8
	0.004369	1928.9	0.0062376	4194.8
	0.0050348	1928.9	0.0049296	4194.8
	0.0099329	1928.9	0.0064385	4194.8
	0.0074825	1928.9	0.0029746	4194.8
	0.0080615	1928.9	0.0030619	4194.8
	0.0076342	1928.9	0.0034717	4194.8
	0.011128	1928.9	0.0043259	4194.8
	0.0074459	1928.9	0.0053148	4194.8
	0.0081525	1928.9	0.0018338	4194.8
	0.0085814	1928.9	0.0023674	4194.8
	0.0083972	4218	0.006486	4194.8
	0.008277	4218	0.0053602	4194.8
	0.007262	4218	0.0046989	4194.8
	0.0078587	4218	0.0049391	4194.8
	0.0087161	4218	0.0043688	4194.8
	0.0071308	4218	0.0061742	4194.8
	0.0062236	4218	0.0038835	4194.8
	0.0069563	4218	0.0033034	4194.8
	0.0083896	4218	0.005791	4194.8
	0.0089973	4218	0.0034485	4194.8
	0.0097169	4218	0.0039405	4194.8
	0.0057826	4218	0.0058356	4194.8
	0.0071922	4218	0.0050904	4194.8
	0.0094001	4218	0.0026473	4194.8
	0.0069115	4218	0.0021764	4194.8
	0.0056657	4218	0.0039601	4194.8
	0.0093127	4218	0.0044578	4194.8
	0.010443	4218	0.0014469	4194.8
	0.0090452	4218	0.0031851	4194.8
	0.0085988	4218	0.0021258	4194.8
	0.0054588	4218	0.0038508	4194.8
	0.0096982	4218	0.0044478	4194.8
	0.0096913	4218	0.0013468	4194.8
	0.0053364	4218	0.0064784	4194.8
	0.0062587	4218	0.0051259	4194.8
	0.0069768	4218	0.0048829	4194.8
	0.0073988	4218	0.0029221	4194.8
	0.010289	4218	0.0055062	4194.8
	0.0088217	4218	0.0016617	4194.8
	0.010675	4218	0.0012183	4194.8
	0.006062	4218	0.0049847	4194.8
	0.0064945	4218	0.0014177	4194.8
	0.0082424	4218	0.0012419	4194.8
	0.0082671	4218	0.0012788	4194.8
	0.0084651	4218	0.004007	4194.8
	0.009422	4218	0.0045864	4194.8
	0.0065849	4218	0.0021297	4194.8
	0.0077292	4218	0.0018016	4194.8
	0.0094956	4218	0.0044148	4194.8
	0.0072424	4218	0.0034602	4194.8
	0.0093537	4218	0.0026504	4194.8
	0.010876	4218	0.0058433	4194.8
	0.0090911	4218	0.0063193	4194.8
	0.0071641	4218	0.0048334	4194.8
	0.0083771	4218	0.0020913	4194.8
	0.007602	4218	0.005074	4194.8
	0.0073636	4218	0.004449	4194.8
	0.008197	4218	0.0039628	4194.8
	0.0094849	4218	0.0050731	4194.8
	0.0072616	4218	0.0025198	4194.8
	0.0083068	4218	0.0051345	4194.8
	0.008091	4218	0.0029595	4194.8
	0.0079264	4218	0.0056298	4194.8
	0.0079041	4218	0.0025423	4194.8
	0.0085124	4218	0.0059964	4194.8
	0.0086485	4218	0.0054185	4194.8
	0.008124	4218	0.0030138	4194.8
	0.0084127	4218	0.0059317	4194.8
	0.0082445	4218	0.0051846	4194.8
	0.0085702	4218	0.0049367	4194.8
	0.0084203	4218	0.0037035	4194.8
	0.0087761	4218	0.0056518	4194.8
	0.0085666	4218	0.0035218	4194.8
	0.0091437	4218	0.0044291	4194.8
	0.0088334	4218	0.0041436	4194.8
	0.0091432	4218	0.0045005	4194.8
	0.0063239	2850.6	0.0054591	4194.8
	0.007524	2850.6	0.0050132	4194.8
	0.0056536	2850.6	0.0046411	4194.8
	0.0081719	2850.6	0.0052445	4194.8
	0.0057756	2850.6	0.0041253	4194.8
	0.0056015	2850.6	0.0064131	4194.8
	0.0080907	2850.6	0.0044979	4194.8
	0.010624	2850.6	0.0043162	4194.8
	0.0058402	2850.6	0.0060174	4194.8
	0.0078494	2850.6	0.0053559	4194.8
	0.008036	2850.6	0.0044401	4194.8
	0.0099537	2850.6	0.0047157	4194.8
	0.0084157	2850.6	0.0051477	4194.8
	0.0088195	2850.6	0.0051301	4194.8
	0.0082786	2850.6	0.0051013	4194.8
	0.0094018	2850.6	0.0046665	4194.8
	0.0085997	2850.6	0.005488	4194.8
	0.0076596	2850.6	0.0058447	4194.8
	0.0078826	2850.6	0.0049842	4194.8
	0.0086819	2850.6	0.0050551	4194.8
	0.0074728	2850.6	0.0053553	4194.8
	0.0082987	2850.6	0.0050476	4194.8
	0.0088672	2850.6	0.0064476	4194.8
	0.0086247	2850.6	0.0056525	4194.8
	0.009824	2850.6	0.0058118	4194.8
	0.0082441	2850.6	0.0060906	4194.8
	0.0092127	2850.6	0.0053957	4194.8
	0.0099135	2850.6	0.0058454	4194.8
	0.0093429	2850.6	0.0055223	4194.8
	0.0086614	2850.6	0.0055431	4194.8
	0.010262	2850.6	0.0061645	4194.8
	0.0091843	2850.6	0.0060109	4194.8
	0.0083626	2850.6	0.0065468	4194.8
	0.0096675	2850.6	0.006259	4194.8
	0.0094025	2850.6	0.0064203	4194.8
	0.0082928	2850.6	0.0060396	4194.8
	0.011257	2850.6	0.0061279	4194.8
	0.0088156	2850.6	0.0061487	4194.8
	0.010077	2850.6	0.0075466	4194.8
	0.0095329	2850.6	0.0063615	4194.8
	0.0079452	2850.6	0.006677	4194.8
	0.01038	2850.6	0.0066753	4194.8
	0.0083431	2850.6	0.0070427	4194.8
	0.010922	2850.6	0.0073383	4194.8
	0.0097057	2850.6	0.010332	2504.2
	0.0089466	2850.6	0.0094906	2504.2
	0.010316	2850.6	0.01027	2504.2
	0.010994	2850.6	0.0093033	2504.2
	0.0080189	2850.6	0.010397	2504.2
	0.0082564	2850.6	0.0088557	2504.2
	0.0089744	2850.6	0.010208	2504.2
	0.010566	2850.6	0.0084756	2504.2
	0.0092081	2850.6	0.0081166	2504.2
	0.012222	2850.6	0.0094155	2504.2
	0.009143	2850.6	0.0090008	2504.2
	0.007538	2850.6	0.008048	2504.2
	0.010302	2850.6	0.010914	2504.2
	0.010124	2850.6	0.0086656	2504.2
	0.0097224	2850.6	0.0066228	2504.2
	0.010744	2850.6	0.0078117	2504.2
	0.010285	2850.6	0.0067314	2504.2
	0.010711	2850.6	0.0062854	2504.2
	0.011808	2850.6	0.0085066	2504.2
	0.0068368	3053.6	0.0078373	2504.2
	0.0062225	3053.6	0.0099303	2504.2
	0.0062115	3053.6	0.0060169	2504.2
	0.0069673	3053.6	0.0085203	2504.2
	0.0062278	3053.6	0.0095213	2504.2
	0.006017	3053.6	0.010664	2504.2
	0.0061598	3053.6	0.0099803	2504.2
	0.0083181	3053.6	0.0062601	2504.2
	0.0065262	3053.6	0.0067183	2504.2
	0.0057426	3053.6	0.0075116	2504.2
	0.0074347	3053.6	0.0097994	2504.2
	0.0085576	3053.6	0.0058508	2504.2
	0.0090456	3053.6	0.0067539	2504.2
	0.0098711	3053.6	0.0087303	2504.2
	0.0089794	3053.6	0.0052892	2504.2
	0.009007	3053.6	0.0086771	2504.2
	0.0088362	3053.6	0.0095131	2504.2
	0.008067	3053.6	0.0045949	2504.2
	0.0091063	3053.6	0.0089611	2504.2
	0.0096416	3053.6	0.0091906	2504.2
	0.009211	3053.6	0.010062	2504.2
	0.013574	3053.6	0.0095242	2504.2
	0.0092805	3053.6	0.0090546	2504.2
	0.0091258	3053.6	0.0085134	2504.2
	0.0096503	3053.6	0.0086369	2504.2
	0.009755	3053.6	0.012729	1906.9
	0.0095715	3053.6	0.0093754	1906.9
	0.0087524	3053.6	0.014272	1906.9
	0.010714	3053.6	0.012975	1906.9
	0.0098132	3053.6	0.016148	1906.9
	0.0099932	3053.6	0.015614	1906.9
	0.010386	3053.6	0.016497	1906.9
	0.01087	3053.6	0.017448	1906.9
	0.010112	3053.6	0.01827	1906.9
	0.0098382	3053.6	0.019775	1906.9
	0.0087119	3053.6	0.019009	1906.9
	0.011105	3053.6	0.0039154	1906.9
	0.009755	3053.6	0.018075	1906.9
	0.007355	5651.7	0.017167	1906.9
	0.0067691	5651.7	0.0029877	1906.9
	0.0066336	5651.7	0.015523	1906.9
	0.0077026	5651.7	0.0035643	1906.9
	0.0067921	5651.7	0.01637	1906.9
	0.0074169	5651.7	0.0037164	1906.9
	0.0072246	5651.7	0.015498	1906.9
	0.0078628	5651.7	0.00032911	1906.9
	0.0072982	5651.7	0.00049384	1906.9
	0.0074384	5651.7	0.0025325	1906.9
	0.0078116	5651.7	0.014532	1906.9
	0.0076685	5651.7	0.003189	1906.9
	0.0079666	5651.7	0.0061992	1906.9
	0.0085221	5651.7	0.0040362	1906.9
	0.0078602	5651.7	0.0048417	1906.9
	0.0084625	5651.7	0.0082671	1906.9
	0.0083019	5651.7	0.0090595	1906.9
	0.0086659	5651.7	0.010007	1906.9
	0.0090303	5651.7	0.010353	1906.9
	0.0078872	5651.7	0.0094082	1906.9
	0.00871	5651.7	0.010038	1906.9
	0.0081424	5651.7	0.012907	1561.3
	0.0085903	5651.7	0.0096515	1561.3
	0.0087335	5651.7	0.0085388	1561.3
	0.0083076	5651.7	0.0074854	1561.3
	0.0090598	5651.7	0.0061442	1561.3
	0.0080138	5651.7	0.0057237	1561.3
	0.0094777	5651.7	0.0075179	1561.3
	0.0088875	5651.7	0.0047639	1561.3
	0.0077854	5651.7	0.0047764	1561.3
	0.0077524	5651.7	0.0038121	1561.3
	0.0092564	5651.7	0.0039475	1561.3
	0.007632	5651.7	0.004156	1561.3
	0.0079957	5651.7	0.0039488	1561.3
	0.0081447	5651.7	0.0014857	1561.3
	0.007632	5651.7	0.0053199	1561.3
	0.0098791	5651.7	0.0006008	1561.3
	0.0078249	5651.7	0.0059508	1561.3
	0.0077039	5651.7	0.0043942	1561.3
	0.0078472	5651.7	0.0066104	1561.3
	0.0077827	5651.7	0.0087901	1561.3
	0.0080647	5651.7	0.0080016	1561.3
	0.0076927	5651.7	0.014353	1561.3
	0.0084615	5651.7	0.011591	1561.3
	0.0081324	5651.7	0.012597	1561.3
	0.0082218	5651.7	0.019367	1561.3
	0.0079152	5651.7	0.012557	1561.3
	0.0084277	5651.7	0.021786	1561.3
	0.0084036	5651.7	0.022144	1561.3
	0.0086723	5651.7	0.022506	1561.3
	0.0084091	5651.7	0.022963	1561.3
	0.0083311	5651.7	0.024345	1561.3
	0.0084392	5651.7	0.026688	1561.3
	0.0084414	5651.7	0.016826	1314.3
	0.0089102	5651.7	0.015967	1314.3
	0.0083882	5651.7	0.01421	1314.3
	0.0089337	5651.7	0.013692	1314.3
	0.0086719	5651.7	0.012497	1314.3
	0.0087646	5651.7	0.012809	1314.3
	0.0084014	5651.7	0.011971	1314.3
	0.0083493	5651.7	0.010614	1314.3
	0.0083299	5651.7	0.01048	1314.3
	0.0085023	5651.7	0.009751	1314.3
	0.0086911	5651.7	0.009888	1314.3
	0.0092425	5651.7	0.0077468	1314.3
	0.0086914	5651.7	0.0073864	1314.3
	0.0088758	5651.7	0.0062853	1314.3
	0.0089868	5651.7	0.0053275	1314.3
	0.0094915	5651.7	0.010145	1314.3
	0.0096342	5651.7	0.0029749	1314.3
	0.0027114	4499.8	0.0026248	1314.3
	0.002998	4499.8	0.007291	1314.3
	0.0026468	4499.8	0.0040397	1314.3
	0.0040171	4499.8	0.0074928	1314.3
	0.0075118	4499.8	0.0058606	1314.3
	0.008074	4499.8	0.0069869	1314.3
	0.0097566	4499.8	0.0070277	1314.3
	0.0098726	4499.8	0.0073751	1314.3
	0.0097888	4499.8	0.0042765	1314.3
	0.0094594	4499.8	0.0063826	1314.3
	0.0089694	4499.8	0.0050949	1314.3
	0.0086383	4499.8	0.0053455	1314.3
	0.0094119	4499.8	0.0052812	1314.3
	0.009529	4499.8	0.0068442	1314.3
	0.0095189	4499.8	0.0064805	1314.3
	0.010082	4499.8	0.0096951	1314.3
	0.010569	4499.8	0.0061992	1314.3
	0.0092383	4499.8	0.0084028	1314.3
	0.010436	4499.8	0.0066637	1314.3
	0.0082507	4499.8	0.0075585	1314.3
	0.011457	4499.8	0.0091639	1314.3
	0.0048005	4499.8	0.0077827	1314.3
	0.010226	4499.8	0.0084657	1314.3
	0.00867	4499.8	0.0088389	1314.3
	0.0075134	4499.8	0.0092587	1314.3
	0.0090876	4499.8	0.0096017	1314.3
	0.0073526	4499.8	0.010144	1314.3
	0.0096658	4499.8	0.010867	1314.3
	0.0089642	4499.8	0.0105	1314.3
	0.0084038	4499.8	0.012557	1314.3
	0.0081691	4499.8	0.011986	1314.3
	0.0084719	4499.8	0.013461	1314.3
	0.0081744	4499.8	0.014403	1314.3
	0.0086652	4499.8	0.014415	1314.3
	0.0076107	4499.8	0.014645	1314.3
	0.0089287	4499.8	0.014962	1314.3
	0.0087999	4499.8	0.015424	1314.3
	0.010258	4499.8	0.015922	1314.3
	0.0088339	4499.8	0.011214	1136.6
	0.0088701	4499.8	0.011267	1136.6
	0.0091348	4499.8	0.011867	1136.6
	0.0097968	4499.8	0.0097691	1136.6
	0.0095417	4499.8	0.010803	1136.6
	0.009429	4499.8	0.0083289	1136.6
	0.0094528	4499.8	0.0088852	1136.6
	0.0098771	4499.8	0.0069776	1136.6
	0.0095405	4499.8	0.0081481	1136.6
	0.0107	4499.8	0.0062683	1136.6
	0.0097656	4499.8	0.0059452	1136.6
	0.0097155	4499.8	0.0074104	1136.6
	0.0099366	4499.8	0.0074935	1136.6
	0.0099757	4499.8	0.01126	1136.6
	0.010471	4499.8	0.0067593	1136.6
	0.010342	4499.8	0.0096528	1136.6
	0.0099337	4499.8	0.010449	1136.6
	0.010104	4499.8	0.0032534	1136.6
	0.010018	4499.8	0.0050212	1136.6
	0.01094	4499.8	0.0080874	1136.6
	0.010136	4499.8	0.0026014	1136.6
	0.010138	4499.8	0.006514	1136.6
	0.010855	4499.8	0.0056263	1136.6
	0.010419	4499.8	0.0082923	1136.6
	0.010595	4499.8	0.017136	1136.6
	0.010712	4499.8	0.017383	1136.6
	0.011192	4499.8	0.014422	1136.6
	0.01125	4499.8	0.0074075	1136.6
	0.011312	4499.8	0.0069382	1136.6
	0.011671	4499.8	0.0070036	1136.6
	0.011489	4499.8	0.0082616	1136.6
	0.012015	4499.8	0.012592	1586.5
	0.011867	4499.8	0.011534	1586.5
	0.012241	4499.8	0.011461	1586.5
	0.013388	4499.8	0.0098521	1586.5
	0.014424	2998.4	0.010587	1586.5
	0.014036	2998.4	0.0087119	1586.5
	0.013921	2998.4	0.019225	1586.5
	0.013529	2998.4	0.010992	1586.5
	0.012241	2998.4	0.0067281	1586.5
	0.012711	2998.4	0.010809	1586.5
	0.0121	2998.4	0.015308	1586.5
	0.011399	2998.4	0.016209	1586.5
	0.011567	2998.4	0.017097	1586.5
	0.011132	2998.4	0.015126	1586.5
	0.01319	2998.4	0.0053658	1586.5
	0.012398	2998.4	0.014235	1586.5
	0.0099109	2998.4	0.003107	1586.5
	0.011773	2998.4	0.0048195	1586.5
	0.012387	2998.4	0.0059506	1586.5
	0.011923	2998.4	0.007935	1586.5
	0.012301	2998.4	0.0048705	1586.5
	0.011171	2998.4	0.0034265	1586.5
	0.011638	2998.4	0.01381	1586.5
	0.010961	2998.4	0.0082763	1586.5
	0.011266	2998.4	0.013687	1586.5
	0.009059	2998.4	0.0075189	1586.5
	0.01146	2998.4	0.0087819	1586.5
	0.010165	2998.4	0.013275	1586.5
	0.0096255	2998.4	0.011628	1586.5
	0.0054253	2998.4	0.010405	1586.5
	0.010043	2998.4	0.013944	1586.5
	0.01442	2998.4	0.010494	1586.5
	0.007474	2998.4	0.012026	1586.5
	0.0092318	2998.4	0.012518	1586.5
	0.010416	2998.4	0.011299	1586.5
	0.0086568	2998.4	0.012503	1586.5
	0.010265	2998.4	0.012344	1586.5
	0.010779	2998.4	0.013301	1586.5
	0.0089396	2998.4	0.012316	1586.5
	0.006762	2998.4	0.012576	1586.5
	0.010196	2998.4	0.013325	1586.5
	0.0069636	2998.4	0.012876	1586.5
	0.010922	2998.4	0.013138	1586.5
	0.010086	2998.4	0.013282	1586.5
	0.0073927	2998.4	0.014539	1586.5
	0.011615	2998.4	0.014328	1586.5
	0.0068519	2998.4	0.013626	1586.5
	0.010126	2998.4	0.014642	1586.5
	0.0065219	2998.4	0.015426	1586.5
	0.0043484	4780.6	0.015278	1586.5
	0.00098177	4780.6	0.014781	1586.5
	0.00098819	4780.6	0.015704	1586.5
	0.0014106	4780.6	0.015508	1586.5
	0.0015724	4780.6	0.015831	1586.5
	0.0099681	4780.6	0.017252	1586.5
	0.010053	4780.6	0.017933	1586.5
	0.010274	4780.6	0.019192	1586.5
	0.0083995	4780.6	0.019053	1586.5
	0.0098429	4780.6	0.0056657	2267.4
	0.0093584	4780.6	0.0043272	2267.4
	0.0085015	4780.6	0.0045328	2267.4
	0.0097317	4780.6	0.0043339	2267.4
	0.010462	4780.6	0.0033474	2267.4
	0.01004	4780.6	0.0037798	2267.4
	0.011225	4780.6	0.0071837	2267.4
	0.0070081	4780.6	0.0021924	2267.4
	0.0097427	4780.6	0.007426	2267.4
	0.0083427	4780.6	0.0009427	2267.4
	0.0087102	4780.6	0.0027386	2267.4
	0.010158	4780.6	0.0082568	2267.4
	0.0093298	4780.6	0.0030103	2267.4
	0.0092849	4780.6	0.0029841	2267.4
	0.0081361	4780.6	0.0089305	2267.4
	0.0092462	4780.6	0.0039299	2267.4
	0.0076424	4780.6	0.0061441	2267.4
	0.009027	4780.6	0.0044811	2267.4
	0.0095799	4780.6	0.0034586	2267.4
	0.0098144	4780.6	0.0038393	2267.4
	0.0090131	4780.6	0.003479	2267.4
	0.008372	4780.6	0.0040111	2267.4
	0.013577	4780.6	0.0056617	2267.4
	0.010001	4780.6	0.010836	2267.4
	0.0092256	4780.6	0.0050663	2267.4
	0.0083386	4780.6	0.004703	2267.4
	0.0084205	4780.6	0.011333	2267.4
	0.0084845	4780.6	0.0064954	2267.4
	0.0093617	4780.6	0.004893	2267.4
	0.00859	4780.6	0.0075847	2267.4
	0.0091496	4780.6	0.004879	2267.4
	0.0089128	4780.6	0.012121	2267.4
	0.0089374	4780.6	0.00609	2267.4
	0.01006	4780.6	0.0053337	2267.4
	0.0092418	4780.6	0.0084646	2267.4
	0.009081	4780.6	0.0072323	2267.4
	0.0090799	4780.6	0.012893	2267.4
	0.0093195	4780.6	0.0073523	2267.4
	0.010178	4780.6	0.0069292	2267.4
	0.0094037	4780.6	0.0066317	2267.4
	0.010299	4780.6	0.0086741	2267.4
	0.0096832	4780.6	0.014357	2267.4
	0.01033	4780.6	0.010913	2267.4
	0.010085	4780.6	0.014803	2267.4
	0.010548	4780.6	0.015621	2267.4
	0.011248	4780.6	0.016012	2267.4
	0.010846	4780.6	0.0096691	2267.4
	0.012364	4968.1	0.017012	2267.4
	0.010747	4968.1	0.01021	2267.4
	0.011702	4968.1	0.015746	2267.4
	0.010639	4968.1	0.010887	2267.4
	0.01186	4968.1	0.017786	2267.4
	0.011178	4968.1	0.015805	2267.4
	0.011011	4968.1	0.010926	2267.4
	0.011829	4968.1	0.017476	2267.4
	0.011091	4968.1	0.011472	2267.4
	0.010494	4968.1	0.01829	2267.4
	0.012203	4968.1	0.018569	2267.4
	0.011335	4968.1	0.013267	2267.4
	0.011119	4968.1	0.017957	2267.4
	0.011093	4968.1	0.017262	2267.4
	0.010285	4968.1	0.017953	2267.4
	0.011522	4968.1	0.012677	2267.4
	0.011077	4968.1	0.018413	2267.4
	0.0099665	4968.1	0.013548	2267.4
	0.011168	4968.1	0.012943	2267.4
	0.010031	4968.1	0.0171	2267.4
	0.0099877	4968.1	0.014193	2267.4
	0.010137	4968.1	0.018932	2267.4
	0.010792	4968.1	0.018355	2267.4
	0.010483	4968.1	0.016969	2267.4
	0.011869	4968.1	0.018026	2267.4
	0.0096628	4968.1	0.017475	2267.4
	0.011795	4968.1	0.020446	2267.4
	0.0098611	4968.1	0.019491	2267.4
	0.0095273	4968.1	0.016358	2267.4
	0.012465	4968.1	0.020144	2267.4
	0.010649	4968.1	0.019222	2267.4
	0.0094655	4968.1	0.015969	2267.4
	0.010275	4968.1	0.015759	2267.4
	0.011906	4968.1	0.015202	2267.4
	0.012251	4968.1	0.017799	2267.4
	0.0098035	4968.1	0.015564	2267.4
	0.0093311	4968.1	0.019443	2267.4
	0.013086	4968.1	0.015726	2267.4
	0.012067	4968.1	0.020089	2267.4
	0.010491	4968.1	0.020875	2267.4
	0.010865	4968.1	0.018681	2267.4
	0.0090652	4968.1	0.021424	2267.4
	0.010791	4968.1	0.018645	2267.4
	0.010623	4968.1	0.021415	2267.4
	0.0087703	4968.1	0.018845	2267.4
	0.011293	4968.1	0.018011	2267.4
	0.011404	4968.1	0.017299	2267.4
	0.011892	4968.1	0.022183	2267.4
	0.010442	4968.1	0.020566	2267.4
	0.010967	4968.1	0.022243	2267.4
	0.0089559	4968.1	0.019919	2267.4
	0.0085745	4968.1	0.010614	2010.7
	0.011347	4968.1	0.010152	2010.7
	0.011075	4968.1	0.010616	2010.7
	0.012171	4968.1	0.0095448	2010.7
	0.011417	4968.1	0.0097261	2010.7
	0.011244	4968.1	0.010848	2010.7
	0.0099366	4968.1	0.012615	2010.7
	0.0080659	4968.1	0.0080451	2010.7
	0.011903	4968.1	0.0060017	2010.7
	0.011013	4968.1	0.0091104	2010.7
	0.010108	4968.1	0.0085845	2010.7
	0.0083157	4968.1	0.013634	2010.7
	0.011348	4968.1	0.0051343	2010.7
	0.011181	4968.1	0.014475	2010.7
	0.012641	4968.1	0.01552	2010.7
	0.0094359	4968.1	0.0086823	2010.7
	0.011031	4968.1	0.006173	2010.7
	0.012259	4968.1	0.014089	2010.7
	0.011093	4968.1	0.013375	2010.7
	0.0094041	4968.1	0.0080711	2010.7
	0.010548	4968.1	0.0072432	2010.7
	0.011205	4968.1	0.016303	2010.7
	0.012286	4968.1	0.014148	2010.7
	0.011276	4968.1	0.0085886	2010.7
	0.01161	4968.1	0.015091	2010.7
	0.0039011	4968.1	0.013345	2010.7
	0.0027054	4968.1	0.0099712	2010.7
	0.001708	4968.1	0.0094925	2010.7
	0.0022109	4968.1	0.014716	2010.7
	0.0017534	4968.1	0.012205	2010.7
	0.0016613	4968.1	0.015415	2010.7
	0.0018709	4968.1	0.0097363	2010.7
	0.013921	4547.1	0.011644	2010.7
	0.013129	4547.1	0.015058	2010.7
	0.012133	4547.1	0.013481	2010.7
	0.011973	4547.1	0.010742	2010.7
	0.012772	4547.1	0.012955	2010.7
	0.012232	4547.1	0.01283	2010.7
	0.011767	4547.1	0.011002	2010.7
	0.011931	4547.1	0.012506	2010.7
	0.013512	4547.1	0.011471	2010.7
	0.01213	4547.1	0.014018	2010.7
	0.011595	4547.1	0.011695	2010.7
	0.012485	4547.1	0.014039	2010.7
	0.011241	4547.1	0.011925	2010.7
	0.013098	4547.1	0.012398	2010.7
	0.011846	4547.1	0.015939	2010.7
	0.011417	4547.1	0.014138	2010.7
	0.011249	4547.1	0.012493	2010.7
	0.013093	4547.1	0.015111	2010.7
	0.011873	4547.1	0.013201	2010.7
	0.010844	4547.1	0.013735	2010.7
	0.012609	4547.1	0.014602	2010.7
	0.012945	4547.1	0.015284	2010.7
	0.011201	4547.1	0.015318	2010.7
	0.012561	4547.1	0.014634	2010.7
	0.010232	4547.1	0.011054	2225.8
	0.01299	4547.1	0.010055	2225.8
	0.013745	4547.1	0.010489	2225.8
	0.010131	4547.1	0.0097828	2225.8
	0.01293	4547.1	0.0094038	2225.8
	0.012315	4547.1	0.0095426	2225.8
	0.011896	4547.1	0.0096593	2225.8
	0.011668	4547.1	0.008419	2225.8
	0.013019	4547.1	0.0089948	2225.8
	0.011281	4547.1	0.0080467	2225.8
	0.011896	4547.1	0.0086072	2225.8
	0.012497	4547.1	0.010097	2225.8
	0.011678	4547.1	0.0079714	2225.8
	0.01297	4547.1	0.0073777	2225.8
	0.0064765	4547.1	0.0090942	2225.8
	0.012563	4547.1	0.0070465	2225.8
	0.005476	4547.1	0.009811	2225.8
	0.0091853	4547.1	0.0081653	2225.8
	0.0031663	4547.1	0.0069421	2225.8
	0.0014508	4547.1	0.0067884	2225.8
	0.0014507	4547.1	0.0067485	2225.8
	0.0024769	4547.1	0.0075181	2225.8
	0.001725	4547.1	0.006125	2225.8
	0.00035183	4547.1	0.0062614	2225.8
	0.0021799	4547.1	0.0058458	2225.8
	0.0014105	4547.1	0.0056769	2225.8
	0.0046505	4547.1	0.0053097	2225.8
	0.0024149	4547.1	0.0078625	2225.8
	0.008974	5217.7	0.0051601	2225.8
	0.0070965	5217.7	0.004887	2225.8
	0.0076085	5217.7	0.0083048	2225.8
	0.0066172	5217.7	0.0047324	2225.8
	0.0074269	5217.7	0.0048951	2225.8
	0.00597	5217.7	0.0062698	2225.8
	0.0059771	5217.7	0.0083861	2225.8
	0.0058135	5217.7	0.0087143	2225.8
	0.0093205	5217.7	0.0036007	2225.8
	0.0058822	5217.7	0.007898	2225.8
	0.0074003	5217.7	0.0079007	2225.8
	0.0088815	5217.7	0.0046447	2225.8
	0.0051574	5217.7	0.0078279	2225.8
	0.0083811	5217.7	0.0067088	2225.8
	0.0080873	5217.7	0.007924	2225.8
	0.0058142	5217.7	0.008845	2225.8
	0.0081233	5217.7	0.0047801	2225.8
	0.0053291	5217.7	0.0049857	2225.8
	0.0077059	5217.7	0.0076774	2225.8
	0.0085155	5217.7	0.0065058	2225.8
	0.004587	5217.7	0.0053022	2225.8
	0.0088564	5217.7	0.0063773	2225.8
	0.0075901	5217.7	0.0074608	2225.8
	0.0092435	5217.7	0.0051614	2225.8
	0.0078313	5217.7	0.0084448	2225.8
	0.0040906	5217.7	0.0060462	2225.8
	0.0078901	5217.7	0.0079793	2225.8
	0.0058571	5217.7	0.0072408	2225.8
	0.0074936	5217.7	0.0050103	2225.8
	0.0038376	5217.7	0.0080677	2225.8
	0.0090613	5217.7	0.0069468	2225.8
	0.0086284	5217.7	0.0085914	2225.8
	0.00018029	5217.7	0.0075378	2225.8
	0.0078098	5217.7	0.0088292	2225.8
	0.0075904	5217.7	0.0067006	2225.8
	0.0046751	5217.7	0.0077938	2225.8
	0.008824	5217.7	0.0060111	2225.8
	0.00060447	5217.7	0.0072981	2225.8
	0.0078317	5217.7	0.0058842	2225.8
	0.0076177	5217.7	0.007144	2225.8
	0.0073393	5217.7	0.0087358	2225.8
	0.0036339	5217.7	0.0079175	2225.8
	0.007991	5217.7	0.0080741	2225.8
	0.0025789	5217.7	0.007481	2225.8
	0.0034952	5217.7	0.0070225	2225.8
	0.0046246	5217.7	0.0064708	2225.8
	0.010008	5217.7	0.0095778	2225.8
	0.0075167	5217.7	0.0067955	2225.8
	0.0070243	5217.7	0.0094541	2225.8
	0.010204	5217.7	0.0082306	2225.8
	0.0098409	5217.7	0.0067615	2225.8
	0.0071736	5217.7	0.0093613	2225.8
	0.0047293	5217.7	0.0077606	2225.8
	0.0045082	5217.7	0.0070624	2225.8
	0.0041972	5217.7	0.0085021	2225.8
	0.010526	5217.7	0.0084946	2225.8
	0.0070725	5217.7	0.0074483	2225.8
	0.0051982	5217.7	0.0071777	2225.8
	0.0049442	5217.7	0.0095732	2225.8
	0.0081386	5217.7	0.0078022	2225.8
	0.0078616	5217.7	0.0077142	2225.8
	0.0055653	5217.7	0.0080704	2225.8
	0.0095599	5217.7	0.0091611	2225.8
	0.0088986	5217.7	0.0083443	2225.8
	0.0092343	5217.7	0.0087908	2225.8
	0.0056403	5217.7	0.0089372	2225.8
	0.0081678	5217.7	0.010196	2225.8
	0.0084608	5217.7	0.0096537	2225.8
	0.0092334	5217.7	0.010072	2225.8
	0.0081186	5217.7	0.0093883	2225.8
	0.007809	5217.7	0.009487	2225.8
	0.0069627	5217.7	0.0098275	2225.8
	0.0097138	3868.4	0.0096908	2225.8
	0.0087296	3868.4	0.009955	2225.8
	0.0083635	3868.4	0.0098387	2225.8
	0.0097167	3868.4	0.010062	2225.8
	0.0078574	3868.4	0.010022	2225.8
	0.010415	3868.4	0.010893	2225.8
	0.0087987	3868.4	0.010944	2225.8
	0.0094444	3868.4	0.010947	2225.8
	0.0098267	3868.4	0.013032	2129.2
	0.0079836	3868.4	0.012368	2129.2
	0.0059758	3868.4	0.012031	2129.2
	0.011121	3868.4	0.012268	2129.2
	0.0093507	3868.4	0.011746	2129.2
	0.011111	3868.4	0.012293	2129.2
	0.0093473	3868.4	0.011556	2129.2
	0.011171	3868.4	0.011166	2129.2
	0.006157	3868.4	0.010599	2129.2
	0.0028719	3868.4	0.010817	2129.2
	0.010959	3868.4	0.0098476	2129.2
	0.010644	3868.4	0.0097124	2129.2
	0.0031613	3868.4	0.01002	2129.2
	0.010808	3868.4	0.010182	2129.2
	0.011395	3868.4	0.0090194	2129.2
	0.0089355	3868.4	0.0086862	2129.2
	0.011372	3868.4	0.0083387	2129.2
	0.0029168	3868.4	0.0075939	2129.2
	0.010758	3868.4	0.0082795	2129.2
	0.0089785	3868.4	0.0069929	2129.2
	0.010602	3868.4	0.007037	2129.2
	0.010265	3868.4	0.0073906	2129.2
	0.0089522	3868.4	0.006462	2129.2
	0.010702	3868.4	0.0057023	2129.2
	0.0097523	3868.4	0.0067683	2129.2
	0.0028637	3868.4	0.0066523	2129.2
	0.0065524	3868.4	0.0030088	2129.2
	0.010071	3868.4	0.003655	2129.2
	0.0091672	3868.4	0.0020629	2129.2
	0.004498	3868.4	0.0042069	2129.2
	0.008839	3868.4	0.0047851	2129.2
	0.0021349	3868.4	0.0025369	2129.2
	0.0090736	3868.4	0.0064424	2129.2
	0.0068179	3868.4	0.00047827	2129.2
	0.0087662	3868.4	0.002715	2129.2
	0.0071635	3868.4	0.0012126	2129.2
	0.0081522	3868.4	0.0041083	2129.2
	0.0072565	3868.4	0.0040894	2129.2
	0.00812	3868.4	0.0024143	2129.2
	0.0087307	3868.4	0.0041009	2129.2
	0.0076187	3868.4	0.002026	2129.2
	0.0078859	3868.4	0.0025713	2129.2
	0.0078597	3868.4	0.0055782	2129.2
	0.0091653	3868.4	0.0038049	2129.2
	0.011756	3232	0.0049446	2129.2
	0.012184	3232	0.0065296	2129.2
	0.011814	3232	0.0071106	2129.2
	0.013046	3232	0.0074699	2129.2
	0.0072866	3232	0.0078684	2129.2
	0.012997	3232	0.0079726	2129.2
	0.007543	3232	0.0078799	2129.2
	0.0078076	3232	0.0081657	2129.2
	0.007984	3232	0.0089212	2129.2
	0.0079786	3232	0.010277	2129.2
	0.008508	3232	0.0093127	2129.2
	0.013912	3232	0.010012	2129.2
	0.0089482	3232	0.010703	2129.2
	0.012894	3232	0.011465	2129.2
	0.01209	3232	0.010674	2129.2
	0.0093148	3232	0.011608	2129.2
	0.012164	3232	0.010864	2129.2
	0.012847	3232	0.012545	2129.2
	0.0093774	3232	0.012861	2129.2
	0.0093813	3232	0.012747	2129.2
	0.014615	3232	0.013297	2129.2
	0.010013	3232	0.014624	2129.2
	0.014249	3232	0.012338	2115.6
	0.009714	3232	0.011458	2115.6
	0.013849	3232	0.010673	2115.6
	0.013662	3232	0.010197	2115.6
	0.010186	3232	0.0097101	2115.6
	0.010452	3232	0.0093895	2115.6
	0.010322	3232	0.010071	2115.6
	0.01041	3232	0.0091249	2115.6
	0.014492	3232	0.0093851	2115.6
	0.010755	3232	0.0084871	2115.6
	0.010972	3232	0.0090376	2115.6
	0.013221	3232	0.0089062	2115.6
	0.012735	3232	0.0079353	2115.6
	0.011409	3232	0.0081643	2115.6
	0.013243	3232	0.0059759	2115.6
	0.011824	3232	0.0054625	2115.6
	0.013478	3232	0.0058414	2115.6
	0.011646	3232	0.0068821	2115.6
	0.011602	3232	0.0063514	2115.6
	0.012041	3232	0.0043446	2115.6
	0.012517	3232	0.0019679	2115.6
	0.013278	3232	0.00767	2115.6
	0.012838	3232	0.0045326	2115.6
	0.012137	3232	0.01057	2115.6
	0.013732	3232	0.0095008	2115.6
	0.012553	3232	0.011651	2115.6
	0.014234	3232	0.011508	2115.6
	0.012541	3232	0.010687	2115.6
	0.013159	3232	0.0085181	2115.6
	0.014636	3232	0.010432	2115.6
	0.013305	3232	0.013497	2115.6
	0.010257	3997.1	0.0075536	2115.6
	0.008679	3997.1	0.0084528	2115.6
	0.0086572	3997.1	0.013471	2115.6
	0.0094318	3997.1	0.013181	2115.6
	0.0088478	3997.1	0.008413	2115.6
	0.0092842	3997.1	0.012531	2115.6
	0.0088794	3997.1	0.013802	2115.6
	0.0091355	3997.1	0.010494	2115.6
	0.0098165	3997.1	0.0093041	2115.6
	0.0083366	3997.1	0.010418	2115.6
	0.0088389	3997.1	0.014699	2115.6
	0.011366	3997.1	0.010211	2115.6
	0.0093844	3997.1	0.013168	2115.6
	0.0083787	3997.1	0.011036	2115.6
	0.0090871	3997.1	0.012756	2115.6
	0.01108	3997.1	0.010494	2115.6
	0.0084824	3997.1	0.011258	2115.6
	0.009421	3997.1	0.013674	2115.6
	0.0085333	3997.1	0.012	2115.6
	0.0089335	3997.1	0.014077	2115.6
	0.010293	3997.1	0.011299	1874.2
	0.0092499	3997.1	0.011801	1874.2
	0.0095061	3997.1	0.010753	1874.2
	0.0097014	3997.1	0.0096946	1874.2
	0.0088655	3997.1	0.01217	1874.2
	0.0087057	3997.1	0.010143	1874.2
	0.007985	3997.1	0.010353	1874.2
	0.0079564	3997.1	0.0094903	1874.2
	0.0092949	3997.1	0.010224	1874.2
	0.0087915	3997.1	0.010815	1874.2
	0.0084179	3997.1	0.014626	1874.2
	0.0086734	3997.1	0.0082154	1874.2
	0.010425	3997.1	0.0086568	1874.2
	0.0090998	3997.1	0.0082261	1874.2
	0.0098123	3997.1	0.010686	1874.2
	0.010299	3997.1	0.0097257	1874.2
	0.010133	3997.1	0.016783	1874.2
	0.010327	3997.1	0.011351	1874.2
	0.011223	3997.1	0.010276	1874.2
	0.011518	3997.1	0.0097843	1874.2
			0.012367	1874.2
			0.01526	1874.2
			0.012873	1874.2
			0.012419	1874.2
			0.012853	1874.2
			0.011418	1874.2
			0.009081	1874.2
			0.0046524	1874.2
			0.0035182	1874.2
			0.0036037	1874.2
			0.013732	1874.2
			0.0018575	1874.2
			0.0031247	1874.2
			0.0019545	1874.2
			0.001096	1874.2
			0.0097133	1874.2
			0.011901	1874.2
			0.00024726	1874.2
			0.013255	1874.2
			0.013603	1874.2
			0.012729	1874.2
			0.0018388	1874.2
			0.0028548	1874.2
			0.0029282	1874.2
			0.0081648	1874.2
			0.0044783	1874.2
			0.010775	1874.2
			0.0082014	1874.2
			0.010961	1874.2
			0.011595	1874.2
			0.011245	1874.2
			0.012571	1874.2
