# Supplementary material for: Distinct retrograde microtubule motor sets drive early and late endosome transport
Source: EMBO J. 2020 Nov 20;39(24):e103661. doi: 10.15252/embj.2019103661 (PMC7737607; doi:10.15252/embj.2019103661)
Supplement: Supplementary file 13 — Source Data for Figure 4 [file EMBJ-39-e103661-s011.xlsx]

## Sheet: FIG 4B up
Fig 4B, upper panel
EE distance to nucleus normalized on cell size
	shCTL resGFP_EE	shCTL resGFP_cell	shSTIM1 resGFP_EE	shSTIM1 resGFP_cell	shSTIM1 resSTIM1 WT_EE	shSTIM1 resSTIM1 WT_cell
	0.0075415	1647	0.0075111	2329.4	0.013497	2219.3
	0.0087256	1647	0.013082	2329.4	0.0083851	2219.3
	0.0083429	1647	0.0063258	2329.4	0.00829	2219.3
	0.0076415	1647	0.0056038	2329.4	0.0095345	2219.3
	0.0041509	1647	0.0050541	2329.4	0.0081694	2219.3
	0.0081171	1647	0.0047697	2329.4	0.0055384	2219.3
	0.0064011	1647	0.0080611	2329.4	0.0068034	2219.3
	0.0093698	1647	0.0048708	2329.4	0.0055942	2219.3
	0.0037136	1647	0.014185	2329.4	0.0060714	2219.3
	0.0036806	1647	0.0062693	2329.4	0.0049317	2219.3
	0.004724	1647	0.0033907	2329.4	0.0040477	2219.3
	0.0061163	1647	0.0060894	2329.4	0.0044159	2219.3
	0.0043278	1647	0.0044162	2329.4	0.0050522	2219.3
	0.0049214	1647	0.0078151	2329.4	0.0056843	2219.3
	0.0073471	1647	0.0024124	2329.4	0.0054633	2219.3
	0.006843	1647	0.0064325	2329.4	0.0042172	2219.3
	0.005188	1647	0.0081154	2329.4	0.0062341	2219.3
	0.0075798	1647	0.0036245	2329.4	0.0037583	2219.3
	0.0059737	1647	0.0061364	2329.4	0.0030664	2219.3
	0.0060513	1647	0.0078181	2329.4	0.0057149	2219.3
	0.0072151	1647	0.0072506	2329.4	0.0029733	2219.3
	0.0083552	1647	0.0095948	2329.4	0.004638	2219.3
	0.0081109	1647	0.0038351	2329.4	0.0068432	2219.3
	0.0091642	1647	0.0069752	2329.4	0.0070856	2219.3
	0.0079308	1647	0.0031725	2329.4	0.0039035	2219.3
	0.0089251	1647	0.0056512	4726.5	0.003654	2219.3
	0.0091639	1647	0.0027721	4726.5	0.0045727	2219.3
	0.010957	1647	0.002363	4726.5	0.0065135	2219.3
	0.01081	1647	0.0026212	4726.5	0.0038746	2219.3
	0.01423	1647	0.0021991	4726.5	0.0038282	2219.3
	0.0045298	3847.8	0.0022516	4726.5	0.0032517	2219.3
	0.0045135	3847.8	0.0021856	4726.5	0.0036294	2219.3
	0.0046891	3847.8	0.0057693	4726.5	0.00488	2219.3
	0.0041167	3847.8	0.002094	4726.5	0.005922	2219.3
	0.0033764	3847.8	0.002664	4726.5	0.0055265	2219.3
	0.0042043	3847.8	0.0045803	4726.5	0.0063611	3579
	0.0037414	3847.8	0.002951	4726.5	0.0058227	3579
	0.0025998	3847.8	0.00163	4726.5	0.0057159	3579
	0.0023562	3847.8	0.0015452	4726.5	0.0051656	3579
	0.0031971	3847.8	0.0043601	4726.5	0.0049761	3579
	0.0025004	3847.8	0.0047955	4726.5	0.004593	3579
	0.0021195	3847.8	0.0035018	4726.5	0.0058078	3579
	0.0034192	3847.8	0.0029531	4726.5	0.0067327	3579
	0.0022225	3847.8	0.0015023	4726.5	0.00579	3579
	0.0031016	3847.8	0.0022028	4726.5	0.0045553	3579
	0.0021491	3847.8	0.0029012	4726.5	0.0045037	3579
	0.0024401	3847.8	0.0036032	4726.5	0.0057569	3579
	0.003186	3847.8	0.0014779	4726.5	0.0040288	3579
	0.0036328	3847.8	0.0029641	4726.5	0.0037132	3579
	0.0021648	3847.8	0.0037213	4726.5	0.0049144	3579
	0.0025521	3847.8	0.0014744	4726.5	0.003687	3579
	0.0026908	3847.8	0.0023509	4726.5	0.005007	3579
	0.0019505	3847.8	0.0031735	4726.5	0.0045672	3579
	0.0019634	3847.8	0.0018962	4726.5	0.0055742	3579
	0.0021288	3847.8	0.0038262	4726.5	0.0041869	3579
	0.0025287	3847.8	0.0023517	4726.5	0.0065986	3579
	0.0020809	3847.8	0.0021853	4726.5	0.0028155	3579
	0.0017194	3847.8	0.0016713	4726.5	0.0025765	3579
	0.0019912	3847.8	0.0024168	4726.5	0.002416	3579
	0.0027189	3847.8	0.0016833	4726.5	0.0035737	3579
	0.0025341	3847.8	0.001777	4726.5	0.0040375	3579
	0.0028574	3847.8	0.0022395	4726.5	0.0031277	3579
	0.0024146	3847.8	0.0023614	4726.5	0.0057197	3579
	0.0018129	3847.8	0.0032203	4726.5	0.0052573	3579
	0.0018487	3847.8	0.0026485	4726.5	0.0043782	3579
	0.00214	3847.8	0.0048707	4726.5	0.0023728	3579
	0.0029717	3847.8	0.0029595	4726.5	0.0033212	3579
	0.0022856	3847.8	0.0023141	4726.5	0.005285	3579
	0.0022306	3847.8	0.0044009	4726.5	0.0029908	3579
	0.0024248	3847.8	0.0027115	4726.5	0.0028221	3579
	0.0028666	3847.8	0.0028861	4726.5	0.00459	3579
	0.0027448	3847.8	0.0035499	4726.5	0.0032864	3579
	0.002861	3847.8	0.0030293	4726.5	0.007494	3579
	0.0028512	3847.8	0.0025107	4726.5	0.0046088	3579
	0.003528	3847.8	0.0025079	4726.5	0.0034272	3579
	0.0040398	3847.8	0.005021	4726.5	0.0065526	3579
	0.011144	3847.8	0.0034873	4726.5	0.0035982	3579
	0.014887	3847.8	0.0043412	4726.5	0.0060645	3579
	0.0098361	2916.7	0.0029458	4726.5	0.0027241	3579
	0.0083605	2916.7	0.0030846	4726.5	0.010639	3579
	0.0070248	2916.7	0.0034204	4726.5	0.0066833	3579
	0.0066369	2916.7	0.00325	4726.5	0.0049253	3579
	0.0054856	2916.7	0.0042547	4726.5	0.0035543	3579
	0.0055641	2916.7	0.0037712	4726.5	0.0026158	3579
	0.0053062	2916.7	0.0039758	4726.5	0.0042211	3579
	0.0057227	2916.7	0.0035328	4726.5	0.0085312	3579
	0.0055362	2916.7	0.004987	4726.5	0.0061584	3579
	0.0054942	2916.7	0.0042748	4726.5	0.0057266	3579
	0.0052816	2916.7	0.0043371	4726.5	0.0025415	3579
	0.0043319	2916.7	0.0044204	4726.5	0.0081858	3579
	0.003961	2916.7	0.0051896	4726.5	0.0050664	3579
	0.004846	2916.7	0.0049346	4726.5	0.013354	3579
	0.0038887	2916.7	0.0058027	4726.5	0.011686	3579
	0.0041127	2916.7	0.0069471	4726.5	0.00915	3579
	0.004628	2916.7	0.0078833	4726.5	0.0042731	3579
	0.0041305	2916.7	0.0046578	4368.9	0.014754	3579
	0.0033386	2916.7	0.0039042	4368.9	0.0052077	3579
	0.0035975	2916.7	0.0043798	4368.9	0.0059791	3579
	0.0032567	2916.7	0.0038116	4368.9	0.0053275	3579
	0.0037057	2916.7	0.0036335	4368.9	0.0041797	3579
	0.004063	2916.7	0.0038334	4368.9	0.011832	3579
	0.0035282	2916.7	0.0043079	4368.9	0.0073979	3579
	0.0029845	2916.7	0.0027997	4368.9	0.010901	4319.6
	0.0037312	2916.7	0.0024462	4368.9	0.0096382	4319.6
	0.0034477	2916.7	0.003954	4368.9	0.0075771	4319.6
	0.0031224	2916.7	0.0052381	4368.9	0.0080171	4319.6
	0.0038191	2916.7	0.0047442	4368.9	0.0074065	4319.6
	0.003145	2916.7	0.0036589	4368.9	0.0073357	4319.6
	0.0031018	2916.7	0.0018137	4368.9	0.0074584	4319.6
	0.0027924	2916.7	0.0059892	4368.9	0.0072278	4319.6
	0.0022111	2916.7	0.001844	4368.9	0.0070126	4319.6
	0.0021193	2916.7	0.0019338	4368.9	0.0062781	4319.6
	0.0052657	2916.7	0.0055853	4368.9	0.0060353	4319.6
	0.0020563	2916.7	0.0023819	4368.9	0.0061344	4319.6
	0.0023098	2916.7	0.0055906	4368.9	0.0059824	4319.6
	0.0026212	2916.7	0.0024749	4368.9	0.0059426	4319.6
	0.002906	2916.7	0.0026632	4368.9	0.0057977	4319.6
	0.0051495	2916.7	0.0038235	4368.9	0.0060863	4319.6
	0.0039028	2916.7	0.0023464	4368.9	0.0056864	4319.6
	0.0039987	2916.7	0.0040412	4368.9	0.0060164	4319.6
	0.0049733	2916.7	0.0052792	4368.9	0.0057695	4319.6
	0.006159	2916.7	0.0032887	4368.9	0.0059435	4319.6
	0.0071325	2916.7	0.0020948	4368.9	0.0054218	4319.6
	0.010908	2916.7	0.0073604	4368.9	0.0054194	4319.6
	0.011113	2916.7	0.0039401	4368.9	0.0052547	4319.6
	0.012387	2916.7	0.0026764	4368.9	0.005448	4319.6
	0.011354	2916.7	0.0082697	4368.9	0.0051868	4319.6
	0.011894	2916.7	0.0069291	4368.9	0.0053966	4319.6
	0.013491	2916.7	0.0077344	4368.9	0.0049524	4319.6
	0.013513	2916.7	0.0018025	4368.9	0.0050297	4319.6
	0.020888	2916.7	0.0020501	4368.9	0.0046193	4319.6
	0.0075652	2930.5	0.003468	4368.9	0.0056989	4319.6
	0.0074058	2930.5	0.0065713	4368.9	0.0046589	4319.6
	0.0070218	2930.5	0.0021345	4368.9	0.0046359	4319.6
	0.0079405	2930.5	0.0024063	4368.9	0.0044016	4319.6
	0.0068887	2930.5	0.0048712	4368.9	0.0043398	4319.6
	0.0063501	2930.5	0.0089178	4368.9	0.004509	4319.6
	0.0057929	2930.5	0.0032719	4368.9	0.0041789	4319.6
	0.006061	2930.5	0.0062707	4368.9	0.0052145	4319.6
	0.0065509	2930.5	0.0084853	4368.9	0.0040075	4319.6
	0.0057006	2930.5	0.0028897	4368.9	0.0037186	4319.6
	0.00545	2930.5	0.0030003	4368.9	0.003601	4319.6
	0.0055612	2930.5	0.0040826	4368.9	0.0035555	4319.6
	0.0052247	2930.5	0.0085347	4368.9	0.0044813	4319.6
	0.0049679	2930.5	0.0036266	4368.9	0.0033255	4319.6
	0.0055754	2930.5	0.0065353	4368.9	0.0037219	4319.6
	0.0042699	2930.5	0.0034013	4368.9	0.0029552	4319.6
	0.003838	2930.5	0.0044148	4368.9	0.0031412	4319.6
	0.0045454	2930.5	0.0098974	4368.9	0.0027678	4319.6
	0.0038832	2930.5	0.0089297	4368.9	0.0034163	4319.6
	0.0048657	2930.5	0.0048455	4368.9	0.002655	4319.6
	0.0032879	2930.5	0.0051756	4368.9	0.0025158	4319.6
	0.0038858	2930.5	0.0066129	4368.9	0.0032252	4319.6
	0.0031613	2930.5	0.0069519	4368.9	0.0025331	4319.6
	0.0031585	2930.5	0.0050224	4368.9	0.0063907	4319.6
	0.0029022	2930.5	0.0095875	4368.9	0.0070752	4319.6
	0.0038751	2930.5	0.0074374	4368.9	0.0033152	4319.6
	0.0028601	2930.5	0.0061579	4368.9	0.0024295	4319.6
	0.0030411	2930.5	0.0053967	4368.9	0.00232	4319.6
	0.0034521	2930.5	0.0055721	4368.9	0.0021092	4319.6
	0.0025564	2930.5	0.010755	4368.9	0.0019921	4319.6
	0.0040713	2930.5	0.0091083	4368.9	0.0029303	4319.6
	0.0045208	2930.5	0.0075948	4368.9	0.0027004	4319.6
	0.0046334	2930.5	0.009498	4368.9	0.0020279	4319.6
	0.0034931	2930.5	0.008335	4368.9	0.0025034	4319.6
	0.0020438	2930.5	0.0069527	4368.9	0.0026364	4319.6
	0.0021206	2930.5	0.0098636	4368.9	0.0031856	4319.6
	0.0044506	2930.5	0.0085302	4368.9	0.0052677	4319.6
	0.0026182	2930.5	0.013571	4368.9	0.0020982	4319.6
	0.0017943	2930.5	0.0082588	4368.9	0.001976	4319.6
	0.001891	2930.5	0.0099414	4368.9	0.0023141	4319.6
	0.002268	2930.5	0.0096091	4368.9	0.0021037	4319.6
	0.0025509	2930.5	0.010284	4368.9	0.0053449	4319.6
	0.0026935	2930.5	0.003334	3521.9	0.0052831	4319.6
	0.0072507	2930.5	0.0034867	3521.9	0.0030378	4319.6
	0.0019128	2930.5	0.0034732	3521.9	0.0038409	4319.6
	0.0027886	2930.5	0.0027594	3521.9	0.0019028	4319.6
	0.0016963	2930.5	0.0042296	3521.9	0.0034289	4319.6
	0.0033809	2930.5	0.0054741	3521.9	0.0025766	4319.6
	0.0050827	2930.5	0.002332	3521.9	0.0032876	4319.6
	0.0021388	2930.5	0.0048458	3521.9	0.0023623	4319.6
	0.0044499	2930.5	0.0061873	3521.9	0.0026373	4319.6
	0.004974	2930.5	0.00398	3521.9	0.0024175	4319.6
	0.0028231	2930.5	0.0025032	3521.9	0.0021437	4319.6
	0.0047104	2930.5	0.0043255	3521.9	0.0053547	2490.9
	0.0052186	2930.5	0.0055813	3521.9	0.0035117	2490.9
	0.0038769	2930.5	0.0023412	3521.9	0.0031079	2490.9
	0.0029288	2930.5	0.0042198	3521.9	0.0074646	2490.9
	0.00377	2930.5	0.0023473	3521.9	0.0035051	2490.9
	0.0058415	2930.5	0.0032327	3521.9	0.0036758	2490.9
	0.003969	2930.5	0.0028642	3521.9	0.0031018	2490.9
	0.0043866	2930.5	0.0027336	3521.9	0.0080049	2490.9
	0.0045879	2930.5	0.0041835	3521.9	0.0036477	2490.9
	0.0050461	2930.5	0.0028676	3521.9	0.0040404	2490.9
	0.0056012	2930.5	0.0034974	3521.9	0.0040481	2490.9
	0.0075018	2930.5	0.0033034	3521.9	0.005281	2490.9
	0.0068861	3400.6	0.0033881	3521.9	0.00601	2490.9
	0.0064958	3400.6	0.0039038	3521.9	0.0090002	2490.9
	0.0067065	3400.6	0.0037993	3521.9	0.0072625	2490.9
	0.0061734	3400.6	0.0043492	3521.9	0.0055427	2490.9
	0.0060769	3400.6	0.0050362	3521.9	0.0047005	2490.9
	0.0049583	3400.6	0.0039521	3521.9	0.010849	2490.9
	0.0046541	3400.6	0.0052338	3521.9	0.0065675	2490.9
	0.0049785	3400.6	0.0046874	3521.9	0.0028121	2490.9
	0.0036889	3400.6	0.0049137	3521.9	0.0040205	2490.9
	0.0028415	3400.6	0.0053785	3521.9	0.0035173	2490.9
	0.0038279	3400.6	0.0058162	3521.9	0.0067535	2490.9
	0.0025455	3400.6	0.0048775	3521.9	0.0049242	2490.9
	0.0017909	3400.6	0.0053945	3521.9	0.0038463	2490.9
	0.0016411	3400.6	0.0058635	3521.9	0.0045319	2490.9
	0.0010619	3400.6	0.0056092	3521.9	0.0032446	2490.9
	0.0028049	3400.6	0.0059354	3521.9	0.0098681	2490.9
	0.0021824	3400.6	0.0065169	3521.9	0.0045101	2490.9
	0.0024062	3400.6	0.0065789	3521.9	0.0041348	2490.9
	0.0020312	3400.6	0.010036	6249.4	0.0030049	2490.9
	0.001997	3400.6	0.0098052	6249.4	0.0046016	2490.9
	0.0032288	3400.6	0.0054677	6249.4	0.0069321	2490.9
	0.00371	3400.6	0.0045607	6249.4	0.0094588	2490.9
	0.0024856	3400.6	0.0033365	6249.4	0.006195	2490.9
	0.0033584	3400.6	0.0023326	6249.4	0.0057848	2490.9
	0.0027674	3400.6	0.0019906	6249.4	0.0091433	2490.9
	0.0031765	3400.6	0.0026661	6249.4	0.0045866	2490.9
	0.0028295	3400.6	0.002277	6249.4	0.010534	2490.9
	0.0030247	3400.6	0.0014033	6249.4	0.004002	2490.9
	0.0031199	3400.6	0.0017802	6249.4	0.0079236	2490.9
	0.0032269	3400.6	0.0021007	6249.4	0.0083964	2490.9
	0.0043174	3400.6	0.0030385	6249.4	0.0041799	2490.9
	0.0046231	3400.6	0.0048861	6249.4	0.0044117	2490.9
	0.0044451	3400.6	0.0010476	6249.4	0.0057449	2490.9
	0.0055567	3400.6	0.0045759	6249.4	0.0063355	2490.9
	0.0062442	3400.6	0.0019884	6249.4	0.010382	2490.9
	0.0054256	3400.6	0.0045653	6249.4	0.0085941	2490.9
	0.0054262	3400.6	0.0012331	6249.4	0.0060233	2490.9
	0.0057041	3400.6	0.0027266	6249.4	0.0078182	2490.9
	0.0059934	3400.6	0.0019345	6249.4	0.0072038	2490.9
	0.0065012	3400.6	0.0025866	6249.4	0.0085188	2490.9
	0.0064695	3400.6	0.001538	6249.4	0.011113	2490.9
	0.0065279	3400.6	0.001871	6249.4	0.0098021	2490.9
	0.0066966	3400.6	0.0016475	6249.4	0.013366	2490.9
	0.0069738	3400.6	0.0015407	6249.4	0.013213	2490.9
	0.0069023	3400.6	0.0024096	6249.4	0.0094052	2490.9
	0.0070592	3400.6	0.0016311	6249.4	0.0094958	2489.9
	0.0072853	3400.6	0.00191	6249.4	0.014476	2489.9
	0.0077558	3400.6	0.0039104	6249.4	0.010216	2489.9
	0.0071661	3400.6	0.0015676	6249.4	0.009016	2489.9
	0.0076811	3400.6	0.0017868	6249.4	0.0085096	2489.9
	0.0074209	3400.6	0.0026744	6249.4	0.0073944	2489.9
	0.0077198	3400.6	0.0019087	6249.4	0.0088385	2489.9
	0.0077953	3400.6	0.0041009	6249.4	0.0071298	2489.9
	0.0079642	3400.6	0.0024415	6249.4	0.0069148	2489.9
	0.0079424	3400.6	0.0028292	6249.4	0.0054229	2489.9
	0.0079915	3400.6	0.0021382	6249.4	0.0055007	2489.9
	0.0084662	3400.6	0.00235	6249.4	0.0085522	2489.9
	0.0084904	3400.6	0.0026582	6249.4	0.0048458	2489.9
	0.0088492	3400.6	0.0025144	6249.4	0.0045175	2489.9
	0.0089018	3400.6	0.0036912	6249.4	0.0061365	2489.9
	0.0090772	3400.6	0.0039073	6249.4	0.0056273	2489.9
	0.0095079	3400.6	0.0035596	6249.4	0.0052913	2489.9
	0.0095895	3400.6	0.0033006	6249.4	0.0031713	2489.9
	0.009777	3400.6	0.0035107	6249.4	0.004502	2489.9
	0.010571	3400.6	0.0047446	6249.4	0.0070441	2489.9
	0.010695	3400.6	0.0034557	6249.4	0.0062307	2489.9
	0.010951	3400.6	0.0045799	6249.4	0.0032808	2489.9
	0.010945	3400.6	0.0034165	6249.4	0.0063758	2489.9
	0.011308	3400.6	0.003506	6249.4	0.0068611	2489.9
	0.011783	3400.6	0.0043431	6249.4	0.0077981	2489.9
	0.012093	3400.6	0.0036528	6249.4	0.0039398	2489.9
	0.012229	3400.6	0.0047456	6249.4	0.014367	2489.9
	0.013993	3400.6	0.0043565	6249.4	0.0037368	2489.9
	0.017212	3400.6	0.0042348	6249.4	0.0067245	2489.9
	0.0037694	3364.9	0.0048926	6249.4	0.0057541	2489.9
	0.0032672	3364.9	0.005103	6249.4	0.016463	2489.9
	0.0046237	3364.9	0.0054355	6249.4	0.0035397	2489.9
	0.003874	3364.9	0.0063715	6249.4	0.0030127	2489.9
	0.0040666	3364.9	0.0060901	6249.4	0.006018	2489.9
	0.0027588	3364.9	0.0061617	6249.4	0.0026659	2489.9
	0.0027055	3364.9	0.0067211	6249.4	0.0040947	2489.9
	0.0040738	3364.9	0.0068353	6249.4	0.0059928	2489.9
	0.0025334	3364.9	0.0069166	6249.4	0.0035764	2489.9
	0.0028646	3364.9	0.012722	4890.4	0.0053934	2489.9
	0.0044103	3364.9	0.012149	4890.4	0.0032489	2489.9
	0.0037911	3364.9	0.011554	4890.4	0.0040393	2489.9
	0.0047312	3364.9	0.0078854	4890.4	0.014018	2489.9
	0.0025939	3364.9	0.0037477	4890.4	0.0049464	2489.9
	0.0028901	3364.9	0.0028102	4890.4	0.010308	2489.9
	0.0039005	3364.9	0.0025372	4890.4	0.0040387	0.0040387
	0.003497	3364.9	0.0031015	4890.4	0.0028008	0.0028008
	0.0019803	3364.9	0.0027604	4890.4	0.003252	0.003252
	0.0028382	3364.9	0.0020005	4890.4	0.0024308	0.0024308
	0.0022074	3364.9	0.0019197	4890.4	0.0052344	0.0052344
	0.0022386	3364.9	0.0018021	4890.4	0.002171	0.002171
	0.0018808	3364.9	0.00173	4890.4	0.0031907	0.0031907
	0.0021628	3364.9	0.0018333	4890.4	0.0033621	0.0033621
	0.0022709	3364.9	0.0022335	4890.4	0.0046648	0.0046648
	0.0029337	3364.9	0.0021781	4890.4	0.0071814	0.0071814
	0.0038469	3364.9	0.0028763	4890.4	0.0043396	0.0043396
	0.0032289	3364.9	0.0019688	4890.4	0.010717	0.010717
	0.0031899	3364.9	0.0017125	4890.4	0.0080581	0.0080581
	0.0032797	3364.9	0.001675	4890.4	0.010165	0.010165
	0.0027124	3364.9	0.0037205	4890.4	0.0091727	0.0091727
	0.0029775	3364.9	0.0024339	4890.4	0.013263	0.013263
	0.0028851	3364.9	0.0016429	4890.4	0.0079532	0.0079532
	0.0050609	3364.9	0.0025338	4890.4	0.0065712	0.0065712
	0.0038107	3364.9	0.0030645	4890.4	0.01378	0.01378
	0.0034162	3364.9	0.0020675	4890.4	0.009734	0.009734
	0.0035132	3364.9	0.001954	4890.4	0.019498	0.019498
	0.0039368	3364.9	0.002704	4890.4	0.0098342	0.0098342
	0.0040721	3364.9	0.0025381	4890.4	0.003533	0.003533
	0.004297	3364.9	0.0021532	4890.4	0.007595	0.007595
	0.005659	3364.9	0.0024516	4890.4	0.0037859	0.0037859
	0.0049834	3364.9	0.0022453	4890.4	0.003635	0.003635
	0.0044509	3364.9	0.0027541	4890.4	0.004773	0.004773
	0.0055277	3364.9	0.0025482	4890.4	0.0083761	0.0083761
	0.0053418	3364.9	0.0029842	4890.4	0.021003	0.021003
	0.0048569	3364.9	0.0028214	4890.4	0.004925	0.004925
	0.0047799	3364.9	0.0030735	4890.4	0.0045402	0.0045402
	0.0052173	3364.9	0.0034501	4890.4	0.0089523	0.0089523
	0.0051454	3364.9	0.0033777	4890.4	0.014369	0.014369
	0.0056663	3364.9	0.0034799	4890.4	0.018451	0.018451
	0.0051137	3364.9	0.0033688	4890.4	0.0058515	0.0058515
	0.0064279	3364.9	0.0034214	4890.4	0.0080672	0.0080672
	0.0054544	3364.9	0.0036042	4890.4	0.017449	0.017449
	0.0061509	3364.9	0.0036538	4890.4	0.0076289	0.0076289
	0.0071119	3364.9	0.0037281	4890.4	0.016711	0.016711
	0.0064913	3364.9	0.0037875	4890.4	0.0082488	0.0082488
	0.0069284	3364.9	0.0042162	4890.4	0.018589	0.018589
	0.0074192	3364.9	0.0043089	4890.4	0.0096464	0.0096464
	0.0072751	3364.9	0.0049299	4890.4	0.018492	0.018492
	0.0078809	3364.9	0.0056501	4890.4	0.012028	0.012028
	0.0082407	3364.9	0.0064298	4890.4	0.0094513	0.0094513
	0.012023	3364.9	0.0066499	4890.4	0.013678	0.013678
	0.0054625	6195	0.0074098	4890.4	0.011429	0.011429
	0.0053771	6195	0.0043417	5740	0.0067006	3119.1
	0.0040359	6195	0.0040024	5740	0.0078696	3119.1
	0.0041498	6195	0.0039555	5740	0.0069679	3119.1
	0.0038756	6195	0.0036614	5740	0.0059226	3119.1
	0.0034611	6195	0.0046732	5740	0.0042138	3119.1
	0.0030256	6195	0.0053006	5740	0.0039417	3119.1
	0.0033065	6195	0.0033489	5740	0.0039778	3119.1
	0.0031461	6195	0.0051503	5740	0.003882	3119.1
	0.0032615	6195	0.0035717	5740	0.0049595	3119.1
	0.0032605	6195	0.0032935	5740	0.0053394	3119.1
	0.0054905	6195	0.0029216	5740	0.0035809	3119.1
	0.003053	6195	0.0053342	5740	0.0029607	3119.1
	0.0025973	6195	0.0039493	5740	0.0024099	3119.1
	0.0024696	6195	0.0065758	5740	0.002531	3119.1
	0.0024838	6195	0.0031431	5740	0.0026106	3119.1
	0.0038961	6195	0.003416	5740	0.0030174	3119.1
	0.0025825	6195	0.00247	5740	0.0034774	3119.1
	0.0051558	6195	0.0024994	5740	0.0044204	3119.1
	0.0022501	6195	0.0043495	5740	0.0058787	3119.1
	0.0021088	6195	0.0045969	5740	0.0050566	3119.1
	0.0026492	6195	0.0023542	5740	0.0029253	3119.1
	0.002654	6195	0.0036898	5740	0.0034044	3119.1
	0.0023348	6195	0.002295	5740	0.0059619	3119.1
	0.0020276	6195	0.0021085	5740	0.0047593	3119.1
	0.003565	6195	0.0028533	5740	0.0044762	3119.1
	0.0021871	6195	0.0023806	5740	0.0036853	3119.1
	0.0020388	6195	0.0033967	5740	0.0031337	3119.1
	0.002127	6195	0.0061069	5740	0.0055995	3119.1
	0.0022872	6195	0.0033203	5740	0.0060484	3119.1
	0.0020111	6195	0.0016029	5740	0.0073814	3119.1
	0.0056733	6195	0.0053378	5740	0.0029023	3119.1
	0.0019259	6195	0.0023334	5740	0.0033467	3119.1
	0.001776	6195	0.0029153	5740	0.008398	3119.1
	0.0043002	6195	0.0071085	5740	0.0049177	3119.1
	0.0049171	6195	0.0040161	5740	0.0084503	3119.1
	0.0053524	6195	0.0023979	5740	0.004862	3119.1
	0.0018165	6195	0.0042616	5740	0.0097225	3119.1
	0.0017759	6195	0.0025386	5740	0.0057217	3119.1
	0.0021543	6195	0.0017805	5740	0.0024802	3119.1
	0.0025858	6195	0.0041537	5740	0.01153	3119.1
	0.0027587	6195	0.002186	5740	0.0025393	3119.1
	0.0049396	6195	0.0035393	5740	0.0084911	3119.1
	0.0017353	6195	0.0018542	5740	0.0094542	3119.1
	0.006478	6195	0.006063	5740	0.0030174	3119.1
	0.0019807	6195	0.0035952	5740	0.0062582	3119.1
	0.0042854	6195	0.005507	5740	0.0064972	3119.1
	0.0044303	6195	0.0055403	5740	0.0081804	3119.1
	0.0018199	6195	0.0030171	5740	0.0076387	3119.1
	0.0029272	6195	0.0019257	5740	0.0088894	3119.1
	0.0034121	6195	0.0042346	5740	0.0037252	3119.1
	0.002514	6195	0.0033485	5740	0.0056864	3119.1
	0.0016032	6195	0.0053684	5740	0.0086445	3119.1
	0.0018175	6195	0.0015318	5740	0.0041324	3119.1
	0.0032032	6195	0.0021075	5740	0.0064798	3119.1
	0.0028902	6195	0.0079029	5740	0.0050699	3119.1
	0.0029888	6195	0.0043328	5740	0.0055259	3119.1
	0.0019522	6195	0.0026495	5740	0.0092015	3119.1
	0.0034063	6195	0.0047122	5740	0.00477	3119.1
	0.0021037	6195	0.0022062	5740	0.0078659	3119.1
	0.003962	6195	0.0031608	5740	0.0047407	3119.1
	0.0044131	6195	0.0029527	5740	0.006559	3119.1
	0.006401	6195	0.0020433	5740	0.005355	3119.1
	0.0039952	6195	0.004281	5740	0.0070988	3119.1
	0.0024454	6195	0.0079631	5740	0.013046	3119.1
	0.0017633	6195	0.0036212	5740	0.0047324	3119.1
	0.002683	6195	0.0037927	5740	0.0052986	3119.1
	0.0035057	6195	0.0048193	5740	0.0050279	3119.1
	0.0029641	6195	0.003822	5740	0.0089559	3119.1
	0.0031223	6195	0.0027435	5740	0.005938	3119.1
	0.002856	6195	0.002945	5740	0.0086068	3119.1
	0.0018409	6195	0.0070327	5740	0.0063513	3119.1
	0.0045744	6195	0.0032213	5740	0.0071885	3119.1
	0.0059002	6195	0.003793	5740	0.011237	3119.1
	0.0029437	6195	0.0035911	5740	0.0059024	3119.1
	0.0041249	6195	0.0037365	5740	0.010569	3119.1
	0.0037934	6195	0.003868	5740	0.0090055	3119.1
	0.0021887	6195	0.0040937	5740	0.0072486	3119.1
	0.0052694	6195	0.0048252	5740	0.0098128	3119.1
	0.0026411	6195	0.0048353	5740	0.0067275	3119.1
	0.0039384	6195	0.0048814	5740	0.0083616	3119.1
	0.0043939	6195	0.0049692	5740	0.0069682	3119.1
	0.0019692	6195	0.0037653	2937.3	0.0088732	3119.1
	0.0013231	6195	0.0041374	2937.3	0.0094637	3119.1
	0.0017395	6195	0.003201	2937.3	0.010254	3119.1
	0.0031881	6195	0.0060341	2937.3	0.010489	3119.1
	0.0016252	6195	0.0046606	2937.3	0.011139	3119.1
	0.0028981	6195	0.0058357	2937.3	0.011763	3119.1
	0.0018728	6195	0.0053758	2937.3	0.0066402	4142
	0.0060934	6195	0.0043413	2937.3	0.0045728	4142
	0.0028439	6195	0.0046657	2937.3	0.0027163	4142
	0.0030999	6195	0.005991	2937.3	0.002105	4142
	0.0037998	6195	0.0032189	2937.3	0.0042484	4142
	0.0019875	6195	0.0028357	2937.3	0.0024658	4142
	0.0028968	6195	0.0044316	2937.3	0.0046022	4142
	0.0052096	6195	0.0031163	2937.3	0.0018349	4142
	0.0037185	6195	0.0037363	2937.3	0.0041518	4142
	0.0019374	6195	0.0033533	2937.3	0.0015328	4142
	0.0014951	6195	0.0029203	2937.3	0.0033688	4142
	0.001501	6195	0.0062198	2937.3	0.002055	4142
	0.002639	6195	0.0037434	2937.3	0.0043932	4142
	0.0024434	6195	0.0032561	2937.3	0.0020589	4142
	0.0021989	6195	0.0030098	2937.3	0.0028818	4142
	0.0016271	6195	0.0038167	2937.3	0.0041726	4142
	0.0020256	6195	0.0036456	2937.3	0.002578	4142
	0.0035113	6195	0.0035478	2937.3	0.0023406	4142
	0.0025281	6195	0.0038213	2937.3	0.0026529	4142
	0.0017237	6195	0.0048299	2937.3	0.0033014	4142
	0.0018165	6195	0.0051096	2937.3	0.0037151	4142
	0.0018101	6195	0.0062215	2937.3	0.0019341	4142
	0.0022293	6195	0.0060118	2937.3	0.0051968	4142
	0.0070295	6195	0.0047179	2937.3	0.0029305	4142
	0.0019104	6195	0.0057368	2937.3	0.0023389	4142
	0.0022148	6195	0.0065316	2937.3	0.0017231	4142
	0.0020495	6195	0.0065032	2937.3	0.002704	4142
	0.0021602	6195	0.0060246	2937.3	0.0024794	4142
	0.0024006	6195	0.0076025	2937.3	0.0028671	4142
	0.0025884	6195	0.0088449	2937.3	0.0045459	4142
	0.0026408	6195	0.0079135	2937.3	0.0037354	4142
	0.002726	6195	0.0090976	5773.1	0.0019495	4142
	0.0029655	6195	0.0086534	5773.1	0.0031651	4142
	0.0032737	6195	0.0087317	5773.1	0.0029777	4142
	0.0037028	6195	0.0083027	5773.1	0.0043766	4142
	0.0046786	6195	0.0071338	5773.1	0.0023341	4142
	0.0053091	6195	0.0072648	5773.1	0.0029937	4142
	0.012603	3227.4	0.0069321	5773.1	0.004073	4142
	0.012082	3227.4	0.0070654	5773.1	0.0034013	4142
	0.012152	3227.4	0.005816	5773.1	0.0024096	4142
	0.011818	3227.4	0.0061695	5773.1	0.002888	4142
	0.011509	3227.4	0.0058719	5773.1	0.0028395	4142
	0.010959	3227.4	0.0062513	5773.1	0.003341	4142
	0.010854	3227.4	0.0053609	5773.1	0.0033011	4142
	0.010205	3227.4	0.0053725	5773.1	0.0027905	4142
	0.0095971	3227.4	0.0060594	5773.1	0.0027666	4142
	0.010771	3227.4	0.0051586	5773.1	0.0031132	4142
	0.010153	3227.4	0.0048332	5773.1	0.0051959	4142
	0.0092221	3227.4	0.0049867	5773.1	0.003131	4142
	0.0078384	3227.4	0.0050797	5773.1	0.0034091	4142
	0.007807	3227.4	0.0041528	5773.1	0.0032484	4142
	0.0073205	3227.4	0.0045692	5773.1	0.0062656	4142
	0.0075948	3227.4	0.0039653	5773.1	0.0054568	4142
	0.0060609	3227.4	0.0037925	5773.1	0.0052403	4142
	0.0058517	3227.4	0.0037528	5773.1	0.0038307	4142
	0.0057222	3227.4	0.0040685	5773.1	0.004167	4142
	0.0052987	3227.4	0.0044269	5773.1	0.0036969	4142
	0.0050101	3227.4	0.0036904	5773.1	0.0041228	4142
	0.0065944	3227.4	0.0036495	5773.1	0.0042392	4142
	0.0043883	3227.4	0.0035405	5773.1	0.0056693	4142
	0.0064632	3227.4	0.0036832	5773.1	0.0050834	4142
	0.004178	3227.4	0.0034201	5773.1	0.0038913	4142
	0.0054271	3227.4	0.0033776	5773.1	0.003931	4142
	0.0052706	3227.4	0.0054057	5773.1	0.0046588	4142
	0.0075689	3227.4	0.0038442	5773.1	0.0056071	4142
	0.0037119	3227.4	0.0034166	5773.1	0.0050413	4142
	0.0034428	3227.4	0.0031815	5773.1	0.0051104	4142
	0.0039709	3227.4	0.0055527	5773.1	0.0046083	4142
	0.0042506	3227.4	0.0034291	5773.1	0.0057909	4142
	0.0025066	3227.4	0.0029395	5773.1	0.0051305	4142
	0.0046204	3227.4	0.0033671	5773.1	0.0046869	4142
	0.00371	3227.4	0.0058311	5773.1	0.0051305	4142
	0.0038856	3227.4	0.0029405	5773.1	0.0062688	4142
	0.0050767	3227.4	0.0024781	5773.1	0.0049875	4142
	0.003131	3227.4	0.002992	5773.1	0.0052623	4142
	0.0027085	3227.4	0.002761	5773.1	0.0057403	4142
	0.0039506	3227.4	0.0027546	5773.1	0.0058886	4142
	0.0033938	3227.4	0.0042781	5773.1	0.0059909	4142
	0.0052452	3227.4	0.0021376	5773.1	0.0060104	4142
	0.0029468	3227.4	0.0021747	5773.1	0.0069692	4142
	0.0030524	3227.4	0.0020394	5773.1	0.0060225	4142
	0.0035248	3227.4	0.0019718	5773.1	0.0063591	4142
	0.0049812	3227.4	0.0022534	5773.1	0.0064806	4142
	0.002952	3227.4	0.0018286	5773.1	0.0072732	4142
	0.0036211	3227.4	0.0017134	5773.1	0.0077085	4142
	0.005003	3227.4	0.0030971	5773.1	0.0068047	4142
	0.004618	3227.4	0.0022854	5773.1	0.0079743	4142
	0.0049613	3227.4	0.0014634	5773.1	0.0075719	4142
	0.0044769	3227.4	0.0017119	5773.1	0.0082819	4142
	0.0063506	3227.4	0.0014279	5773.1	0.0076368	4142
	0.0073824	3227.4	0.0015282	5773.1	0.008096	4142
	0.0046809	3227.4	0.0016236	5773.1	0.007756	4142
	0.0053711	3227.4	0.0012267	5773.1	0.0084373	4142
	0.0044324	3227.4	0.0011898	5773.1	0.0082506	4142
	0.0048768	3227.4	0.0024802	5773.1	0.0082753	4142
	0.0072203	3227.4	0.0014902	5773.1	0.0082843	4142
	0.008586	3227.4	0.0028179	5773.1	0.0085984	4142
	0.0058456	3227.4	0.0024249	5773.1	0.0087357	4142
	0.011406	3227.4	0.0033758	5773.1	0.0086196	4142
	0.0063857	3227.4	0.0010139	5773.1	0.0091231	4142
	0.0090905	3227.4	0.0020037	5773.1	0.0091206	4142
	0.0059236	3227.4	0.0024658	5773.1	0.0092636	4142
	0.0063993	3227.4	0.0027176	5773.1	0.0096314	4142
	0.006608	3227.4	0.0012353	5773.1	0.0099767	4142
	0.0065705	3227.4	0.0045203	5773.1	0.0099809	4142
	0.0065067	3227.4	0.0042533	5773.1	0.010404	4142
	0.0069906	3227.4	0.0056166	5773.1	0.008966	2776.4
	0.010251	3227.4	0.0032421	5773.1	0.0035349	2776.4
	0.011416	2427.4	0.0014778	5773.1	0.0044731	2776.4
	0.011136	2427.4	0.0032237	5773.1	0.0062408	2776.4
	0.0088817	2427.4	0.0024424	5773.1	0.007912	2776.4
	0.0069047	2427.4	0.0023377	5773.1	0.0055641	2776.4
	0.0063386	2427.4	0.0040858	5773.1	0.0047888	2776.4
	0.0062549	2427.4	0.0028753	5773.1	0.0059156	2776.4
	0.0089316	2427.4	0.0040432	5773.1	0.0078043	2776.4
	0.0051881	2427.4	0.0032061	5773.1	0.011798	2776.4
	0.0076185	2427.4	0.0033001	5773.1	0.005606	2776.4
	0.0052428	2427.4	0.0040032	5773.1	0.0048173	2776.4
	0.0045312	2427.4	0.0048705	5773.1	0.0037158	2776.4
	0.0043264	2427.4	0.0071278	5773.1	0.0051193	2776.4
	0.0040922	2427.4	0.0067244	5773.1	0.0059694	2776.4
	0.0090073	2427.4	0.0084484	6172.1	0.0067223	2776.4
	0.0079579	2427.4	0.0079906	6172.1	0.0035429	2776.4
	0.0046367	2427.4	0.0079537	6172.1	0.0096871	2776.4
	0.0045741	2427.4	0.0072731	6172.1	0.0045639	2776.4
	0.0035046	2427.4	0.0070635	6172.1	0.0038413	2776.4
	0.0054229	2427.4	0.0067304	6172.1	0.0069792	2776.4
	0.0046216	2427.4	0.0064982	6172.1	0.0033486	2776.4
	0.0032448	2427.4	0.0066064	6172.1	0.0046469	2776.4
	0.0036674	2427.4	0.0062743	6172.1	0.0039602	2776.4
	0.0043337	2427.4	0.0062141	6172.1	0.0038799	2776.4
	0.0029639	2427.4	0.0055496	6172.1	0.0037188	2776.4
	0.0029779	2427.4	0.0049617	6172.1	0.0056722	2776.4
	0.0073926	2427.4	0.0051781	6172.1	0.0062865	2776.4
	0.0035027	2427.4	0.0048761	6172.1	0.0063484	2776.4
	0.0043677	2427.4	0.0045773	6172.1	0.0045993	2776.4
	0.0031868	2427.4	0.0044914	6172.1	0.0037612	2776.4
	0.0044577	2427.4	0.0041613	6172.1	0.0031923	2776.4
	0.008401	2427.4	0.0041412	6172.1	0.0081285	2776.4
	0.0035006	2427.4	0.0046283	6172.1	0.0039942	2776.4
	0.0031273	2427.4	0.0040564	6172.1	0.0091124	2776.4
	0.0094336	2427.4	0.0037521	6172.1	0.0036645	2776.4
	0.0058914	2427.4	0.0038832	6172.1	0.0051953	2776.4
	0.0080671	2427.4	0.0042465	6172.1	0.0030094	2776.4
	0.0049108	2427.4	0.0033738	6172.1	0.0075764	2776.4
	0.0042935	2427.4	0.0031769	6172.1	0.011169	2776.4
	0.0057078	2427.4	0.0033608	6172.1	0.0060827	2776.4
	0.0070973	2427.4	0.0030511	6172.1	0.0073595	2776.4
	0.0065959	2427.4	0.002946	6172.1	0.0035525	2776.4
	0.0038596	2427.4	0.0029984	6172.1	0.005288	2776.4
	0.0035062	2427.4	0.0060167	6172.1	0.0039949	2776.4
	0.0046677	2427.4	0.0036177	6172.1	0.0098714	2776.4
	0.0034535	2427.4	0.0032108	6172.1	0.0041101	2776.4
	0.0039835	2427.4	0.0025671	6172.1	0.0085899	2776.4
	0.0053826	2427.4	0.0027848	6172.1	0.0044664	2776.4
	0.0080855	2427.4	0.0024382	6172.1	0.012096	2776.4
	0.0045974	2427.4	0.0046117	6172.1	0.0075811	2776.4
	0.0051824	2427.4	0.0019868	6172.1	0.0051297	2776.4
	0.0059049	2427.4	0.0019736	6172.1	0.0055587	2776.4
	0.005017	2427.4	0.0039893	6172.1	0.0049436	2776.4
	0.0049223	2427.4	0.0018047	6172.1	0.0087528	2776.4
	0.0074896	2427.4	0.0020079	6172.1	0.0053257	2776.4
	0.0066882	2427.4	0.0035569	6172.1	0.0071847	2776.4
	0.0051311	2427.4	0.001835	6172.1	0.0074608	2776.4
	0.0072074	2427.4	0.0017863	6172.1	0.006437	2776.4
	0.0082559	2427.4	0.0032646	6172.1	0.0060949	2776.4
	0.0073819	2427.4	0.0053771	6172.1	0.0073912	2776.4
	0.0071906	2427.4	0.0015189	6172.1	0.0062418	2776.4
	0.0093288	2427.4	0.0057521	6172.1	0.0078663	2776.4
	0.0077147	2427.4	0.004909	6172.1	0.0070769	2776.4
	0.008241	2427.4	0.0020237	6172.1	0.0065097	2776.4
	0.0099996	2427.4	0.0023787	6172.1	0.0062967	2776.4
	0.0079626	2427.4	0.001652	6172.1	0.0088604	2776.4
	0.0085445	2427.4	0.001808	6172.1	0.0077379	2776.4
	0.0081103	2427.4	0.0016076	6172.1	0.0071386	2776.4
	0.011539	2427.4	0.0028597	6172.1	0.0071871	2776.4
	0.010958	2427.4	0.0018446	6172.1	0.0075578	2776.4
	0.012903	2427.4	0.0025504	6172.1	0.010072	2776.4
	0.012226	2427.4	0.0020498	6172.1	0.011286	2776.4
	0.014291	1871.9	0.0021803	6172.1	0.0081503	2776.4
	0.0084292	1871.9	0.0021284	6172.1	0.0089838	2776.4
	0.0095762	1871.9	0.0027726	6172.1	0.0086365	2776.4
	0.0151	1871.9	0.002684	6172.1	0.009504	2776.4
	0.0083837	1871.9	0.0039248	6172.1	0.013188	2776.4
	0.0058565	1871.9	0.0027163	6172.1	0.010143	2776.4
	0.011455	1871.9	0.0027024	6172.1	0.01071	2776.4
	0.0055597	1871.9	0.002988	6172.1	0.011629	2776.4
	0.0050025	1871.9	0.0033536	6172.1	0.013218	0.013218
	0.0095975	1871.9	0.0034357	6172.1	0.010199	0.010199
	0.0062431	1871.9	0.0040898	6172.1	0.0096295	0.0096295
	0.010199	1871.9	0.0034705	6172.1	0.012606	0.012606
	0.017877	1871.9	0.0041141	6172.1	0.0075497	0.0075497
	0.013403	1871.9	0.0042556	6172.1	0.0074086	0.0074086
	0.0074574	1871.9	0.0045234	6172.1	0.0067204	0.0067204
	0.0042292	1871.9	0.0054144	6172.1	0.0078809	0.0078809
	0.011521	1871.9	0.0055893	6172.1	0.0090785	0.0090785
	0.012653	1871.9	0.007008	6172.1	0.0053633	0.0053633
	0.0087456	1871.9	0.0072707	6172.1	0.0054933	0.0054933
	0.0042677	1871.9	0.0072674	6172.1	0.0059136	0.0059136
	0.0037556	1871.9	0.0091536	6172.1	0.0065926	0.0065926
	0.0040875	1871.9			0.0046659	0.0046659
	0.0030722	1871.9			0.0045222	0.0045222
	0.0071399	1871.9			0.0087837	0.0087837
	0.0053332	1871.9			0.0042988	0.0042988
	0.0038439	1871.9			0.00612	0.00612
	0.0041183	1871.9			0.0056402	0.0056402
	0.0041578	1871.9			0.0037534	0.0037534
	0.0034147	1871.9			0.0035544	0.0035544
	0.011093	1871.9			0.0085429	0.0085429
	0.006428	1871.9			0.0096509	0.0096509
	0.0056412	1871.9			0.0041921	0.0041921
	0.0033822	1871.9			0.0070058	0.0070058
	0.0075873	1871.9			0.0061512	0.0061512
	0.0037086	1871.9			0.0047323	0.0047323
	0.0045117	1871.9			0.0075159	0.0075159
	0.011362	1871.9			0.0083714	0.0083714
	0.0048627	1871.9			0.0080266	0.0080266
	0.0081573	1871.9			0.0069772	0.0069772
	0.0049751	1871.9			0.0043684	0.0043684
	0.0077577	1871.9			0.0027767	0.0027767
	0.0066333	1871.9			0.0050191	0.0050191
	0.0046836	1871.9			0.0051897	0.0051897
	0.0084866	1871.9			0.0029088	0.0029088
	0.0044964	1871.9			0.0074994	0.0074994
	0.0034174	1871.9			0.0034159	0.0034159
	0.0041981	1871.9			0.0036894	0.0036894
	0.0045324	1871.9			0.0065635	0.0065635
	0.0062613	1871.9			0.0081995	0.0081995
	0.012209	2831.7			0.0047145	0.0047145
	0.010905	2831.7			0.0025437	0.0025437
	0.011209	2831.7			0.0096694	0.0096694
	0.0095811	2831.7			0.0068102	0.0068102
	0.0099175	2831.7			0.002046	0.002046
	0.0089109	2831.7			0.010255	0.010255
	0.0090977	2831.7			0.0049073	0.0049073
	0.0082556	2831.7			0.0086341	0.0086341
	0.0086015	2831.7			0.0060147	0.0060147
	0.0080192	2831.7			0.0021489	0.0021489
	0.0079232	2831.7			0.0042842	0.0042842
	0.0087658	2831.7			0.0072365	0.0072365
	0.0091567	2831.7			0.0041818	0.0041818
	0.0064673	2831.7			0.0078274	0.0078274
	0.0055669	2831.7			0.0058614	0.0058614
	0.0059413	2831.7			0.0018601	0.0018601
	0.0046936	2831.7			0.0051519	0.0051519
	0.0057347	2831.7			0.0056224	0.0056224
	0.0063618	2831.7			0.0038822	0.0038822
	0.0052787	2831.7			0.0017425	0.0017425
	0.0058262	2831.7			0.0078786	0.0078786
	0.0043691	2831.7			0.0047634	0.0047634
	0.0058188	2831.7			0.0063923	0.0063923
	0.0034446	2831.7			0.0047901	0.0047901
	0.0042082	2831.7			0.005354	0.005354
	0.0050051	2831.7			0.0052398	0.0052398
	0.0033434	2831.7			0.0053874	0.0053874
	0.0042911	2831.7			0.0042887	0.0042887
	0.0031015	2831.7			0.0035211	0.0035211
	0.0058722	2831.7			0.0048391	0.0048391
	0.0065052	2831.7			0.0088475	0.0088475
	0.0025212	2831.7			0.0039895	0.0039895
	0.0043598	2831.7			0.0060453	0.0060453
	0.0028738	2831.7			0.0065438	0.0065438
	0.0035885	2831.7			0.0070844	0.0070844
	0.0031988	2831.7			0.0040792	0.0040792
	0.0034085	2831.7			0.0038176	0.0038176
	0.0026296	2831.7			0.005076	0.005076
	0.0029332	2831.7			0.0054072	0.0054072
	0.0037412	2831.7			0.0060075	0.0060075
	0.0037792	2831.7			0.0027332	0.0027332
	0.0030524	2831.7			0.0023447	0.0023447
	0.0031028	2831.7			0.0097647	3041.8
	0.0035332	2831.7			0.0078955	3041.8
	0.004675	2831.7			0.010483	3041.8
	0.0043479	2831.7			0.0062259	3041.8
	0.0039822	2831.7			0.0072116	3041.8
	0.0052134	2831.7			0.0043702	3041.8
	0.0055012	2831.7			0.0047552	3041.8
	0.0055984	2831.7			0.0080506	3041.8
	0.0059476	2831.7			0.0035839	3041.8
	0.0058303	2831.7			0.0036121	3041.8
	0.005957	2831.7			0.0079298	3041.8
	0.0062549	2831.7			0.0058364	3041.8
	0.0065444	2831.7			0.0036667	3041.8
	0.0070575	2831.7			0.0069006	3041.8
	0.0074507	2831.7			0.0047837	3041.8
	0.0075265	2831.7			0.0025122	3041.8
	0.0076939	2831.7			0.0028068	3041.8
	0.0079795	2831.7			0.0048962	3041.8
	0.0083186	2831.7			0.0028929	3041.8
	0.0085573	2831.7			0.0022867	3041.8
	0.010241	2831.7			0.0049358	3041.8
	0.015336	2737.4			0.0029512	3041.8
	0.010949	2737.4			0.0090137	3041.8
	0.0094968	2737.4			0.0043973	3041.8
	0.0083281	2737.4			0.003482	3041.8
	0.0064455	2737.4			0.0025702	3041.8
	0.005943	2737.4			0.0027237	3041.8
	0.0073005	2737.4			0.003169	3041.8
	0.0061143	2737.4			0.0025431	3041.8
	0.0043406	2737.4			0.0039799	3041.8
	0.0050332	2737.4			0.0049975	3041.8
	0.00586	2737.4			0.0081242	3041.8
	0.0030935	2737.4			0.004382	3041.8
	0.0027462	2737.4			0.0031218	3041.8
	0.0059124	2737.4			0.0056307	3041.8
	0.0033038	2737.4			0.0029149	3041.8
	0.0022198	2737.4			0.0068377	3041.8
	0.0075563	2737.4			0.0087978	3041.8
	0.0023897	2737.4			0.0038083	3041.8
	0.0030307	2737.4			0.005444	3041.8
	0.0055687	2737.4			0.0042328	3041.8
	0.010412	2737.4			0.0084512	3041.8
	0.0030689	2737.4			0.0033886	3041.8
	0.0054696	2737.4			0.003182	3041.8
	0.0059881	2737.4			0.0057103	3041.8
	0.0041555	2737.4			0.0036917	3041.8
	0.008741	2737.4			0.0048893	3041.8
	0.0037198	2737.4			0.0027966	3041.8
	0.0107	2737.4			0.0054149	3041.8
	0.0029494	2737.4			0.0048479	3041.8
	0.0096508	2737.4			0.007784	3041.8
	0.0072683	2737.4			0.0037516	3041.8
	0.0076988	2737.4			0.0035894	3041.8
	0.0034353	2737.4			0.0068066	3041.8
	0.0067736	2737.4			0.0050669	3041.8
	0.0091125	2737.4			0.0044287	3041.8
	0.0041044	2737.4			0.00504	3041.8
	0.0057922	2737.4			0.0095244	3041.8
	0.0026505	2737.4			0.0048087	3041.8
	0.0021772	2737.4			0.0070445	3041.8
	0.003811	2737.4			0.005077	3041.8
	0.0088255	2737.4			0.010809	3041.8
	0.0093737	2737.4			0.0052826	3041.8
	0.0098037	2737.4			0.0058249	3041.8
	0.0069065	2737.4			0.0068772	3041.8
	0.0073846	2737.4			0.012099	3041.8
	0.0066337	2737.4			0.0050409	3041.8
	0.0060855	2737.4			0.0074971	3041.8
	0.009593	2737.4			0.0062664	3041.8
	0.0048021	2737.4			0.0093589	3041.8
	0.010723	2737.4			0.006541	3041.8
	0.0036062	2737.4			0.0082994	3041.8
	0.0054373	2737.4			0.0094165	3041.8
	0.0073669	2737.4			0.0055113	3041.8
	0.010333	2737.4			0.0059374	3041.8
	0.0069237	2737.4			0.0069825	3041.8
	0.0062821	2737.4			0.0067516	3041.8
	0.005012	2737.4			0.0067962	3041.8
	0.010885	2737.4			0.0076922	3041.8
	0.0054872	2737.4			0.0096128	3041.8
	0.0095691	2737.4			0.009149	3041.8
	0.0069005	2737.4			0.0085092	3041.8
	0.011889	2737.4			0.0087236	3041.8
	0.0051319	2737.4			0.011627	3041.8
	0.0090717	2737.4			0.012684	3041.8
	0.0074837	2737.4			0.021948	1469.9
	0.0067086	2737.4			0.019567	1469.9
	0.0080893	2737.4			0.018564	1469.9
	0.010361	2737.4			0.018345	1469.9
	0.0093878	2737.4			0.017096	1469.9
	0.01005	2737.4			0.015807	1469.9
	0.0084186	2737.4			0.012483	1469.9
	0.010411	2737.4			0.010791	1469.9
	0.01377	2737.4			0.010225	1469.9
	0.013348	2737.4			0.0097484	1469.9
	0.015598	2737.4			0.0061668	1469.9
	0.015489	1534.7			0.0075189	1469.9
	0.013483	1534.7			0.0062202	1469.9
	0.01224	1534.7			0.0053417	1469.9
	0.012925	1534.7			0.0050872	1469.9
	0.015043	1534.7			0.0056168	1469.9
	0.011292	1534.7			0.0064642	1469.9
	0.011208	1534.7			0.0085945	1469.9
	0.011906	1534.7			0.0077601	1469.9
	0.010738	1534.7			0.0050797	1469.9
	0.011341	1534.7			0.007054	1469.9
	0.0098154	1534.7			0.010961	1469.9
	0.0099004	1534.7			0.0069733	1469.9
	0.010763	1534.7			0.0058027	1469.9
	0.011337	1534.7			0.0058424	1469.9
	0.0079202	1534.7			0.0069989	1469.9
	0.009321	1534.7			0.0068531	1469.9
	0.0067773	1534.7			0.0058587	1469.9
	0.0073087	1534.7			0.0067114	1469.9
	0.0045052	1534.7			0.012224	1469.9
	0.0043036	1534.7			0.008309	1469.9
	0.0046727	1534.7			0.011464	1469.9
	0.0064952	1534.7			0.0079764	1469.9
	0.0074546	1534.7			0.0128	1469.9
	0.0039657	1534.7			0.01061	1469.9
	0.007263	1534.7			0.011511	1469.9
	0.0086144	1534.7			0.011793	1469.9
	0.0083643	1534.7			0.013246	1469.9
	0.0069856	1534.7			0.01711	1469.9
	0.0071857	1534.7			0.015022	1469.9
	0.0077386	1534.7			0.016557	1469.9
	0.012448	1534.7			0.017164	1469.9
	0.01067	1534.7			0.016854	1469.9
	0.0064248	1534.7			0.017842	1469.9
	0.010514	1534.7			0.017835	1469.9
	0.0079877	1534.7			0.018413	1469.9
	0.0060328	1534.7
	0.0089251	1534.7
	0.007269	1534.7
	0.016283	1534.7
	0.011733	1534.7
	0.012571	1534.7
	0.015545	1534.7
	0.0080167	1534.7
	0.014492	1534.7
	0.010258	1534.7

## Sheet: FIG 4B low
Fig 4B, lower panel
EE distance to nucleus normalized on cell size
	shSTIM1 resSTIM1 WT_EE	shSTIM1 resSTIM1 WT_cell	shSTIM1 resSTIM1 NN_EE	shSTIM1 resSTIM1 NN_cell
	0.013497	2219.3	0.0054162	3103
	0.0083851	2219.3	0.0038978	3103
	0.00829	2219.3	0.0051865	3103
	0.0095345	2219.3	0.0041743	3103
	0.0081694	2219.3	0.0081186	3103
	0.0055384	2219.3	0.0043045	3103
	0.0068034	2219.3	0.0032163	3103
	0.0055942	2219.3	0.0034879	3103
	0.0060714	2219.3	0.0052166	3103
	0.0049317	2219.3	0.0048767	3103
	0.0040477	2219.3	0.0028765	3103
	0.0044159	2219.3	0.0035366	3103
	0.0050522	2219.3	0.0038602	3103
	0.0056843	2219.3	0.0028631	3103
	0.0054633	2219.3	0.0033678	3103
	0.0042172	2219.3	0.0047086	3103
	0.0062341	2219.3	0.0040584	3103
	0.0037583	2219.3	0.003039	3103
	0.0030664	2219.3	0.0029872	3103
	0.0057149	2219.3	0.0042233	3103
	0.0029733	2219.3	0.0023556	3103
	0.004638	2219.3	0.0055887	3103
	0.0068432	2219.3	0.0032296	3103
	0.0070856	2219.3	0.0069298	3103
	0.0039035	2219.3	0.002568	3103
	0.003654	2219.3	0.0044023	3103
	0.0045727	2219.3	0.0030438	3103
	0.0065135	2219.3	0.0036147	3103
	0.0038746	2219.3	0.010092	5516.4
	0.0038282	2219.3	0.0098521	5516.4
	0.0032517	2219.3	0.0087412	5516.4
	0.0036294	2219.3	0.0088242	5516.4
	0.00488	2219.3	0.0038949	5516.4
	0.005922	2219.3	0.0043063	5516.4
	0.0055265	2219.3	0.0036481	5516.4
	0.0063611	3579	0.0023417	5516.4
	0.0058227	3579	0.0023516	5516.4
	0.0057159	3579	0.0041422	5516.4
	0.0051656	3579	0.0027752	5516.4
	0.0049761	3579	0.0023858	5516.4
	0.004593	3579	0.0019422	5516.4
	0.0058078	3579	0.0025489	5516.4
	0.0067327	3579	0.0016844	5516.4
	0.00579	3579	0.0023165	5516.4
	0.0045553	3579	0.0020556	5516.4
	0.0045037	3579	0.0034248	5516.4
	0.0057569	3579	0.0030995	5516.4
	0.0040288	3579	0.0020795	5516.4
	0.0037132	3579	0.0066658	5516.4
	0.0049144	3579	0.0038036	5516.4
	0.003687	3579	0.001353	5516.4
	0.005007	3579	0.002842	5516.4
	0.0045672	3579	0.0046884	5516.4
	0.0055742	3579	0.003328	5516.4
	0.0041869	3579	0.0026514	5516.4
	0.0065986	3579	0.0014068	5516.4
	0.0028155	3579	0.0027194	5516.4
	0.0025765	3579	0.0030569	5516.4
	0.002416	3579	0.0037951	5516.4
	0.0035737	3579	0.0020512	5516.4
	0.0040375	3579	0.0017107	5516.4
	0.0031277	3579	0.0023961	5516.4
	0.0057197	3579	0.0015768	5516.4
	0.0052573	3579	0.0046438	5516.4
	0.0043782	3579	0.0022478	5516.4
	0.0023728	3579	0.0018634	5516.4
	0.0033212	3579	0.0064424	5516.4
	0.005285	3579	0.0025824	5516.4
	0.0029908	3579	0.0029538	5516.4
	0.0028221	3579	0.003591	5516.4
	0.00459	3579	0.0028682	5516.4
	0.0032864	3579	0.0023727	5516.4
	0.007494	3579	0.0028295	5516.4
	0.0046088	3579	0.0043461	10106
	0.0034272	3579	0.0041887	10106
	0.0065526	3579	0.0039299	10106
	0.0035982	3579	0.003253	10106
	0.0060645	3579	0.0023884	10106
	0.0027241	3579	0.0039681	10106
	0.010639	3579	0.0021323	10106
	0.0066833	3579	0.0024291	10106
	0.0049253	3579	0.0019024	10106
	0.0035543	3579	0.0018433	10106
	0.0026158	3579	0.0026075	10106
	0.0042211	3579	0.0031141	10106
	0.0085312	3579	0.0017091	10106
	0.0061584	3579	0.0013531	10106
	0.0057266	3579	0.0018142	10106
	0.0025415	3579	0.0027156	10106
	0.0081858	3579	0.0015343	10106
	0.0050664	3579	0.0022085	10106
	0.013354	3579	0.002654	10106
	0.011686	3579	0.0033506	10106
	0.00915	3579	0.002041	10106
	0.0042731	3579	0.00096282	10106
	0.014754	3579	0.0017877	10106
	0.0052077	3579	0.0010657	10106
	0.0059791	3579	0.0016495	10106
	0.0053275	3579	0.0022086	10106
	0.0041797	3579	0.0029366	10106
	0.011832	3579	0.0020255	10106
	0.0073979	3579	0.002163	10106
	0.010901	4319.6	0.00126	10106
	0.0096382	4319.6	0.0026958	10106
	0.0075771	4319.6	0.00233	10106
	0.0080171	4319.6	0.0036579	10106
	0.0074065	4319.6	0.0012221	10106
	0.0073357	4319.6	0.0017557	10106
	0.0074584	4319.6	0.0025332	10106
	0.0072278	4319.6	0.0018999	10106
	0.0070126	4319.6	0.0022488	10106
	0.0062781	4319.6	0.0012439	10106
	0.0060353	4319.6	0.0010121	10106
	0.0061344	4319.6	0.0011842	10106
	0.0059824	4319.6	0.0026272	10106
	0.0059426	4319.6	0.0015242	10106
	0.0057977	4319.6	0.0011272	10106
	0.0060863	4319.6	0.0012003	10106
	0.0056864	4319.6	0.0011714	10106
	0.0060164	4319.6	0.0013238	10106
	0.0057695	4319.6	0.0014948	10106
	0.0059435	4319.6	0.0022978	10106
	0.0054218	4319.6	0.001796	10106
	0.0054194	4319.6	0.0024155	10106
	0.0052547	4319.6	0.0038099	10106
	0.005448	4319.6	0.0015065	10106
	0.0051868	4319.6	0.0018896	10106
	0.0053966	4319.6	0.0033862	10106
	0.0049524	4319.6	0.001614	10106
	0.0050297	4319.6	0.0020281	10106
	0.0046193	4319.6	0.0019121	10106
	0.0056989	4319.6	0.0023027	10106
	0.0046589	4319.6	0.001802	10106
	0.0046359	4319.6	0.0022638	10106
	0.0044016	4319.6	0.0027671	10106
	0.0043398	4319.6	0.003316	10106
	0.004509	4319.6	0.0025952	10106
	0.0041789	4319.6	0.0020757	10106
	0.0052145	4319.6	0.0022761	10106
	0.0040075	4319.6	0.0027866	10106
	0.0037186	4319.6	0.0029117	10106
	0.003601	4319.6	0.0025276	10106
	0.0035555	4319.6	0.0023723	10106
	0.0044813	4319.6	0.0026863	10106
	0.0033255	4319.6	0.0024234	10106
	0.0037219	4319.6	0.0025643	10106
	0.0029552	4319.6	0.0027702	10106
	0.0031412	4319.6	0.0031268	10106
	0.0027678	4319.6	0.0028036	10106
	0.0034163	4319.6	0.002808	10106
	0.002655	4319.6	0.0034379	10106
	0.0025158	4319.6	0.0031074	10106
	0.0032252	4319.6	0.0029878	10106
	0.0025331	4319.6	0.0033527	10106
	0.0063907	4319.6	0.003126	10106
	0.0070752	4319.6	0.0030874	10106
	0.0033152	4319.6	0.0030156	10106
	0.0024295	4319.6	0.0032798	10106
	0.00232	4319.6	0.003047	10106
	0.0021092	4319.6	0.0033127	10106
	0.0019921	4319.6	0.0032114	10106
	0.0029303	4319.6	0.0032026	10106
	0.0027004	4319.6	0.0034521	10106
	0.0020279	4319.6	0.0035832	10106
	0.0025034	4319.6	0.0035972	10106
	0.0026364	4319.6	0.0043626	10106
	0.0031856	4319.6	0.0042063	10106
	0.0052677	4319.6	0.0042732	10106
	0.0020982	4319.6	0.0045436	10106
	0.001976	4319.6	0.0044307	10106
	0.0023141	4319.6	0.004566	10106
	0.0021037	4319.6	0.0055734	10106
	0.0053449	4319.6	0.0039216	4588.2
	0.0052831	4319.6	0.0022502	4588.2
	0.0030378	4319.6	0.0031219	4588.2
	0.0038409	4319.6	0.0024002	4588.2
	0.0019028	4319.6	0.0022936	4588.2
	0.0034289	4319.6	0.0029064	4588.2
	0.0025766	4319.6	0.0033177	4588.2
	0.0032876	4319.6	0.0035527	4588.2
	0.0023623	4319.6	0.0036817	4588.2
	0.0026373	4319.6	0.0035593	4588.2
	0.0024175	4319.6	0.0017076	4588.2
	0.0021437	4319.6	0.0033415	4588.2
	0.0053547	2490.9	0.002493	4588.2
	0.0035117	2490.9	0.00137	4588.2
	0.0031079	2490.9	0.0034625	4588.2
	0.0074646	2490.9	0.0041103	4588.2
	0.0035051	2490.9	0.0043878	4588.2
	0.0036758	2490.9	0.0017325	4588.2
	0.0031018	2490.9	0.0039985	4588.2
	0.0080049	2490.9	0.0050223	4588.2
	0.0036477	2490.9	0.0023159	4588.2
	0.0040404	2490.9	0.0040332	4588.2
	0.0040481	2490.9	0.0033874	4588.2
	0.005281	2490.9	0.00252	4588.2
	0.00601	2490.9	0.0027327	4588.2
	0.0090002	2490.9	0.0030923	4588.2
	0.0072625	2490.9	0.0050217	4588.2
	0.0055427	2490.9	0.0033086	4588.2
	0.0047005	2490.9	0.0044732	4588.2
	0.010849	2490.9	0.0035341	4588.2
	0.0065675	2490.9	0.0065847	4588.2
	0.0028121	2490.9	0.003855	4588.2
	0.0040205	2490.9	0.0040244	4588.2
	0.0035173	2490.9	0.0044396	4588.2
	0.0067535	2490.9	0.00501	4588.2
	0.0049242	2490.9	0.0061467	4588.2
	0.0038463	2490.9	0.0048671	4588.2
	0.0045319	2490.9	0.0065038	4147.9
	0.0032446	2490.9	0.0059493	4147.9
	0.0098681	2490.9	0.0049451	4147.9
	0.0045101	2490.9	0.0049491	4147.9
	0.0041348	2490.9	0.0039976	4147.9
	0.0030049	2490.9	0.0041011	4147.9
	0.0046016	2490.9	0.0039809	4147.9
	0.0069321	2490.9	0.0042621	4147.9
	0.0094588	2490.9	0.0033706	4147.9
	0.006195	2490.9	0.0031933	4147.9
	0.0057848	2490.9	0.0033661	4147.9
	0.0091433	2490.9	0.0027394	4147.9
	0.0045866	2490.9	0.0028159	4147.9
	0.010534	2490.9	0.0028861	4147.9
	0.004002	2490.9	0.0021982	4147.9
	0.0079236	2490.9	0.0019875	4147.9
	0.0083964	2490.9	0.0026268	4147.9
	0.0041799	2490.9	0.0025157	4147.9
	0.0044117	2490.9	0.0035902	4147.9
	0.0057449	2490.9	0.0035254	4147.9
	0.0063355	2490.9	0.002292	4147.9
	0.010382	2490.9	0.0030436	4147.9
	0.0085941	2490.9	0.0031622	4147.9
	0.0060233	2490.9	0.0041896	4147.9
	0.0078182	2490.9	0.0040089	4147.9
	0.0072038	2490.9	0.0020051	4147.9
	0.0085188	2490.9	0.0041195	4147.9
	0.011113	2490.9	0.0029086	4204.8
	0.0098021	2490.9	0.0022455	4204.8
	0.013366	2490.9	0.0033428	4204.8
	0.013213	2490.9	0.0027528	4204.8
	0.0094052	2490.9	0.0028679	4204.8
	0.0094958	2489.9	0.0035081	4204.8
	0.014476	2489.9	0.0034806	4204.8
	0.010216	2489.9	0.0030107	4204.8
	0.009016	2489.9	0.0039234	4204.8
	0.0085096	2489.9	0.0032509	4204.8
	0.0073944	2489.9	0.0040873	4204.8
	0.0088385	2489.9	0.0020036	4204.8
	0.0071298	2489.9	0.0017635	4204.8
	0.0069148	2489.9	0.0019404	4204.8
	0.0054229	2489.9	0.0029932	4204.8
	0.0055007	2489.9	0.0023096	4204.8
	0.0085522	2489.9	0.0025562	4204.8
	0.0048458	2489.9	0.0027657	4204.8
	0.0045175	2489.9	0.004819	3489.9
	0.0061365	2489.9	0.0067075	3489.9
	0.0056273	2489.9	0.0022828	3489.9
	0.0052913	2489.9	0.0028974	3489.9
	0.0031713	2489.9	0.0037909	3489.9
	0.004502	2489.9	0.003934	3489.9
	0.0070441	2489.9	0.0033003	3489.9
	0.0062307	2489.9	0.0050004	3489.9
	0.0032808	2489.9	0.0034782	3489.9
	0.0063758	2489.9	0.0034708	3489.9
	0.0068611	2489.9	0.0041538	3489.9
	0.0077981	2489.9	0.0021902	3489.9
	0.0039398	2489.9	0.0039329	3489.9
	0.014367	2489.9	0.0042602	3489.9
	0.0037368	2489.9	0.0036374	3489.9
	0.0067245	2489.9	0.0031902	3489.9
	0.0057541	2489.9	0.0022504	5495.5
	0.016463	2489.9	0.001696	5495.5
	0.0035397	2489.9	0.002251	5495.5
	0.0030127	2489.9	0.0018833	5495.5
	0.006018	2489.9	0.0020136	5495.5
	0.0026659	2489.9	0.0033611	5495.5
	0.0040947	2489.9	0.0030372	5495.5
	0.0059928	2489.9	0.0029729	5495.5
	0.0035764	2489.9	0.0020029	5495.5
	0.0053934	2489.9	0.0020186	5495.5
	0.0032489	2489.9	0.0022135	5495.5
	0.0040393	2489.9	0.0026981	5495.5
	0.014018	2489.9	0.0027659	5495.5
	0.0049464	2489.9	0.0015995	5495.5
	0.010308	2489.9	0.0032133	5495.5
	0.0040387	0.0040387	0.0025688	5495.5
	0.0028008	0.0028008	0.0022888	5495.5
	0.003252	0.003252	0.0031164	5495.5
	0.0024308	0.0024308	0.0027633	5495.5
	0.0052344	0.0052344	0.0020523	5495.5
	0.002171	0.002171	0.0026151	5495.5
	0.0031907	0.0031907	0.0031696	5495.5
	0.0033621	0.0033621	0.0031197	5495.5
	0.0046648	0.0046648	0.0033111	5495.5
	0.0071814	0.0071814	0.0033797	5495.5
	0.0043396	0.0043396	0.0039613	5495.5
	0.010717	0.010717	0.0047139	5495.5
	0.0080581	0.0080581	0.0045272	5495.5
	0.010165	0.010165	0.0041292	5495.5
	0.0091727	0.0091727	0.004409	5495.5
	0.013263	0.013263	0.0050691	5495.5
	0.0079532	0.0079532	0.0047854	5495.5
	0.0065712	0.0065712	0.0049191	3407.5
	0.01378	0.01378	0.0024393	3407.5
	0.009734	0.009734	0.0023532	3407.5
	0.019498	0.019498	0.0039758	3407.5
	0.0098342	0.0098342	0.0023055	3407.5
	0.003533	0.003533	0.0041802	3407.5
	0.007595	0.007595	0.0029868	3407.5
	0.0037859	0.0037859	0.0035516	3407.5
	0.003635	0.003635	0.0046229	3407.5
	0.004773	0.004773	0.0022895	3407.5
	0.0083761	0.0083761	0.0038177	3407.5
	0.021003	0.021003	0.0092505	3407.5
	0.004925	0.004925	0.0041992	3407.5
	0.0045402	0.0045402	0.0028689	3407.5
	0.0089523	0.0089523	0.0045464	3407.5
	0.014369	0.014369	0.0045655	3407.5
	0.018451	0.018451	0.004065	3407.5
	0.0058515	0.0058515	0.010925	3407.5
	0.0080672	0.0080672	0.0052224	5462.9
	0.017449	0.017449	0.0041472	5462.9
	0.0076289	0.0076289	0.003152	5462.9
	0.016711	0.016711	0.0026348	5462.9
	0.0082488	0.0082488	0.0030063	5462.9
	0.018589	0.018589	0.0023749	5462.9
	0.0096464	0.0096464	0.0021076	5462.9
	0.018492	0.018492	0.0028545	5462.9
	0.012028	0.012028	0.0023338	5462.9
	0.0094513	0.0094513	0.0020812	5462.9
	0.013678	0.013678	0.0054961	5462.9
	0.011429	0.011429	0.0025773	5462.9
	0.0067006	3119.1	0.0047973	5462.9
	0.0078696	3119.1	0.0022947	5462.9
	0.0069679	3119.1	0.0018956	5462.9
	0.0059226	3119.1	0.0050278	5462.9
	0.0042138	3119.1	0.0027197	5462.9
	0.0039417	3119.1	0.0019811	5462.9
	0.0039778	3119.1	0.0025061	5462.9
	0.003882	3119.1	0.0067044	5462.9
	0.0049595	3119.1	0.0022869	5462.9
	0.0053394	3119.1	0.0060645	5462.9
	0.0035809	3119.1	0.0035612	5462.9
	0.0029607	3119.1	0.0065781	5462.9
	0.0024099	3119.1	0.0040288	5462.9
	0.002531	3119.1	0.0050096	5462.9
	0.0026106	3119.1	0.0023325	5462.9
	0.0030174	3119.1	0.0023188	5462.9
	0.0034774	3119.1	0.0029748	5462.9
	0.0044204	3119.1	0.0021002	5462.9
	0.0058787	3119.1	0.0034049	5462.9
	0.0050566	3119.1	0.0037433	5462.9
	0.0029253	3119.1	0.0038523	5462.9
	0.0034044	3119.1	0.0079482	4263.5
	0.0059619	3119.1	0.0033042	4263.5
	0.0047593	3119.1	0.0015773	4263.5
	0.0044762	3119.1	0.0032159	4263.5
	0.0036853	3119.1	0.0014935	4263.5
	0.0031337	3119.1	0.0061789	4263.5
	0.0055995	3119.1	0.0041396	4263.5
	0.0060484	3119.1	0.002511	4263.5
	0.0073814	3119.1	0.0033779	4263.5
	0.0029023	3119.1	0.0043304	4263.5
	0.0033467	3119.1	0.003741	4263.5
	0.008398	3119.1	0.0044929	4263.5
	0.0049177	3119.1	0.0059094	4263.5
	0.0084503	3119.1	0.0058771	4263.5
	0.004862	3119.1	0.0062343	4263.5
	0.0097225	3119.1	0.0042566	4838.7
	0.0057217	3119.1	0.0040594	4838.7
	0.0024802	3119.1	0.001767	4838.7
	0.01153	3119.1	0.001775	4838.7
	0.0025393	3119.1	0.002851	4838.7
	0.0084911	3119.1	0.0019572	4838.7
	0.0094542	3119.1	0.0023349	4838.7
	0.0030174	3119.1	0.0029136	4838.7
	0.0062582	3119.1	0.0024441	4838.7
	0.0064972	3119.1	0.002832	4838.7
	0.0081804	3119.1	0.0020424	4838.7
	0.0076387	3119.1	0.0029568	4838.7
	0.0088894	3119.1	0.0023641	4838.7
	0.0037252	3119.1	0.0028981	4838.7
	0.0056864	3119.1	0.0036767	4838.7
	0.0086445	3119.1	0.0030706	4838.7
	0.0041324	3119.1	0.0032847	4838.7
	0.0064798	3119.1	0.005617	4838.7
	0.0050699	3119.1	0.0038869	4838.7
	0.0055259	3119.1	0.0044101	4838.7
	0.0092015	3119.1	0.004014	4838.7
	0.00477	3119.1	0.0050591	4838.7
	0.0078659	3119.1	0.0043518	4838.7
	0.0047407	3119.1	0.004594	4838.7
	0.006559	3119.1	0.0060032	4838.7
	0.005355	3119.1	0.0051344	4838.7
	0.0070988	3119.1	0.0045707	4838.7
	0.013046	3119.1	0.0047565	4838.7
	0.0047324	3119.1	0.0054879	4838.7
	0.0052986	3119.1	0.0047901	4838.7
	0.0050279	3119.1	0.0052715	4838.7
	0.0089559	3119.1	0.0064778	4838.7
	0.005938	3119.1
	0.0086068	3119.1
	0.0063513	3119.1
	0.0071885	3119.1
	0.011237	3119.1
	0.0059024	3119.1
	0.010569	3119.1
	0.0090055	3119.1
	0.0072486	3119.1
	0.0098128	3119.1
	0.0067275	3119.1
	0.0083616	3119.1
	0.0069682	3119.1
	0.0088732	3119.1
	0.0094637	3119.1
	0.010254	3119.1
	0.010489	3119.1
	0.011139	3119.1
	0.011763	3119.1
	0.0066402	4142
	0.0045728	4142
	0.0027163	4142
	0.002105	4142
	0.0042484	4142
	0.0024658	4142
	0.0046022	4142
	0.0018349	4142
	0.0041518	4142
	0.0015328	4142
	0.0033688	4142
	0.002055	4142
	0.0043932	4142
	0.0020589	4142
	0.0028818	4142
	0.0041726	4142
	0.002578	4142
	0.0023406	4142
	0.0026529	4142
	0.0033014	4142
	0.0037151	4142
	0.0019341	4142
	0.0051968	4142
	0.0029305	4142
	0.0023389	4142
	0.0017231	4142
	0.002704	4142
	0.0024794	4142
	0.0028671	4142
	0.0045459	4142
	0.0037354	4142
	0.0019495	4142
	0.0031651	4142
	0.0029777	4142
	0.0043766	4142
	0.0023341	4142
	0.0029937	4142
	0.004073	4142
	0.0034013	4142
	0.0024096	4142
	0.002888	4142
	0.0028395	4142
	0.003341	4142
	0.0033011	4142
	0.0027905	4142
	0.0027666	4142
	0.0031132	4142
	0.0051959	4142
	0.003131	4142
	0.0034091	4142
	0.0032484	4142
	0.0062656	4142
	0.0054568	4142
	0.0052403	4142
	0.0038307	4142
	0.004167	4142
	0.0036969	4142
	0.0041228	4142
	0.0042392	4142
	0.0056693	4142
	0.0050834	4142
	0.0038913	4142
	0.003931	4142
	0.0046588	4142
	0.0056071	4142
	0.0050413	4142
	0.0051104	4142
	0.0046083	4142
	0.0057909	4142
	0.0051305	4142
	0.0046869	4142
	0.0051305	4142
	0.0062688	4142
	0.0049875	4142
	0.0052623	4142
	0.0057403	4142
	0.0058886	4142
	0.0059909	4142
	0.0060104	4142
	0.0069692	4142
	0.0060225	4142
	0.0063591	4142
	0.0064806	4142
	0.0072732	4142
	0.0077085	4142
	0.0068047	4142
	0.0079743	4142
	0.0075719	4142
	0.0082819	4142
	0.0076368	4142
	0.008096	4142
	0.007756	4142
	0.0084373	4142
	0.0082506	4142
	0.0082753	4142
	0.0082843	4142
	0.0085984	4142
	0.0087357	4142
	0.0086196	4142
	0.0091231	4142
	0.0091206	4142
	0.0092636	4142
	0.0096314	4142
	0.0099767	4142
	0.0099809	4142
	0.010404	4142
	0.008966	2776.4
	0.0035349	2776.4
	0.0044731	2776.4
	0.0062408	2776.4
	0.007912	2776.4
	0.0055641	2776.4
	0.0047888	2776.4
	0.0059156	2776.4
	0.0078043	2776.4
	0.011798	2776.4
	0.005606	2776.4
	0.0048173	2776.4
	0.0037158	2776.4
	0.0051193	2776.4
	0.0059694	2776.4
	0.0067223	2776.4
	0.0035429	2776.4
	0.0096871	2776.4
	0.0045639	2776.4
	0.0038413	2776.4
	0.0069792	2776.4
	0.0033486	2776.4
	0.0046469	2776.4
	0.0039602	2776.4
	0.0038799	2776.4
	0.0037188	2776.4
	0.0056722	2776.4
	0.0062865	2776.4
	0.0063484	2776.4
	0.0045993	2776.4
	0.0037612	2776.4
	0.0031923	2776.4
	0.0081285	2776.4
	0.0039942	2776.4
	0.0091124	2776.4
	0.0036645	2776.4
	0.0051953	2776.4
	0.0030094	2776.4
	0.0075764	2776.4
	0.011169	2776.4
	0.0060827	2776.4
	0.0073595	2776.4
	0.0035525	2776.4
	0.005288	2776.4
	0.0039949	2776.4
	0.0098714	2776.4
	0.0041101	2776.4
	0.0085899	2776.4
	0.0044664	2776.4
	0.012096	2776.4
	0.0075811	2776.4
	0.0051297	2776.4
	0.0055587	2776.4
	0.0049436	2776.4
	0.0087528	2776.4
	0.0053257	2776.4
	0.0071847	2776.4
	0.0074608	2776.4
	0.006437	2776.4
	0.0060949	2776.4
	0.0073912	2776.4
	0.0062418	2776.4
	0.0078663	2776.4
	0.0070769	2776.4
	0.0065097	2776.4
	0.0062967	2776.4
	0.0088604	2776.4
	0.0077379	2776.4
	0.0071386	2776.4
	0.0071871	2776.4
	0.0075578	2776.4
	0.010072	2776.4
	0.011286	2776.4
	0.0081503	2776.4
	0.0089838	2776.4
	0.0086365	2776.4
	0.009504	2776.4
	0.013188	2776.4
	0.010143	2776.4
	0.01071	2776.4
	0.011629	2776.4
	0.013218	0.013218
	0.010199	0.010199
	0.0096295	0.0096295
	0.012606	0.012606
	0.0075497	0.0075497
	0.0074086	0.0074086
	0.0067204	0.0067204
	0.0078809	0.0078809
	0.0090785	0.0090785
	0.0053633	0.0053633
	0.0054933	0.0054933
	0.0059136	0.0059136
	0.0065926	0.0065926
	0.0046659	0.0046659
	0.0045222	0.0045222
	0.0087837	0.0087837
	0.0042988	0.0042988
	0.00612	0.00612
	0.0056402	0.0056402
	0.0037534	0.0037534
	0.0035544	0.0035544
	0.0085429	0.0085429
	0.0096509	0.0096509
	0.0041921	0.0041921
	0.0070058	0.0070058
	0.0061512	0.0061512
	0.0047323	0.0047323
	0.0075159	0.0075159
	0.0083714	0.0083714
	0.0080266	0.0080266
	0.0069772	0.0069772
	0.0043684	0.0043684
	0.0027767	0.0027767
	0.0050191	0.0050191
	0.0051897	0.0051897
	0.0029088	0.0029088
	0.0074994	0.0074994
	0.0034159	0.0034159
	0.0036894	0.0036894
	0.0065635	0.0065635
	0.0081995	0.0081995
	0.0047145	0.0047145
	0.0025437	0.0025437
	0.0096694	0.0096694
	0.0068102	0.0068102
	0.002046	0.002046
	0.010255	0.010255
	0.0049073	0.0049073
	0.0086341	0.0086341
	0.0060147	0.0060147
	0.0021489	0.0021489
	0.0042842	0.0042842
	0.0072365	0.0072365
	0.0041818	0.0041818
	0.0078274	0.0078274
	0.0058614	0.0058614
	0.0018601	0.0018601
	0.0051519	0.0051519
	0.0056224	0.0056224
	0.0038822	0.0038822
	0.0017425	0.0017425
	0.0078786	0.0078786
	0.0047634	0.0047634
	0.0063923	0.0063923
	0.0047901	0.0047901
	0.005354	0.005354
	0.0052398	0.0052398
	0.0053874	0.0053874
	0.0042887	0.0042887
	0.0035211	0.0035211
	0.0048391	0.0048391
	0.0088475	0.0088475
	0.0039895	0.0039895
	0.0060453	0.0060453
	0.0065438	0.0065438
	0.0070844	0.0070844
	0.0040792	0.0040792
	0.0038176	0.0038176
	0.005076	0.005076
	0.0054072	0.0054072
	0.0060075	0.0060075
	0.0027332	0.0027332
	0.0023447	0.0023447
	0.0097647	3041.8
	0.0078955	3041.8
	0.010483	3041.8
	0.0062259	3041.8
	0.0072116	3041.8
	0.0043702	3041.8
	0.0047552	3041.8
	0.0080506	3041.8
	0.0035839	3041.8
	0.0036121	3041.8
	0.0079298	3041.8
	0.0058364	3041.8
	0.0036667	3041.8
	0.0069006	3041.8
	0.0047837	3041.8
	0.0025122	3041.8
	0.0028068	3041.8
	0.0048962	3041.8
	0.0028929	3041.8
	0.0022867	3041.8
	0.0049358	3041.8
	0.0029512	3041.8
	0.0090137	3041.8
	0.0043973	3041.8
	0.003482	3041.8
	0.0025702	3041.8
	0.0027237	3041.8
	0.003169	3041.8
	0.0025431	3041.8
	0.0039799	3041.8
	0.0049975	3041.8
	0.0081242	3041.8
	0.004382	3041.8
	0.0031218	3041.8
	0.0056307	3041.8
	0.0029149	3041.8
	0.0068377	3041.8
	0.0087978	3041.8
	0.0038083	3041.8
	0.005444	3041.8
	0.0042328	3041.8
	0.0084512	3041.8
	0.0033886	3041.8
	0.003182	3041.8
	0.0057103	3041.8
	0.0036917	3041.8
	0.0048893	3041.8
	0.0027966	3041.8
	0.0054149	3041.8
	0.0048479	3041.8
	0.007784	3041.8
	0.0037516	3041.8
	0.0035894	3041.8
	0.0068066	3041.8
	0.0050669	3041.8
	0.0044287	3041.8
	0.00504	3041.8
	0.0095244	3041.8
	0.0048087	3041.8
	0.0070445	3041.8
	0.005077	3041.8
	0.010809	3041.8
	0.0052826	3041.8
	0.0058249	3041.8
	0.0068772	3041.8
	0.012099	3041.8
	0.0050409	3041.8
	0.0074971	3041.8
	0.0062664	3041.8
	0.0093589	3041.8
	0.006541	3041.8
	0.0082994	3041.8
	0.0094165	3041.8
	0.0055113	3041.8
	0.0059374	3041.8
	0.0069825	3041.8
	0.0067516	3041.8
	0.0067962	3041.8
	0.0076922	3041.8
	0.0096128	3041.8
	0.009149	3041.8
	0.0085092	3041.8
	0.0087236	3041.8
	0.011627	3041.8
	0.012684	3041.8
	0.021948	1469.9
	0.019567	1469.9
	0.018564	1469.9
	0.018345	1469.9
	0.017096	1469.9
	0.015807	1469.9
	0.012483	1469.9
	0.010791	1469.9
	0.010225	1469.9
	0.0097484	1469.9
	0.0061668	1469.9
	0.0075189	1469.9
	0.0062202	1469.9
	0.0053417	1469.9
	0.0050872	1469.9
	0.0056168	1469.9
	0.0064642	1469.9
	0.0085945	1469.9
	0.0077601	1469.9
	0.0050797	1469.9
	0.007054	1469.9
	0.010961	1469.9
	0.0069733	1469.9
	0.0058027	1469.9
	0.0058424	1469.9
	0.0069989	1469.9
	0.0068531	1469.9
	0.0058587	1469.9
	0.0067114	1469.9
	0.012224	1469.9
	0.008309	1469.9
	0.011464	1469.9
	0.0079764	1469.9
	0.0128	1469.9
	0.01061	1469.9
	0.011511	1469.9
	0.011793	1469.9
	0.013246	1469.9
	0.01711	1469.9
	0.015022	1469.9
	0.016557	1469.9
	0.017164	1469.9
	0.016854	1469.9
	0.017842	1469.9
	0.017835	1469.9
	0.018413	1469.9

## Sheet: FIG 4C
Fig 4C
EE size normalized on cell size (values in Fig. 4C are plotted on a Log10 scale)
	shCTL resGFP_EE	shCTL resGFP_cell	shSTIM1 resGFP_EE	shSTIM1 resGFP_cell	shSTIM1 resSTIM1 WT_EE	shSTIM1 resSTIM1 WT_cell	shSTIM1 resSTIM1 NN_EE	shSTIM1 resSTIM1 NN_cell
	0.00023658	1647	0.00034849	2329.4	0.0014777	2219.3	0.00010464	3103
	0.00015772	1647	0.00040425	2329.4	0.00014631	2219.3	0.00056507	3103
	0.000138	1647	0.00041819	2329.4	0.00017557	2219.3	0.00015696	3103
	7.886e-05	1647	0.00054364	2329.4	0.00016094	2219.3	0.00015696	3103
	0.00051259	1647	5.5758e-05	2329.4	0.00017557	2219.3	9.4179e-05	3103
	9.8575e-05	1647	0.0017425	2329.4	0.0003804	2219.3	0.00042904	3103
	0.00025629	1647	0.00016728	2329.4	0.0001902	2219.3	0.00037671	3103
	5.9145e-05	1647	0.00036243	2329.4	0.00026335	2219.3	0.00011511	3103
	0.000138	1647	0.00016728	2329.4	0.00027799	2219.3	0.00021975	3103
	0.00025629	1647	0.00043213	2329.4	0.00023409	2219.3	0.00026161	3103
	0.00074917	1647	0.00016728	2329.4	0.00029262	2219.3	9.4179e-05	3103
	0.00019715	1647	0.00041819	2329.4	0.00014631	2219.3	7.325e-05	3103
	0.00035487	1647	0.00029273	2329.4	0.00021946	2219.3	0.00013604	3103
	0.0005323	1647	0.00036243	2329.4	0.00039503	2219.3	0.00013604	3103
	0.00015772	1647	0.00015334	2329.4	0.00016094	2219.3	0.00023021	3103
	0.00029572	1647	0.00015334	2329.4	0.0001902	2219.3	0.00024068	3103
	0.00067031	1647	0.00018121	2329.4	0.0013899	2219.3	0.00012557	3103
	0.00015772	1647	9.7577e-05	2329.4	0.00017557	2219.3	0.0001465	3103
	0.00065059	1647	0.00026485	2329.4	0.00024872	2219.3	0.00016743	3103
	0.00033515	1647	0.0001394	2329.4	0.00016094	2219.3	4.1857e-05	3103
	0.00015772	1647	0.00019515	2329.4	8.7785e-05	2219.3	8.3714e-05	3103
	0.00019715	1647	0.00020909	2329.4	0.00010242	2219.3	0.00015696	3103
	7.886e-05	1647	8.3638e-05	2329.4	0.00017557	2219.3	7.325e-05	3103
	0.00029572	1647	5.5758e-05	2329.4	0.00013168	2219.3	6.2786e-05	3103
	0.00023658	1647	0.00030667	2329.4	7.3154e-05	2219.3	0.00010464	3103
	0.00023658	1647	0.00011679	4726.5	0.00021946	2219.3	0.00017789	3103
	9.8575e-05	1647	0.00013053	4726.5	0.00011705	2219.3	0.00021975	3103
	0.00029572	1647	4.8089e-05	4726.5	0.00010242	2219.3	0.00018836	3103
	0.000138	1647	0.00016488	4726.5	0.00020483	2219.3	6.4748e-05	5516.4
	9.8575e-05	1647	0.00015114	4726.5	0.00021946	2219.3	4.709e-05	5516.4
	0.00010126	3847.8	0.00011679	4726.5	0.00023409	2219.3	8.2407e-05	5516.4
	0.00016877	3847.8	0.00021297	4726.5	0.00017557	2219.3	5.2976e-05	5516.4
	6.751e-05	3847.8	0.00015801	4726.5	0.00013168	2219.3	2.9431e-05	5516.4
	5.0632e-05	3847.8	8.9308e-05	4726.5	0.00046819	2219.3	0.0001295	5516.4
	0.00010126	3847.8	0.00012366	4726.5	0.00032188	2219.3	6.4748e-05	5516.4
	5.9071e-05	3847.8	0.00013053	4726.5	0.00010887	3579	0.00011184	5516.4
	0.00014346	3847.8	0.00024045	4726.5	6.3508e-05	3579	4.709e-05	5516.4
	5.9071e-05	3847.8	0.00035723	4726.5	7.258e-05	3579	5.2976e-05	5516.4
	0.00013502	3847.8	0.00010992	4726.5	9.0725e-05	3579	0.00017659	5516.4
	0.00012658	3847.8	0.00010305	4726.5	0.0002631	3579	0.00013538	5516.4
	0.00013502	3847.8	0.00021984	4726.5	0.00015423	3579	0.00010595	5516.4
	0.0001097	3847.8	0.00017175	4726.5	0.00010887	3579	0.00010007	5516.4
	7.5949e-05	3847.8	6.8699e-05	4726.5	0.00011794	3579	7.6521e-05	5516.4
	0.00021941	3847.8	8.9308e-05	4726.5	9.0725e-05	3579	6.4748e-05	5516.4
	2.5316e-05	3847.8	0.00028853	4726.5	0.0001996	3579	4.1203e-05	5516.4
	0.0001519	3847.8	0.00024045	4726.5	0.00017238	3579	1.7659e-05	5516.4
	0.00014346	3847.8	3.4349e-05	4726.5	0.00025403	3579	0.00020013	5516.4
	9.2826e-05	3847.8	0.00023358	4726.5	9.9798e-05	3579	0.00011184	5516.4
	5.9071e-05	3847.8	0.00019236	4726.5	9.9798e-05	3579	3.5317e-05	5516.4
	5.9071e-05	3847.8	0.00030914	4726.5	0.00037197	3579	2.9431e-05	5516.4
	5.0632e-05	3847.8	0.00045341	4726.5	0.00029032	3579	5.8862e-05	5516.4
	0.00010126	3847.8	0.00022671	4726.5	9.0725e-05	3579	5.2976e-05	5516.4
	0.00014346	3847.8	0.00023358	4726.5	0.00012702	3579	4.1203e-05	5516.4
	8.4387e-05	3847.8	0.0002061	4726.5	0.00013609	3579	2.3545e-05	5516.4
	7.5949e-05	3847.8	0.00021984	4726.5	0.00028125	3579	8.8293e-05	5516.4
	3.3755e-05	3847.8	0.00021297	4726.5	0.00012702	3579	5.8862e-05	5516.4
	4.2194e-05	3847.8	0.00010305	4726.5	9.9798e-05	3579	0.00010595	5516.4
	0.00025316	3847.8	0.00024732	4726.5	0.00015423	3579	1.7659e-05	5516.4
	0.00016034	3847.8	0.00010305	4726.5	5.4435e-05	3579	8.8293e-05	5516.4
	0.00013502	3847.8	0.00015801	4726.5	6.3508e-05	3579	4.709e-05	5516.4
	5.9071e-05	3847.8	0.00022671	4726.5	0.00020867	3579	0.00015304	5516.4
	5.9071e-05	3847.8	0.00021984	4726.5	0.00019052	3579	8.2407e-05	5516.4
	0.00019409	3847.8	0.0001374	4726.5	0.00021774	3579	6.4748e-05	5516.4
	6.751e-05	3847.8	0.00015114	4726.5	4.5363e-05	3579	9.4179e-05	5516.4
	0.00014346	3847.8	0.00010305	4726.5	0.00018145	3579	0.00035906	5516.4
	0.00021097	3847.8	0.00012366	4726.5	7.258e-05	3579	8.8293e-05	5516.4
	0.00012658	3847.8	6.8699e-05	4726.5	0.00032661	3579	8.2407e-05	5516.4
	7.5949e-05	3847.8	0.00018549	4726.5	0.00022681	3579	0.0001295	5516.4
	5.9071e-05	3847.8	5.4959e-05	4726.5	6.3508e-05	3579	4.709e-05	5516.4
	8.4387e-05	3847.8	0.00015114	4726.5	0.00013609	3579	4.1203e-05	5516.4
	5.9071e-05	3847.8	8.9308e-05	4726.5	4.5363e-05	3579	5.8862e-05	5516.4
	3.3755e-05	3847.8	0.00015801	4726.5	9.0725e-05	3579	9.4179e-05	5516.4
	7.5949e-05	3847.8	0.00015801	4726.5	0.00013609	3579	7.6521e-05	5516.4
	6.751e-05	3847.8	0.00010992	4726.5	0.00022681	3579	7.7109e-05	10106
	0.00018565	3847.8	0.00010992	4726.5	6.3508e-05	3579	1.6064e-05	10106
	0.00017721	3847.8	7.5569e-05	4726.5	8.1653e-05	3579	2.8916e-05	10106
	4.2194e-05	3847.8	0.00030227	4726.5	8.1653e-05	3579	8.0322e-05	10106
	5.9071e-05	3847.8	0.00015114	4726.5	0.00039919	3579	9.9599e-05	10106
	7.7927e-05	2916.7	8.9308e-05	4726.5	0.00015423	3579	2.5703e-05	10106
	6.6794e-05	2916.7	0.0001374	4726.5	7.258e-05	3579	6.747e-05	10106
	0.00011132	2916.7	0.00013053	4726.5	3.629e-05	3579	5.7832e-05	10106
	0.00011132	2916.7	0.00039158	4726.5	3.629e-05	3579	3.8554e-05	10106
	0.00027831	2916.7	0.00017175	4726.5	4.5363e-05	3579	5.7832e-05	10106
	0.00015585	2916.7	0.00021297	4726.5	8.1653e-05	3579	5.4619e-05	10106
	0.00024491	2916.7	5.4959e-05	4726.5	7.258e-05	3579	2.249e-05	10106
	0.00018925	2916.7	0.00013053	4726.5	0.00022681	3579	4.498e-05	10106
	0.00025604	2916.7	0.00010992	4726.5	4.5363e-05	3579	5.4619e-05	10106
	0.00071247	2916.7	0.00014427	4726.5	8.1653e-05	3579	2.8916e-05	10106
	0.00014472	2916.7	8.2439e-05	4726.5	0.00018145	3579	4.8193e-05	10106
	0.00012246	2916.7	0.0001374	4726.5	9.0725e-05	3579	6.1044e-05	10106
	0.00026718	2916.7	0.00017862	4726.5	0.00017238	3579	3.2129e-05	10106
	0.00012246	2916.7	8.9308e-05	4726.5	7.258e-05	3579	4.498e-05	10106
	0.00031171	2916.7	0.00010992	4726.5	9.0725e-05	3579	5.7832e-05	10106
	0.00015585	2916.7	6.1829e-05	4726.5	9.0725e-05	3579	8.6747e-05	10106
	0.00015585	2916.7	7.5569e-05	4726.5	7.258e-05	3579	8.0322e-05	10106
	0.00011132	2916.7	9.6618e-05	4368.9	7.258e-05	3579	4.8193e-05	10106
	0.00022265	2916.7	0.00014864	4368.9	8.1653e-05	3579	5.4619e-05	10106
	0.00010019	2916.7	4.4593e-05	4368.9	0.0001996	3579	8.0322e-05	10106
	7.7927e-05	2916.7	8.1753e-05	4368.9	0.00012702	3579	5.7832e-05	10106
	0.00020038	2916.7	0.00011148	4368.9	0.00020867	3579	4.1767e-05	10106
	0.00011132	2916.7	8.9186e-05	4368.9	2.7218e-05	3579	5.7832e-05	10106
	0.00018925	2916.7	0.00017837	4368.9	0.00013609	3579	6.1044e-05	10106
	0.00017812	2916.7	0.00014864	4368.9	6.7653e-05	4319.6	0.00010281	10106
	7.7927e-05	2916.7	0.00012635	4368.9	3.0068e-05	4319.6	4.8193e-05	10106
	0.00012246	2916.7	8.1753e-05	4368.9	9.0205e-05	4319.6	0.00012209	10106
	0.00028944	2916.7	0.00010405	4368.9	9.0205e-05	4319.6	2.5703e-05	10106
	0.00016699	2916.7	0.00023783	4368.9	7.517e-05	4319.6	5.7832e-05	10106
	0.00015585	2916.7	0.00010405	4368.9	8.2687e-05	4319.6	4.498e-05	10106
	5.5662e-05	2916.7	0.00017837	4368.9	9.7722e-05	4319.6	3.8554e-05	10106
	0.0003451	2916.7	0.0001858	4368.9	0.00012027	4319.6	2.249e-05	10106
	8.9059e-05	2916.7	7.4321e-05	4368.9	7.517e-05	4319.6	8.3534e-05	10106
	0.00018925	2916.7	0.00026012	4368.9	0.00024055	4319.6	5.1406e-05	10106
	0.00010019	2916.7	0.00033445	4368.9	0.00036834	4319.6	5.7832e-05	10106
	0.00025604	2916.7	0.00028242	4368.9	0.00013531	4319.6	5.7832e-05	10106
	0.00021152	2916.7	0.00023783	4368.9	9.7722e-05	4319.6	7.3896e-05	10106
	6.6794e-05	2916.7	0.00014121	4368.9	0.00018041	4319.6	1.6064e-05	10106
	0.00026718	2916.7	0.00014121	4368.9	0.00020296	4319.6	0.00010924	10106
	0.00017812	2916.7	4.4593e-05	4368.9	0.00015034	4319.6	8.996e-05	10106
	0.00011132	2916.7	0.00026756	4368.9	3.0068e-05	4319.6	4.1767e-05	10106
	7.7927e-05	2916.7	7.4321e-05	4368.9	0.0002631	4319.6	4.1767e-05	10106
	0.00020038	2916.7	8.1753e-05	4368.9	0.00027813	4319.6	6.4257e-05	10106
	0.00013359	2916.7	0.00017094	4368.9	0.00015786	4319.6	2.249e-05	10106
	0.00013359	2916.7	0.00019324	4368.9	9.0205e-05	4319.6	3.8554e-05	10106
	7.7927e-05	2916.7	7.4321e-05	4368.9	7.517e-05	4319.6	8.0322e-05	10106
	5.5662e-05	2916.7	0.00040877	4368.9	0.00015786	4319.6	4.1767e-05	10106
	0.00012246	2916.7	0.00032701	4368.9	0.00011276	4319.6	7.3896e-05	10106
	5.5662e-05	2916.7	0.00016351	4368.9	8.2687e-05	4319.6	3.5341e-05	10106
	5.5662e-05	2916.7	0.00017094	4368.9	0.00019544	4319.6	7.7109e-05	10106
	0.00017812	2916.7	0.00017094	4368.9	0.00016537	4319.6	4.8193e-05	10106
	0.00012246	2916.7	0.00012635	4368.9	0.00015786	4319.6	6.1044e-05	10106
	5.5662e-05	2916.7	0.00013378	4368.9	0.00015034	4319.6	3.5341e-05	10106
	0.00025484	2930.5	0.00026756	4368.9	9.0205e-05	4319.6	4.1767e-05	10106
	7.756e-05	2930.5	0.00025269	4368.9	0.00025558	4319.6	1.2851e-05	10106
	0.000277	2930.5	0.0002304	4368.9	0.00010524	4319.6	0.00010924	10106
	9.972e-05	2930.5	0.00028985	4368.9	3.7585e-05	4319.6	0.00017671	10106
	0.00013296	2930.5	8.9186e-05	4368.9	3.0068e-05	4319.6	2.8916e-05	10106
	0.00031024	2930.5	0.00012635	4368.9	0.00016537	4319.6	2.249e-05	10106
	0.0002216	2930.5	3.7161e-05	4368.9	3.7585e-05	4319.6	4.8193e-05	10106
	0.00029916	2930.5	0.0002081	4368.9	0.00024806	4319.6	4.8193e-05	10106
	5.54e-05	2930.5	0.00022296	4368.9	0.00021048	4319.6	9.3173e-05	10106
	0.0001108	2930.5	5.9457e-05	4368.9	6.7653e-05	4319.6	0.00010602	10106
	7.756e-05	2930.5	0.00035674	4368.9	0.00015786	4319.6	3.5341e-05	10106
	0.0001108	2930.5	0.000602	4368.9	8.2687e-05	4319.6	9.6386e-05	10106
	0.00012188	2930.5	0.00014864	4368.9	3.0068e-05	4319.6	3.8554e-05	10106
	0.00018836	2930.5	0.00024526	4368.9	0.00012779	4319.6	0.00011888	10106
	0.0002216	2930.5	0.00017837	4368.9	0.00010524	4319.6	4.1767e-05	10106
	0.00019944	2930.5	0.0002081	4368.9	0.00011276	4319.6	4.8193e-05	10106
	0.0001108	2930.5	8.9186e-05	4368.9	6.0136e-05	4319.6	9.9599e-05	10106
	5.54e-05	2930.5	0.00011148	4368.9	9.0205e-05	4319.6	6.747e-05	10106
	0.00015512	2930.5	0.00019324	4368.9	6.0136e-05	4319.6	0.00012851	10106
	0.00014404	2930.5	5.2025e-05	4368.9	4.5102e-05	4319.6	2.8916e-05	10106
	9.972e-05	2930.5	0.00014121	4368.9	0.00015786	4319.6	5.7832e-05	10106
	0.00014404	2930.5	0.00014864	4368.9	0.00013531	4319.6	3.2129e-05	10106
	0.00013296	2930.5	0.00017837	4368.9	6.7653e-05	4319.6	7.0683e-05	10106
	7.756e-05	2930.5	2.9729e-05	4368.9	6.0136e-05	4319.6	4.1767e-05	10106
	0.00026592	2930.5	0.00014121	4368.9	0.00014282	4319.6	5.7832e-05	10106
	0.000277	2930.5	0.00021553	4368.9	0.00018041	4319.6	2.5703e-05	10106
	0.0001108	2930.5	9.6618e-05	4368.9	0.00010524	4319.6	8.996e-05	10106
	4.432e-05	2930.5	2.9729e-05	4368.9	4.5102e-05	4319.6	4.1767e-05	10106
	0.0001108	2930.5	6.6889e-05	4368.9	6.0136e-05	4319.6	6.4257e-05	10106
	0.00019944	2930.5	0.00026012	4368.9	0.00016537	4319.6	1.9277e-05	10106
	0.00021052	2930.5	0.00016351	4368.9	0.00025558	4319.6	5.4619e-05	10106
	8.864e-05	2930.5	0.00017094	4368.9	3.0068e-05	4319.6	4.1767e-05	10106
	8.864e-05	2930.5	9.6618e-05	4368.9	0.00021799	4319.6	3.2129e-05	10106
	0.00019944	2930.5	3.7161e-05	4368.9	0.00025558	4319.6	2.5703e-05	10106
	0.00014404	2930.5	0.00011891	4368.9	0.00016537	4319.6	2.249e-05	10106
	0.0002216	2930.5	0.00014121	4368.9	6.7653e-05	4319.6	1.9277e-05	10106
	0.00025484	2930.5	0.00017094	4368.9	3.0068e-05	4319.6	2.8916e-05	10106
	8.864e-05	2930.5	8.1753e-05	4368.9	0.00011276	4319.6	1.9277e-05	10106
	9.972e-05	2930.5	0.00026756	4368.9	5.2619e-05	4319.6	5.1406e-05	10106
	0.00013296	2930.5	8.9186e-05	4368.9	0.00025558	4319.6	3.5341e-05	10106
	0.00013296	2930.5	0.00011148	4368.9	6.7653e-05	4319.6	1.9277e-05	10106
	0.0003878	2930.5	0.00017837	4368.9	2.2551e-05	4319.6	8.4923e-05	4588.2
	0.000277	2930.5	0.00010141	3521.9	5.2619e-05	4319.6	0.00010615	4588.2
	8.864e-05	2930.5	0.00011985	3521.9	7.517e-05	4319.6	8.4923e-05	4588.2
	9.972e-05	2930.5	0.00011063	3521.9	8.2687e-05	4319.6	0.00011323	4588.2
	0.00014404	2930.5	0.00023971	3521.9	0.00012779	4319.6	3.5385e-05	4588.2
	4.432e-05	2930.5	0.00050707	3521.9	0.00011276	4319.6	0.00010615	4588.2
	0.00014404	2930.5	0.00022127	3521.9	9.7722e-05	4319.6	0.00014154	4588.2
	0.0001108	2930.5	0.00012907	3521.9	3.7585e-05	4319.6	0.00011323	4588.2
	0.00012188	2930.5	0.00014751	3521.9	0.00025558	4319.6	2.8308e-05	4588.2
	7.756e-05	2930.5	0.00023971	3521.9	5.2619e-05	4319.6	0.00014862	4588.2
	8.864e-05	2930.5	0.00027658	3521.9	0.00016537	4319.6	0.00010615	4588.2
	0.00021052	2930.5	0.00016595	3521.9	4.5102e-05	4319.6	5.6616e-05	4588.2
	5.54e-05	2930.5	3.6878e-05	3521.9	0.00010428	2490.9	0.00010615	4588.2
	0.00018836	2930.5	0.00026736	3521.9	0.00013035	2490.9	3.5385e-05	4588.2
	0.0001108	2930.5	0.00023049	3521.9	0.00027374	2490.9	0.00036092	4588.2
	0.0001108	2930.5	0.00015673	3521.9	0.00019553	2490.9	0.00046	4588.2
	0.00034348	2930.5	0.00029502	3521.9	0.00010428	2490.9	6.3692e-05	4588.2
	0.00025484	2930.5	6.4536e-05	3521.9	7.8213e-05	2490.9	7.7846e-05	4588.2
	8.864e-05	2930.5	5.5317e-05	3521.9	0.00010428	2490.9	7.0769e-05	4588.2
	7.756e-05	2930.5	6.4536e-05	3521.9	0.00020857	2490.9	0.00010615	4588.2
	0.00012188	2930.5	8.2975e-05	3521.9	0.00014339	2490.9	2.8308e-05	4588.2
	0.00023268	2930.5	8.2975e-05	3521.9	0.00010428	2490.9	0.00028308	4588.2
	0.00017728	2930.5	0.00054395	3521.9	0.0001825	2490.9	7.0769e-05	4588.2
	0.0001662	2930.5	0.00023049	3521.9	0.00015643	2490.9	4.2462e-05	4588.2
	0.00016232	3400.6	0.00016595	3521.9	9.1248e-05	2490.9	0.00026185	4588.2
	0.00040104	3400.6	0.00018439	3521.9	0.00015643	2490.9	2.8308e-05	4588.2
	6.6839e-05	3400.6	0.00048863	3521.9	0.00020857	2490.9	0.00017692	4588.2
	0.00010503	3400.6	0.00021205	3521.9	0.00013035	2490.9	0.00024769	4588.2
	0.00019097	3400.6	0.00011985	3521.9	5.2142e-05	2490.9	0.00046	4588.2
	0.00013368	3400.6	9.2195e-05	3521.9	9.1248e-05	2490.9	9.2e-05	4588.2
	5.7291e-05	3400.6	0.00073756	3521.9	0.0001825	2490.9	9.2e-05	4588.2
	0.00021007	3400.6	0.00020283	3521.9	0.00013035	2490.9	9.2e-05	4588.2
	0.00018142	3400.6	0.00038722	3521.9	0.00013035	2490.9	2.1231e-05	4588.2
	0.00024826	3400.6	0.00012907	3521.9	0.00010428	2490.9	8.4923e-05	4588.2
	0.00042968	3400.6	0.00023049	3521.9	0.00019553	2490.9	9.2e-05	4588.2
	0.00025781	3400.6	0.00012907	3521.9	0.00019553	2490.9	7.7846e-05	4588.2
	0.00024826	3400.6	0.00011985	3521.9	0.0004041	2490.9	4.2462e-05	4588.2
	0.00010503	3400.6	0.00015673	3521.9	6.5177e-05	2490.9	7.0454e-05	4147.9
	0.00016232	3400.6	0.00017517	3521.9	0.00054749	2490.9	0.00010177	4147.9
	0.00021007	3400.6	0.00017517	3521.9	0.0001825	2490.9	3.9141e-05	4147.9
	0.00034374	3400.6	0.00027658	3521.9	0.00015643	2490.9	0.00021919	4147.9
	7.6388e-05	3400.6	0.00017517	3521.9	0.00015643	2490.9	0.0007202	4147.9
	0.00018142	3400.6	2.0783e-05	6249.4	0.00020857	2490.9	8.611e-05	4147.9
	0.0006302	3400.6	4.1566e-05	6249.4	0.00013035	2490.9	0.00018788	4147.9
	0.00039149	3400.6	2.5979e-05	6249.4	7.8213e-05	2490.9	0.00018788	4147.9
	7.6388e-05	3400.6	6.2349e-05	6249.4	9.1248e-05	2490.9	0.00021136	4147.9
	4.7742e-05	3400.6	6.7544e-05	6249.4	0.0001825	2490.9	0.00019571	4147.9
	3.8194e-05	3400.6	0.00010911	6249.4	0.00020857	2490.9	9.3939e-05	4147.9
	0.00010503	3400.6	9.8719e-05	6249.4	0.00013035	2490.9	8.611e-05	4147.9
	0.00022916	3400.6	5.7153e-05	6249.4	0.00014339	2490.9	0.00016439	4147.9
	9.5485e-05	3400.6	4.1566e-05	6249.4	6.5177e-05	2490.9	0.0001096	4147.9
	3.8194e-05	3400.6	5.7153e-05	6249.4	9.1248e-05	2490.9	9.3939e-05	4147.9
	0.00043923	3400.6	7.274e-05	6249.4	0.0004041	2490.9	9.3939e-05	4147.9
	6.6839e-05	3400.6	3.637e-05	6249.4	0.00020857	2490.9	0.00027399	4147.9
	7.6388e-05	3400.6	8.8327e-05	6249.4	0.0002216	2490.9	7.0454e-05	4147.9
	0.00039149	3400.6	5.7153e-05	6249.4	0.0002216	2490.9	0.00033661	4147.9
	9.5485e-05	3400.6	0.00010391	6249.4	5.2142e-05	2490.9	0.00017222	4147.9
	0.00023871	3400.6	5.1957e-05	6249.4	6.5177e-05	2490.9	0.0001096	4147.9
	6.6839e-05	3400.6	0.0001195	6249.4	0.0001825	2490.9	0.0002505	4147.9
	0.00017187	3400.6	6.7544e-05	6249.4	6.5177e-05	2490.9	3.9141e-05	4147.9
	0.0003151	3400.6	7.7936e-05	6249.4	0.00014339	2490.9	0.00011742	4147.9
	0.00021007	3400.6	0.0002442	6249.4	0.00010428	2490.9	5.4798e-05	4147.9
	0.00024826	3400.6	7.274e-05	6249.4	0.00029981	2490.9	0.00023485	4147.9
	0.00020052	3400.6	0.00028057	6249.4	0.0004041	2490.9	0.00019571	4147.9
	0.00012413	3400.6	0.00012989	6249.4	0.00014339	2490.9	7.7222e-05	4204.8
	0.00030555	3400.6	4.1566e-05	6249.4	0.00013035	2490.9	0.00015444	4204.8
	8.5936e-05	3400.6	7.7936e-05	6249.4	0.0001825	2490.9	9.2666e-05	4204.8
	0.00019097	3400.6	3.1174e-05	6249.4	0.00013035	2490.9	3.8611e-05	4204.8
	0.00021007	3400.6	7.7936e-05	6249.4	0.00011732	2490.9	8.4944e-05	4204.8
	0.00015278	3400.6	6.2349e-05	6249.4	0.00018257	2489.9	3.0889e-05	4204.8
	7.6388e-05	3400.6	0.0001195	6249.4	3.9123e-05	2489.9	3.8611e-05	4204.8
	9.5485e-05	3400.6	2.0783e-05	6249.4	9.1286e-05	2489.9	0.00016989	4204.8
	0.00012413	3400.6	5.1957e-05	6249.4	0.00026082	2489.9	0.00011583	4204.8
	0.00011458	3400.6	6.7544e-05	6249.4	0.00010433	2489.9	0.000139	4204.8
	0.00010503	3400.6	3.637e-05	6249.4	0.00016953	2489.9	7.7222e-05	4204.8
	5.7291e-05	3400.6	4.6762e-05	6249.4	0.00014345	2489.9	6.1777e-05	4204.8
	0.00032465	3400.6	3.637e-05	6249.4	0.00027386	2489.9	3.8611e-05	4204.8
	5.7291e-05	3400.6	6.7544e-05	6249.4	0.00033906	2489.9	0.00010811	4204.8
	0.00021007	3400.6	3.637e-05	6249.4	0.00023474	2489.9	4.6333e-05	4204.8
	0.00011458	3400.6	0.0001195	6249.4	0.00016953	2489.9	0.00015444	4204.8
	0.00022916	3400.6	8.3132e-05	6249.4	0.00014345	2489.9	6.95e-05	4204.8
	0.00021007	3400.6	7.7936e-05	6249.4	0.00062596	2489.9	6.95e-05	4204.8
	9.5485e-05	3400.6	0.00019744	6249.4	0.00013041	2489.9	3.7216e-05	3489.9
	0.00016232	3400.6	0.00011431	6249.4	0.00050859	2489.9	6.5128e-05	3489.9
	5.7291e-05	3400.6	7.7936e-05	6249.4	0.00015649	2489.9	0.00013026	3489.9
	0.00010503	3400.6	0.00010911	6249.4	0.00013041	2489.9	0.00044659	3489.9
	0.00026736	3400.6	5.1957e-05	6249.4	0.00044339	2489.9	7.4432e-05	3489.9
	0.00011458	3400.6	0.00019744	6249.4	0.00040427	2489.9	0.00018608	3489.9
	0.00030555	3400.6	4.1566e-05	6249.4	0.00020865	2489.9	9.304e-05	3489.9
	0.00011458	3400.6	5.7153e-05	6249.4	0.00018257	2489.9	8.3736e-05	3489.9
	0.00010503	3400.6	6.2349e-05	6249.4	0.00015649	2489.9	0.00010234	3489.9
	0.00015278	3400.6	8.8327e-05	6249.4	0.00033906	2489.9	0.00010234	3489.9
	0.00015278	3400.6	0.00016626	6249.4	0.00013041	2489.9	0.0002233	3489.9
	8.5936e-05	3400.6	7.274e-05	6249.4	0.00033906	2489.9	4.652e-05	3489.9
	8.5936e-05	3400.6	0.00018185	6249.4	0.00011737	2489.9	0.0002233	3489.9
	0.00015278	3400.6	5.7153e-05	6249.4	6.5204e-05	2489.9	0.00012095	3489.9
	7.6388e-05	3400.6	8.3132e-05	6249.4	0.00019561	2489.9	0.00010234	3489.9
	8.5936e-05	3400.6	2.5979e-05	6249.4	0.00022169	2489.9	9.304e-05	3489.9
	3.8598e-05	3364.9	5.1957e-05	6249.4	0.00022169	2489.9	7.0903e-05	5495.5
	0.00020264	3364.9	6.2349e-05	6249.4	0.00018257	2489.9	7.6811e-05	5495.5
	0.00018334	3364.9	5.1957e-05	6249.4	0.00022169	2489.9	4.136e-05	5495.5
	0.00012545	3364.9	3.1174e-05	6249.4	0.00013041	2489.9	4.136e-05	5495.5
	0.00010615	3364.9	5.7153e-05	6249.4	0.00023474	2489.9	3.5451e-05	5495.5
	9.6496e-05	3364.9	5.1957e-05	6249.4	0.00022169	2489.9	2.9543e-05	5495.5
	4.8248e-05	3364.9	4.1566e-05	6249.4	0.00037819	2489.9	7.0903e-05	5495.5
	4.8248e-05	3364.9	7.274e-05	6249.4	9.1286e-05	2489.9	0.00010045	5495.5
	0.00015439	3364.9	4.1566e-05	6249.4	0.00013041	2489.9	0.00021271	5495.5
	0.00010615	3364.9	5.3117e-05	4890.4	0.00023474	2489.9	0.00017726	5495.5
	3.8598e-05	3364.9	4.6477e-05	4890.4	0.00013041	2489.9	8.272e-05	5495.5
	6.7547e-05	3364.9	1.9919e-05	4890.4	0.0002869	2489.9	5.9086e-05	5495.5
	0.00018334	3364.9	3.3198e-05	4890.4	0.00022169	2489.9	0.00010045	5495.5
	0.00017369	3364.9	9.9594e-05	4890.4	0.00019561	2489.9	5.9086e-05	5495.5
	0.00015439	3364.9	3.3198e-05	4890.4	0.00013041	2489.9	0.00010045	5495.5
	0.00018334	3364.9	9.2954e-05	4890.4	0.00021565	2710.2	8.272e-05	5495.5
	0.00020264	3364.9	7.9675e-05	4890.4	0.00019169	2710.2	0.0001359	5495.5
	6.7547e-05	3364.9	0.00011287	4890.4	0.00013179	2710.2	7.0903e-05	5495.5
	0.00018334	3364.9	3.3198e-05	4890.4	0.00039536	2710.2	0.00015953	5495.5
	6.7547e-05	3364.9	0.00019919	4890.4	0.00011981	2710.2	0.00020089	5495.5
	0.00021229	3364.9	5.3117e-05	4890.4	0.00011981	2710.2	5.3177e-05	5495.5
	0.00012545	3364.9	5.3117e-05	4890.4	0.0003115	2710.2	0.00017135	5495.5
	9.6496e-05	3364.9	2.6558e-05	4890.4	7.1884e-05	2710.2	0.00010635	5495.5
	5.7898e-05	3364.9	0.00012615	4890.4	0.00014377	2710.2	0.00025407	5495.5
	0.0001158	3364.9	5.3117e-05	4890.4	0.00023961	2710.2	0.0001359	5495.5
	0.00020264	3364.9	7.3035e-05	4890.4	0.00034744	2710.2	2.9543e-05	5495.5
	0.00014474	3364.9	5.9756e-05	4890.4	0.00032348	2710.2	0.00019498	5495.5
	0.00013509	3364.9	0.00013279	4890.4	0.00062299	2710.2	8.272e-05	5495.5
	4.8248e-05	3364.9	7.9675e-05	4890.4	3.5942e-05	2710.2	7.6811e-05	5495.5
	0.00015439	3364.9	0.00011287	4890.4	0.00014377	2710.2	0.00016544	5495.5
	0.00028949	3364.9	0.00011287	4890.4	0.00021565	2710.2	0.00037815	5495.5
	0.00015439	3364.9	0.00021911	4890.4	0.00011981	2710.2	5.9086e-05	5495.5
	9.6496e-05	3364.9	0.00024566	4890.4	9.5845e-05	2710.2	7.6233e-05	3407.5
	0.00027984	3364.9	0.00019255	4890.4	0.00011981	2710.2	5.7175e-05	3407.5
	0.00019299	3364.9	9.9594e-05	4890.4	0.00049121	2710.2	6.6704e-05	3407.5
	7.7197e-05	3364.9	2.6558e-05	4890.4	0.00011981	2710.2	0.00023823	3407.5
	2.8949e-05	3364.9	5.3117e-05	4890.4	0.00017971	2710.2	0.00012388	3407.5
	0.00010615	3364.9	9.9594e-05	4890.4	0.00014377	2710.2	8.5762e-05	3407.5
	0.00018334	3364.9	8.6315e-05	4890.4	0.00016773	2710.2	0.00023823	3407.5
	0.0001158	3364.9	5.3117e-05	4890.4	0.00021565	2710.2	0.00011435	3407.5
	0.00015439	3364.9	5.3117e-05	4890.4	0.00021565	2710.2	8.5762e-05	3407.5
	0.0001158	3364.9	7.9675e-05	4890.4	9.5845e-05	2710.2	0.00010482	3407.5
	0.0001158	3364.9	0.00011287	4890.4	0.00050319	2710.2	0.00017152	3407.5
	0.00017369	3364.9	3.3198e-05	4890.4	9.5845e-05	2710.2	5.7175e-05	3407.5
	0.00013509	3364.9	0.00015271	4890.4	3.5942e-05	2710.2	0.00030493	3407.5
	6.7547e-05	3364.9	0.00012615	4890.4	0.0003714	2710.2	6.6704e-05	3407.5
	7.7197e-05	3364.9	8.6315e-05	4890.4	0.00017971	2710.2	0.00011435	3407.5
	0.00015439	3364.9	0.00011287	4890.4	0.00011981	2710.2	0.00023823	3407.5
	0.00010615	3364.9	0.00017927	4890.4	8.3864e-05	2710.2	0.0002287	3407.5
	8.6847e-05	3364.9	9.9594e-05	4890.4	0.00023961	2710.2	8.5762e-05	3407.5
	0.00027019	3364.9	3.9837e-05	4890.4	0.00022763	2710.2	2.9719e-05	5462.9
	0.00014474	3364.9	0.00023902	4890.4	3.5942e-05	2710.2	7.727e-05	5462.9
	0.00012545	3364.9	5.3117e-05	4890.4	0.00015575	2710.2	5.3494e-05	5462.9
	7.7197e-05	3364.9	0.00011287	4890.4	8.3864e-05	2710.2	7.727e-05	5462.9
	6.7547e-05	3364.9	7.9675e-05	4890.4	0.00017971	2710.2	8.3213e-05	5462.9
	6.7547e-05	3364.9	7.9675e-05	4890.4	5.9903e-05	2710.2	0.00021398	5462.9
	0.00039563	3364.9	0.00011951	4890.4	0.00011981	2710.2	7.727e-05	5462.9
	8.6847e-05	3364.9	0.00015935	4890.4	0.00013179	2710.2	0.00047551	5462.9
	0.00012545	3364.9	0.00013279	4890.4	7.1884e-05	2710.2	9.5101e-05	5462.9
	0.00015439	3364.9	7.9675e-05	4890.4	9.5845e-05	2710.2	5.9438e-05	5462.9
	7.7197e-05	3364.9	9.2954e-05	4890.4	8.3864e-05	2710.2	7.727e-05	5462.9
	6.8138e-05	6195	8.6315e-05	4890.4	0.00015575	2710.2	0.00011888	5462.9
	4.1931e-05	6195	4.5255e-05	5740	0.00017697	3119.1	5.3494e-05	5462.9
	5.2414e-05	6195	4.5255e-05	5740	0.00017697	3119.1	0.00013671	5462.9
	4.7172e-05	6195	2.8284e-05	5740	0.00023943	3119.1	2.3775e-05	5462.9
	0.00010483	6195	6.7883e-05	5740	0.00012492	3119.1	5.9438e-05	5462.9
	7.3379e-05	6195	2.2628e-05	5740	0.00040599	3119.1	0.00013076	5462.9
	0.00016248	6195	2.2628e-05	5740	0.00032271	3119.1	0.00010104	5462.9
	9.4345e-05	6195	8.4853e-05	5740	7.287e-05	3119.1	1.7831e-05	5462.9
	6.8138e-05	6195	5.0912e-05	5740	0.00035394	3119.1	5.9438e-05	5462.9
	0.00013103	6195	6.2226e-05	5740	0.00021861	3119.1	0.00022587	5462.9
	5.7655e-05	6195	2.2628e-05	5740	0.00015615	3119.1	8.3213e-05	5462.9
	6.2896e-05	6195	4.5255e-05	5740	0.00019779	3119.1	8.3213e-05	5462.9
	1.5724e-05	6195	3.3941e-05	5740	0.00021861	3119.1	5.3494e-05	5462.9
	5.2414e-05	6195	1.6971e-05	5740	0.00024984	3119.1	0.00012482	5462.9
	9.4345e-05	6195	5.6569e-05	5740	0.00011451	3119.1	0.00012482	5462.9
	2.0965e-05	6195	6.2226e-05	5740	6.246e-05	3119.1	0.00045767	5462.9
	4.1931e-05	6195	7.3539e-05	5740	0.00012492	3119.1	8.3213e-05	5462.9
	6.8138e-05	6195	6.2226e-05	5740	0.00015615	3119.1	8.9157e-05	5462.9
	3.1448e-05	6195	5.0912e-05	5740	0.00056214	3119.1	2.9719e-05	5462.9
	0.00011531	6195	4.5255e-05	5740	9.369e-05	3119.1	8.3213e-05	5462.9
	0.00016248	6195	6.2226e-05	5740	0.00023943	3119.1	5.3494e-05	5462.9
	2.6207e-05	6195	1.6971e-05	5740	9.369e-05	3119.1	2.9719e-05	5462.9
	2.0965e-05	6195	6.7883e-05	5740	0.0002082	3119.1	2.2848e-05	4263.5
	0.00019393	6195	4.5255e-05	5740	7.287e-05	3119.1	6.8543e-05	4263.5
	6.8138e-05	6195	9.051e-05	5740	0.00016656	3119.1	6.0927e-05	4263.5
	0.00017821	6195	8.4853e-05	5740	0.00027066	3119.1	0.00011424	4263.5
	6.8138e-05	6195	9.051e-05	5740	0.00016656	3119.1	6.8543e-05	4263.5
	1.5724e-05	6195	5.6569e-05	5740	0.00024984	3119.1	0.00018278	4263.5
	3.1448e-05	6195	3.3941e-05	5740	5.205e-05	3119.1	0.00056358	4263.5
	0.00011007	6195	0.00010748	5740	5.205e-05	3119.1	0.00015232	4263.5
	4.1931e-05	6195	8.4853e-05	5740	0.00016656	3119.1	3.0464e-05	4263.5
	9.9586e-05	6195	9.051e-05	5740	0.00013533	3119.1	0.00041888	4263.5
	3.669e-05	6195	0.00010182	5740	0.00014574	3119.1	4.5695e-05	4263.5
	8.3862e-05	6195	9.051e-05	5740	0.00038517	3119.1	0.00031225	4263.5
	0.00013103	6195	2.8284e-05	5740	0.00017697	3119.1	0.00022848	4263.5
	2.0965e-05	6195	0.00011879	5740	8.328e-05	3119.1	4.5695e-05	4263.5
	3.669e-05	6195	1.6971e-05	5740	0.00014574	3119.1	6.0927e-05	4263.5
	0.00027255	6195	9.6167e-05	5740	0.00016656	3119.1	8.0527e-05	4838.7
	2.6207e-05	6195	7.9196e-05	5740	0.00016656	3119.1	5.3685e-05	4838.7
	0.000152	6195	8.4853e-05	5740	0.0001041	3119.1	9.3948e-05	4838.7
	0.00015724	6195	7.3539e-05	5740	0.00066624	3119.1	0.00014763	4838.7
	6.8138e-05	6195	0.00013011	5740	0.00014574	3119.1	0.00010066	4838.7
	8.9103e-05	6195	5.0912e-05	5740	0.00027066	3119.1	0.00022816	4838.7
	5.2414e-05	6195	6.2226e-05	5740	5.205e-05	3119.1	0.00010737	4838.7
	4.7172e-05	6195	3.9598e-05	5740	0.00019779	3119.1	6.0395e-05	4838.7
	7.862e-05	6195	0.00011314	5740	0.00027066	3119.1	0.00012079	4838.7
	3.669e-05	6195	1.6971e-05	5740	0.00012492	3119.1	7.3817e-05	4838.7
	7.862e-05	6195	6.7883e-05	5740	0.0001041	3119.1	8.7238e-05	4838.7
	2.6207e-05	6195	3.3941e-05	5740	0.00018738	3119.1	0.00051672	4838.7
	4.1931e-05	6195	5.6569e-05	5740	0.00018738	3119.1	5.3685e-05	4838.7
	3.669e-05	6195	6.7883e-05	5740	0.00027066	3119.1	8.0527e-05	4838.7
	0.00017821	6195	3.3941e-05	5740	0.00022902	3119.1	8.0527e-05	4838.7
	7.3379e-05	6195	5.0912e-05	5740	0.00014574	3119.1	4.6974e-05	4838.7
	6.8138e-05	6195	7.3539e-05	5740	0.00016656	3119.1	0.00016776	4838.7
	9.9586e-05	6195	0.00016405	5740	0.00018738	3119.1	0.00030198	4838.7
	7.3379e-05	6195	5.0912e-05	5740	0.0004164	3119.1	0.00027513	4838.7
	0.00012579	6195	2.8284e-05	5740	0.00029148	3119.1	5.3685e-05	4838.7
	7.3379e-05	6195	3.9598e-05	5740	5.205e-05	3119.1	0.00019461	4838.7
	7.862e-05	6195	7.3539e-05	5740	7.287e-05	3119.1	0.00015434	4838.7
	2.0965e-05	6195	7.9196e-05	5740	0.00023943	3119.1	6.7106e-05	4838.7
	8.3862e-05	6195	2.8284e-05	5740	0.00015615	3119.1	0.00015434	4838.7
	0.00011007	6195	2.2628e-05	5740	0.00015615	3119.1	2.6842e-05	4838.7
	8.3862e-05	6195	3.9598e-05	5740	0.00012492	3119.1	0.00015434	4838.7
	0.00016772	6195	6.7883e-05	5740	0.00039558	3119.1	7.3817e-05	4838.7
	3.669e-05	6195	2.2628e-05	5740	0.00015615	3119.1	0.00023487	4838.7
	6.8138e-05	6195	5.0912e-05	5740	0.00036435	3119.1	6.0395e-05	4838.7
	6.8138e-05	6195	0.00012445	5740	8.328e-05	3119.1	9.3948e-05	4838.7
	6.8138e-05	6195	7.9196e-05	5740	0.00019779	3119.1	0.00010737	4838.7
	2.0965e-05	6195	2.2628e-05	5740	0.00016656	3119.1	5.3685e-05	4838.7
	4.7172e-05	6195	9.051e-05	5740	0.00040599	3119.1
	7.862e-05	6195	6.2226e-05	5740	0.00029148	3119.1
	7.3379e-05	6195	3.9598e-05	5740	6.246e-05	3119.1
	5.2414e-05	6195	0.00014142	5740	0.00013533	3119.1
	3.669e-05	6195	2.8284e-05	5740	0.0003123	3119.1
	0.00011531	6195	6.7883e-05	5740	8.328e-05	3119.1
	8.9103e-05	6195	0.00015839	5740	0.00022902	3119.1
	6.8138e-05	6195	0.00011314	5740	0.00033312	3119.1
	3.669e-05	6195	3.3941e-05	5740	6.246e-05	3119.1
	0.00010483	6195	1.6971e-05	5740	0.00029148	3119.1
	0.00013103	6195	3.3941e-05	5740	0.00012492	3119.1
	3.669e-05	6195	9.051e-05	5740	0.00042681	3119.1
	7.862e-05	6195	3.9598e-05	5740	0.00014574	3119.1
	6.2896e-05	6195	0.00019898	2937.3	0.00018738	3119.1
	3.669e-05	6195	0.00035374	2937.3	0.00011451	3119.1
	7.862e-05	6195	0.00021004	2937.3	0.00027066	3119.1
	4.1931e-05	6195	0.00027636	2937.3	0.00016656	3119.1
	5.7655e-05	6195	0.00018793	2937.3	0.00011451	3119.1
	3.1448e-05	6195	7.7381e-05	2937.3	3.123e-05	3119.1
	5.7655e-05	6195	0.00013265	2937.3	3.1357e-05	4142
	0.00011531	6195	9.949e-05	2937.3	7.0553e-05	4142
	0.00019393	6195	0.00016582	2937.3	7.0553e-05	4142
	0.00017821	6195	0.00030953	2937.3	7.8393e-05	4142
	7.3379e-05	6195	0.00014371	2937.3	2.3518e-05	4142
	3.1448e-05	6195	0.00042007	2937.3	0.00037628	4142
	7.3379e-05	6195	0.0002432	2937.3	9.4071e-05	4142
	6.8138e-05	6195	0.0002432	2937.3	0.00039196	4142
	2.6207e-05	6195	0.00037585	2937.3	0.00019598	4142
	8.9103e-05	6195	9.949e-05	2937.3	3.1357e-05	4142
	2.0965e-05	6195	0.00025425	2937.3	0.00017246	4142
	6.2896e-05	6195	0.00016582	2937.3	0.00016462	4142
	5.7655e-05	6195	0.00026531	2937.3	0.00011759	4142
	4.7172e-05	6195	0.00067432	2937.3	0.00014111	4142
	0.00017821	6195	0.00013265	2937.3	0.0002195	4142
	6.8138e-05	6195	0.00017687	2937.3	9.4071e-05	4142
	2.6207e-05	6195	0.00017687	2937.3	0.00011759	4142
	6.2896e-05	6195	0.00011054	2937.3	0.00029005	4142
	0.000152	6195	7.7381e-05	2937.3	5.4875e-05	4142
	0.00013628	6195	0.0002432	2937.3	0.00015679	4142
	2.0965e-05	6195	0.00021004	2937.3	0.00012543	4142
	0.000152	6195	0.00018793	2937.3	0.00012543	4142
	6.8138e-05	6195	0.00014371	2937.3	0.00010191	4142
	3.1448e-05	6195	7.7381e-05	2937.3	0.00014111	4142
	5.2414e-05	6195	0.00037585	2937.3	0.00010191	4142
	6.8138e-05	6195	0.00032058	2937.3	7.8393e-05	4142
	3.669e-05	6195	0.00025425	2937.3	0.00022734	4142
	1.5724e-05	6195	0.00013265	2937.3	4.7036e-05	4142
	7.3379e-05	6195	0.0004864	2937.3	0.00015679	4142
	9.9586e-05	6195	0.00017687	2937.3	6.2714e-05	4142
	0.00011531	6195	0.00018793	2937.3	7.0553e-05	4142
	4.1931e-05	6195	6.1869e-05	5773.1	6.2714e-05	4142
	5.2414e-05	6195	6.7493e-05	5773.1	6.2714e-05	4142
	9.9586e-05	6195	8.9991e-05	5773.1	7.0553e-05	4142
	3.669e-05	6195	8.9991e-05	5773.1	0.00013327	4142
	2.6207e-05	6195	5.6244e-05	5773.1	4.7036e-05	4142
	7.862e-05	6195	0.00014624	5773.1	7.0553e-05	4142
	0.00029177	3227.4	0.00019685	5773.1	0.00046252	4142
	0.00015091	3227.4	3.3747e-05	5773.1	0.00019598	4142
	0.00016097	3227.4	0.00037684	5773.1	4.7036e-05	4142
	0.00022134	3227.4	4.4995e-05	5773.1	6.2714e-05	4142
	0.00032195	3227.4	0.00010686	5773.1	0.00013327	4142
	0.00010061	3227.4	4.4995e-05	5773.1	7.0553e-05	4142
	0.00027164	3227.4	0.00010124	5773.1	0.00012543	4142
	0.00013079	3227.4	0.00010686	5773.1	0.00022734	4142
	0.00024146	3227.4	8.4366e-05	5773.1	5.4875e-05	4142
	0.00024146	3227.4	9.5615e-05	5773.1	0.00025086	4142
	0.00013079	3227.4	6.1869e-05	5773.1	0.00017246	4142
	0.00012073	3227.4	3.9371e-05	5773.1	8.6232e-05	4142
	0.00017103	3227.4	2.8122e-05	5773.1	0.00012543	4142
	0.00022134	3227.4	6.1869e-05	5773.1	6.2714e-05	4142
	9.0548e-05	3227.4	1.6873e-05	5773.1	0.00015679	4142
	5.0304e-05	3227.4	9.5615e-05	5773.1	3.1357e-05	4142
	0.00013079	3227.4	0.00032059	5773.1	0.00016462	4142
	0.00026158	3227.4	8.9991e-05	5773.1	6.2714e-05	4142
	0.00021128	3227.4	0.00034309	5773.1	0.00012543	4142
	0.00015091	3227.4	6.1869e-05	5773.1	0.00012543	4142
	0.00011067	3227.4	6.1869e-05	5773.1	0.00015679	4142
	0.00029177	3227.4	0.00013499	5773.1	0.00011759	4142
	0.00054329	3227.4	6.7493e-05	5773.1	7.0553e-05	4142
	9.0548e-05	3227.4	0.00015748	5773.1	0.00017246	4142
	0.00010061	3227.4	2.8122e-05	5773.1	0.00014111	4142
	0.00015091	3227.4	5.6244e-05	5773.1	7.0553e-05	4142
	9.0548e-05	3227.4	8.9991e-05	5773.1	3.9196e-05	4142
	8.0487e-05	3227.4	6.1869e-05	5773.1	0.00015679	4142
	7.0426e-05	3227.4	6.7493e-05	5773.1	0.00018814	4142
	8.0487e-05	3227.4	0.00021373	5773.1	0.00039196	4142
	7.0426e-05	3227.4	3.3747e-05	5773.1	8.6232e-05	4142
	0.00011067	3227.4	6.7493e-05	5773.1	0.00015679	4142
	0.00016097	3227.4	0.00017436	5773.1	5.4875e-05	4142
	0.00010061	3227.4	6.1869e-05	5773.1	0.00010975	4142
	8.0487e-05	3227.4	6.7493e-05	5773.1	8.6232e-05	4142
	0.00016097	3227.4	6.7493e-05	5773.1	8.6232e-05	4142
	0.00010061	3227.4	0.00025872	5773.1	8.6232e-05	4142
	0.00011067	3227.4	0.00010686	5773.1	0.00010191	4142
	8.0487e-05	3227.4	0.00023623	5773.1	0.00010191	4142
	0.00040243	3227.4	0.00010686	5773.1	0.00018814	4142
	0.00013079	3227.4	0.00011811	5773.1	0.00022734	4142
	0.00033201	3227.4	8.4366e-05	5773.1	7.0553e-05	4142
	4.0243e-05	3227.4	3.9371e-05	5773.1	0.00014111	4142
	0.00032195	3227.4	0.00018561	5773.1	0.0001803	4142
	0.00020122	3227.4	4.4995e-05	5773.1	0.00010191	4142
	0.00026158	3227.4	0.00017436	5773.1	8.6232e-05	4142
	9.0548e-05	3227.4	5.6244e-05	5773.1	7.8393e-05	4142
	8.0487e-05	3227.4	8.4366e-05	5773.1	0.00014111	4142
	9.0548e-05	3227.4	0.00015186	5773.1	0.00014111	4142
	0.00013079	3227.4	9.5615e-05	5773.1	9.4071e-05	4142
	9.0548e-05	3227.4	0.00022498	5773.1	9.4071e-05	4142
	9.0548e-05	3227.4	0.00057932	5773.1	7.0553e-05	4142
	0.00021128	3227.4	9.5615e-05	5773.1	7.0553e-05	4142
	0.00038231	3227.4	3.9371e-05	5773.1	7.8393e-05	4142
	0.00014085	3227.4	0.00018561	5773.1	4.7036e-05	4142
	0.00010061	3227.4	7.3118e-05	5773.1	0.00013327	4142
	9.0548e-05	3227.4	0.00010686	5773.1	7.8393e-05	4142
	5.0304e-05	3227.4	0.00010686	5773.1	0.00017246	4142
	0.00015091	3227.4	6.7493e-05	5773.1	6.2714e-05	4142
	0.00027164	3227.4	6.7493e-05	5773.1	4.7036e-05	4142
	0.00010061	3227.4	0.00010686	5773.1	7.8393e-05	4142
	9.0548e-05	3227.4	8.9991e-05	5773.1	4.7036e-05	4142
	5.0304e-05	3227.4	0.00028685	5773.1	4.7036e-05	4142
	6.0365e-05	3227.4	0.00011249	5773.1	0.00011759	4142
	6.0365e-05	3227.4	0.00010124	5773.1	6.2714e-05	4142
	0.00011067	3227.4	6.7493e-05	5773.1	0.00016462	4142
	0.00014085	3227.4	0.00013499	5773.1	5.4875e-05	4142
	4.0243e-05	3227.4	3.9371e-05	5773.1	4.7036e-05	4142
	4.0243e-05	3227.4	4.4995e-05	5773.1	0.00010975	4142
	8.0487e-05	3227.4	5.6244e-05	5773.1	0.00010526	2776.4
	0.00010061	3227.4	9.5615e-05	5773.1	0.00019882	2776.4
	0.00013377	2427.4	0.00010686	5773.1	5.8476e-05	2776.4
	0.0001739	2427.4	7.8742e-05	5773.1	0.0002456	2776.4
	0.00026754	2427.4	7.8742e-05	5773.1	4.6781e-05	2776.4
	0.00018728	2427.4	8.4366e-05	5773.1	0.00017543	2776.4
	0.0001739	2427.4	3.9371e-05	5773.1	0.00026899	2776.4
	0.00032104	2427.4	5.062e-05	5773.1	0.00014034	2776.4
	0.00018728	2427.4	8.9991e-05	5773.1	0.00014034	2776.4
	0.00020065	2427.4	2.2498e-05	5773.1	9.3562e-05	2776.4
	9.3638e-05	2427.4	0.00013499	5773.1	4.6781e-05	2776.4
	0.00030767	2427.4	6.1869e-05	5773.1	0.00014034	2776.4
	0.00020065	2427.4	4.4995e-05	5773.1	0.00022221	2776.4
	0.00016052	2427.4	2.8122e-05	5773.1	0.00050289	2776.4
	0.00020065	2427.4	7.3118e-05	5773.1	0.00021051	2776.4
	0.00026754	2427.4	5.7869e-05	6172.1	0.00021051	2776.4
	0.00030767	2427.4	9.4694e-05	6172.1	0.00016373	2776.4
	4.0131e-05	2427.4	5.2608e-05	6172.1	0.00012865	2776.4
	9.3638e-05	2427.4	6.839e-05	6172.1	8.1867e-05	2776.4
	6.6884e-05	2427.4	0.000121	6172.1	0.00015204	2776.4
	4.0131e-05	2427.4	0.0001473	6172.1	9.3562e-05	2776.4
	4.0131e-05	2427.4	9.4694e-05	6172.1	0.00019882	2776.4
	0.00010701	2427.4	4.2086e-05	6172.1	0.00051459	2776.4
	0.00020065	2427.4	0.00019991	6172.1	7.0171e-05	2776.4
	0.00013377	2427.4	0.00012626	6172.1	0.00018712	2776.4
	9.3638e-05	2427.4	3.6826e-05	6172.1	0.00015204	2776.4
	0.0001739	2427.4	0.00017361	6172.1	0.00017543	2776.4
	0.00013377	2427.4	5.7869e-05	6172.1	0.00014034	2776.4
	6.6884e-05	2427.4	7.8912e-05	6172.1	5.8476e-05	2776.4
	0.00010701	2427.4	3.1565e-05	6172.1	0.00022221	2776.4
	0.00010701	2427.4	6.839e-05	6172.1	7.0171e-05	2776.4
	0.00022741	2427.4	3.6826e-05	6172.1	0.00014034	2776.4
	6.6884e-05	2427.4	5.2608e-05	6172.1	0.00010526	2776.4
	0.00010701	2427.4	3.6826e-05	6172.1	0.00045611	2776.4
	0.00016052	2427.4	9.9955e-05	6172.1	0.0002456	2776.4
	9.3638e-05	2427.4	0.00034721	6172.1	0.00015204	2776.4
	0.00014715	2427.4	6.839e-05	6172.1	0.00029238	2776.4
	0.00018728	2427.4	6.839e-05	6172.1	0.00012865	2776.4
	8.0261e-05	2427.4	3.6826e-05	6172.1	9.3562e-05	2776.4
	0.00013377	2427.4	6.313e-05	6172.1	0.00015204	2776.4
	0.00020065	2427.4	6.313e-05	6172.1	0.00032747	2776.4
	0.00044144	2427.4	9.9955e-05	6172.1	0.00042103	2776.4
	4.0131e-05	2427.4	7.3651e-05	6172.1	0.00019882	2776.4
	0.0001739	2427.4	7.3651e-05	6172.1	4.6781e-05	2776.4
	0.00016052	2427.4	4.2086e-05	6172.1	0.00030408	2776.4
	0.00036118	2427.4	6.313e-05	6172.1	0.00015204	2776.4
	0.00021403	2427.4	0.00011574	6172.1	0.0002339	2776.4
	8.0261e-05	2427.4	0.00010522	6172.1	0.00017543	2776.4
	6.6884e-05	2427.4	4.7347e-05	6172.1	0.00018712	2776.4
	0.00041468	2427.4	6.839e-05	6172.1	0.00016373	2776.4
	0.00010701	2427.4	5.7869e-05	6172.1	7.0171e-05	2776.4
	0.00029429	2427.4	0.00016835	6172.1	0.00059646	2776.4
	0.00025416	2427.4	0.00012626	6172.1	0.00011695	2776.4
	0.00022741	2427.4	9.4694e-05	6172.1	0.00026899	2776.4
	0.00014715	2427.4	0.00015256	6172.1	0.00021051	2776.4
	0.00021403	2427.4	8.4173e-05	6172.1	0.00021051	2776.4
	0.00033442	2427.4	7.8912e-05	6172.1	0.00031577	2776.4
	0.00030767	2427.4	5.7869e-05	6172.1	0.00018712	2776.4
	0.00013377	2427.4	6.839e-05	6172.1	0.00011695	2776.4
	0.00021403	2427.4	0.00011574	6172.1	0.00014034	2776.4
	8.0261e-05	2427.4	9.9955e-05	6172.1	0.00050289	2776.4
	0.00026754	2427.4	0.00016835	6172.1	0.00022221	2776.4
	0.00018728	2427.4	6.839e-05	6172.1	0.0002339	2776.4
	0.00024078	2427.4	8.4173e-05	6172.1	0.00040933	2776.4
	0.00049494	2427.4	7.8912e-05	6172.1	0.00069002	2776.4
	0.00025416	2427.4	7.8912e-05	6172.1	0.00014034	2776.4
	4.0131e-05	2427.4	2.6304e-05	6172.1	5.8476e-05	2776.4
	0.00013377	2427.4	8.4173e-05	6172.1	8.1867e-05	2776.4
	0.00016052	2427.4	0.00012626	6172.1	0.00044442	2776.4
	0.0001739	2427.4	3.1565e-05	6172.1	0.0002456	2776.4
	0.00013377	2427.4	6.839e-05	6172.1	0.00015204	2776.4
	0.00021403	2427.4	3.6826e-05	6172.1	0.00021051	2776.4
	0.00018728	2427.4	0.0001473	6172.1	0.00016373	2776.4
	0.00027754	1871.9	0.00014204	6172.1	0.00014034	2776.4
	8.6732e-05	1871.9	5.7869e-05	6172.1	0.00012865	2776.4
	0.00027754	1871.9	3.6826e-05	6172.1	0.00022221	2776.4
	0.00031223	1871.9	7.8912e-05	6172.1	0.00015204	2776.4
	0.00012142	1871.9	4.2086e-05	6172.1	4.6781e-05	2776.4
	0.0002602	1871.9	0.0002683	6172.1	0.00032747	2776.4
	0.00038162	1871.9	6.313e-05	6172.1	9.3562e-05	2776.4
	0.00041631	1871.9	0.00018413	6172.1	0.00012865	2776.4
	0.0002602	1871.9	2.1043e-05	6172.1	9.8194e-05	3637.4
	0.00031223	1871.9	0.00016308	6172.1	3.5707e-05	3637.4
	0.00020816	1871.9	6.313e-05	6172.1	0.00010712	3637.4
	0.00034693	1871.9	7.3651e-05	6172.1	0.00019639	3637.4
	0.00032958	1871.9	6.839e-05	6172.1	8.9267e-05	3637.4
	0.00012142	1871.9	4.7347e-05	6172.1	6.2487e-05	3637.4
	0.00060712	1871.9	0.00017361	6172.1	0.00022317	3637.4
	0.00034693	1871.9	0.00012626	6172.1	0.00012497	3637.4
	0.00027754	1871.9	9.9955e-05	6172.1	3.5707e-05	3637.4
	0.00074589	1871.9	0.00011574	6172.1	0.00010712	3637.4
	0.00034693	1871.9	6.839e-05	6172.1	0.00035707	3637.4
	0.00045101	1871.9	6.313e-05	6172.1	0.00016068	3637.4
	0.00036427	1871.9	8.9434e-05	6172.1	0.00041956	3637.4
	0.00015612	1871.9			0.00016961	3637.4
	0.00078059	1871.9			0.00018746	3637.4
	0.00031223	1871.9			0.00018746	3637.4
	0.00031223	1871.9			0.00027673	3637.4
	0.00017346	1871.9			0.00024102	3637.4
	0.0002602	1871.9			5.356e-05	3637.4
	0.00024285	1871.9			5.356e-05	3637.4
	0.00041631	1871.9			7.1414e-05	3637.4
	0.00032958	1871.9			0.00015175	3637.4
	0.00015612	1871.9			6.2487e-05	3637.4
	0.00027754	1871.9			3.5707e-05	3637.4
	0.00038162	1871.9			8.9267e-05	3637.4
	0.00020816	1871.9			7.1414e-05	3637.4
	0.0002602	1871.9			0.00010712	3637.4
	0.00024285	1871.9			0.00015175	3637.4
	0.00029489	1871.9			0.00011605	3637.4
	0.00043366	1871.9			0.00018746	3637.4
	0.00053774	1871.9			0.00024995	3637.4
	0.00036427	1871.9			0.00015175	3637.4
	0.0002602	1871.9			0.00021424	3637.4
	0.00013877	1871.9			0.00018746	3637.4
	0.00029489	1871.9			0.00014283	3637.4
	0.00038162	1871.9			0.00011605	3637.4
	0.00072855	1871.9			0.00024102	3637.4
	0.00017346	1871.9			0.00042848	3637.4
	0.00062447	1871.9			8.9267e-05	3637.4
	0.00020816	1871.9			7.1414e-05	3637.4
	0.00013877	1871.9			0.00022317	3637.4
	0.00022933	2831.7			0.00019639	3637.4
	0.00019493	2831.7			0.00025888	3637.4
	0.00011467	2831.7			0.00010712	3637.4
	0.00018347	2831.7			9.8194e-05	3637.4
	0.0002064	2831.7			0.0002321	3637.4
	0.00014907	2831.7			9.8194e-05	3637.4
	0.00016053	2831.7			0.00033029	3637.4
	0.00011467	2831.7			0.00012497	3637.4
	0.00033253	2831.7			6.2487e-05	3637.4
	9.1733e-05	2831.7			0.00020531	3637.4
	0.00033253	2831.7			0.00033029	3637.4
	0.0001376	2831.7			0.00016068	3637.4
	0.0001376	2831.7			8.9267e-05	3637.4
	9.1733e-05	2831.7			0.00033922	3637.4
	0.000172	2831.7			0.00019639	3637.4
	0.00012613	2831.7			9.8194e-05	3637.4
	0.00014907	2831.7			0.00011605	3637.4
	0.00025226	2831.7			8.0341e-05	3637.4
	9.1733e-05	2831.7			0.00016961	3637.4
	0.00019493	2831.7			0.00014283	3637.4
	0.00022933	2831.7			0.0001339	3637.4
	0.00026373	2831.7			0.00015175	3637.4
	5.7333e-05	2831.7			0.00033922	3637.4
	8.0266e-05	2831.7			0.00017853	3637.4
	6.8799e-05	2831.7			0.00014283	3637.4
	0.000344	2831.7			0.00032136	3637.4
	0.00021786	2831.7			0.00016961	3637.4
	0.00012613	2831.7			8.9267e-05	3637.4
	0.00057333	2831.7			4.4634e-05	3637.4
	0.00014907	2831.7			0.00032136	3637.4
	0.0002064	2831.7			0.0001339	3637.4
	0.00026373	2831.7			0.00011605	3637.4
	0.00022933	2831.7			0.00027673	3637.4
	0.00019493	2831.7			5.356e-05	3637.4
	0.0002064	2831.7			0.00018746	3637.4
	0.0001376	2831.7			0.00017853	3637.4
	0.00042426	2831.7			0.00012497	3637.4
	0.00033253	2831.7			0.00016961	3637.4
	0.00028666	2831.7			0.00015175	3637.4
	0.0002752	2831.7			0.00014283	3637.4
	0.00035546	2831.7			0.00017853	3637.4
	0.000344	2831.7			8.9267e-05	3637.4
	0.00047013	2831.7			0.00010675	3041.8
	5.7333e-05	2831.7			0.00028822	3041.8
	0.00033253	2831.7			6.4049e-05	3041.8
	0.00035546	2831.7			0.0002562	3041.8
	6.8799e-05	2831.7			0.0002135	3041.8
	0.00019493	2831.7			0.0001708	3041.8
	8.0266e-05	2831.7			6.4049e-05	3041.8
	0.00019493	2831.7			0.00011742	3041.8
	0.00033253	2831.7			8.5399e-05	3041.8
	0.0002752	2831.7			0.00040564	3041.8
	0.00019493	2831.7			0.00072589	3041.8
	0.00042426	2831.7			0.00028822	3041.8
	8.0266e-05	2831.7			0.00010675	3041.8
	0.00035546	2831.7			0.00020282	3041.8
	0.00016053	2831.7			0.00018147	3041.8
	8.0266e-05	2831.7			0.00019215	3041.8
	0.00022933	2831.7			0.00010675	3041.8
	0.00014907	2831.7			0.00036295	3041.8
	0.00021786	2831.7			0.0002135	3041.8
	9.1733e-05	2831.7			0.00013877	3041.8
	0.00012613	2831.7			0.00087534	3041.8
	7.117e-05	2737.4			0.0002135	3041.8
	0.00013048	2737.4			0.0002989	3041.8
	0.0001542	2737.4			0.00013877	3041.8
	0.00029654	2737.4			0.00011742	3041.8
	0.00013048	2737.4			0.0001281	3041.8
	0.00026096	2737.4			0.00011742	3041.8
	0.00016606	2737.4			0.00018147	3041.8
	9.4894e-05	2737.4			3.2025e-05	3041.8
	0.00028468	2737.4			6.4049e-05	3041.8
	0.00023723	2737.4			0.0002989	3041.8
	0.00011862	2737.4			0.0011102	3041.8
	0.00036771	2737.4			0.00013877	3041.8
	0.00010676	2737.4			0.00046969	3041.8
	0.00016606	2737.4			0.00033092	3041.8
	0.00028468	2737.4			0.00046969	3041.8
	0.00037957	2737.4			0.00024552	3041.8
	8.3032e-05	2737.4			0.00024552	3041.8
	8.3032e-05	2737.4			4.2699e-05	3041.8
	0.0004033	2737.4			0.00045902	3041.8
	0.00011862	2737.4			0.00027755	3041.8
	0.0001542	2737.4			0.00077927	3041.8
	0.00013048	2737.4			0.0003416	3041.8
	0.0003084	2737.4			6.4049e-05	3041.8
	0.00011862	2737.4			0.0001708	3041.8
	8.3032e-05	2737.4			0.00013877	3041.8
	0.0003084	2737.4			0.0001281	3041.8
	0.00023723	2737.4			0.00023485	3041.8
	0.00037957	2737.4			0.00020282	3041.8
	0.00018979	2737.4			0.00019215	3041.8
	0.00018979	2737.4			0.00033092	3041.8
	0.0004033	2737.4			0.00037362	3041.8
	0.00016606	2737.4			0.00027755	3041.8
	9.4894e-05	2737.4			0.00049104	3041.8
	0.00023723	2737.4			9.6074e-05	3041.8
	8.3032e-05	2737.4			0.00013877	3041.8
	0.00032027	2737.4			0.0001708	3041.8
	0.00017793	2737.4			0.00016012	3041.8
	0.00049819	2737.4			0.00011742	3041.8
	0.00028468	2737.4			0.00019215	3041.8
	0.00023723	2737.4			0.00020282	3041.8
	0.00033213	2737.4			0.00014945	3041.8
	4.7447e-05	2737.4			0.00018147	3041.8
	0.00016606	2737.4			0.00023485	3041.8
	0.00013048	2737.4			0.0001708	3041.8
	0.00023723	2737.4			9.6074e-05	3041.8
	0.0002491	2737.4			7.4724e-05	3041.8
	0.00021351	2737.4			0.0002989	3041.8
	8.3032e-05	2737.4			0.00019215	3041.8
	0.00078287	2737.4			9.6074e-05	3041.8
	0.00020165	2737.4			0.00033092	3041.8
	0.00023723	2737.4			0.00022417	3041.8
	0.00028468	2737.4			0.00033092	3041.8
	0.00017793	2737.4			0.0001281	3041.8
	0.00029654	2737.4			0.00011742	3041.8
	0.00032027	2737.4			9.6074e-05	3041.8
	0.0001542	2737.4			0.0002989	3041.8
	0.00013048	2737.4			9.6074e-05	3041.8
	0.00027282	2737.4			9.6074e-05	3041.8
	0.00021351	2737.4			0.00016012	3041.8
	0.00037957	2737.4			0.00020282	3041.8
	0.0001542	2737.4			0.00010675	3041.8
	0.00023723	2737.4			0.00010675	3041.8
	0.00016606	2737.4			7.4724e-05	3041.8
	0.00016606	2737.4			6.4049e-05	3041.8
	0.0001542	2737.4			0.0002209	1469.9
	0.00023723	2737.4			0.00024299	1469.9
	0.00018979	2737.4			0.00015463	1469.9
	0.0002491	2737.4			8.8361e-05	1469.9
	0.00021351	2737.4			0.00026508	1469.9
	0.00021351	2737.4			0.00028717	1469.9
	0.00013048	2737.4			8.8361e-05	1469.9
	9.4894e-05	2737.4			0.00037553	1469.9
	0.00035585	2737.4			0.00028717	1469.9
	9.4894e-05	2737.4			0.00070689	1469.9
	0.00011862	2737.4			0.00017672	1469.9
	8.4631e-05	1534.7			0.00026508	1469.9
	0.00031737	1534.7			0.00041971	1469.9
	0.00027505	1534.7			0.00041971	1469.9
	0.00038084	1534.7			0.00028717	1469.9
	0.00031737	1534.7			0.00030926	1469.9
	0.00023274	1534.7			0.00011045	1469.9
	0.00021158	1534.7			0.00041971	1469.9
	0.00021158	1534.7			0.00030926	1469.9
	0.0001481	1534.7			0.00011045	1469.9
	0.00063473	1534.7			0.001215	1469.9
	0.00050779	1534.7			0.00033135	1469.9
	0.00038084	1534.7			0.0004418	1469.9
	0.000402	1534.7			0.0004418	1469.9
	0.00044431	1534.7			0.00046389	1469.9
	0.00012695	1534.7			0.0011487	1469.9
	8.4631e-05	1534.7			8.8361e-05	1469.9
	0.00016926	1534.7			0.0004418	1469.9
	0.00010579	1534.7			0.00075107	1469.9
	0.000402	1534.7			0.00017672	1469.9
	0.0005501	1534.7			0.0004418	1469.9
	0.00012695	1534.7			0.00024299	1469.9
	0.00031737	1534.7			0.00019881	1469.9
	0.000402	1534.7			0.00028717	1469.9
	0.00050779	1534.7			0.0004418	1469.9
	0.00052894	1534.7			0.00064061	1469.9
	0.00046547	1534.7			0.00066271	1469.9
	0.00042316	1534.7			0.00053016	1469.9
	0.00021158	1534.7			0.00039762	1469.9
	0.00012695	1534.7			0.00024299	1469.9
	0.00052894	1534.7			0.00037553	1469.9
	0.00027505	1534.7			0.0009057	1469.9
	0.00046547	1534.7			0.00039762	1469.9
	0.0001481	1534.7			0.0002209	1469.9
	0.00012695	1534.7			0.00033135	1469.9
	0.00021158	1534.7			0.00011045	1469.9
	8.4631e-05	1534.7
	8.4631e-05	1534.7
	6.3473e-05	1534.7
	0.00029621	1534.7
	0.00065589	1534.7
	0.00019042	1534.7
	0.0001481	1534.7
	0.00025389	1534.7
	0.00010579	1534.7
	0.00031737	1534.7

## Sheet: FIG 4D
Fig 4D
EE number normalized on cell size
	shCTL resGFP_EE	shCTL resGFP_cell	shSTIM1 resGFP_EE	shSTIM1 resGFP_cell	shSTIM1 resSTIM1 WT_EE	shSTIM1 resSTIM1 WT_cell	shSTIM1 resSTIM1 NN_EE	shSTIM1 resSTIM1 NN_cell
	0.018215	1647	0.010733	2329.4	0.015771	2219.3	0.0090236	3103
	0.012475	3847.8	0.01481	4726.5	0.01872	3579	0.0081576	5516.4
	0.018171	2916.7	0.017853	4368.9	0.018983	4319.6	0.0097958	10106
	0.02218	2930.5	0.011641	3521.9	0.022883	2490.9	0.0080642	4588.2
	0.021761	3400.6	0.010401	6249.4	0.017671	2489.9	0.0065094	4147.9
	0.018128	3364.9	0.010838	4890.4	0.017342	2710.2	0.0042808	4204.8
	0.020178	6195	0.014112	5740	0.027892	3119.1	0.0045846	3489.9
	0.021999	3227.4	0.012597	2937.3	0.025591	4142	0.005823	5495.5
	0.02925	2427.4	0.01559	5773.1	0.029175	2776.4	0.0052825	3407.5
	0.026177	1871.9	0.012799	6172.1	0.022818	3637.4	0.0060408	5462.9
	0.022248	2831.7			0.027944	3041.8	0.0035182	4263.5
	0.027398	2737.4			0.031295	1469.9	0.0066134	4838.7
	0.029322	1534.7

## Sheet: FIG 4F
Fig 4F
EE distance to nucleus normalized on cell size
	Untreated (UT)_EE	UT_cell	CiliobrevinD_EE	CiliobrevinD_cell
	0.0088147	4487.3	0.0057141	5251.2
	0.0073461	4487.3	0.0055505	5251.2
	0.0041564	4487.3	0.0064011	5251.2
	0.0035953	4487.3	0.0048251	5251.2
	0.0033873	4487.3	0.0066099	5251.2
	0.0035865	4487.3	0.0046158	5251.2
	0.0070663	4487.3	0.0045234	5251.2
	0.0079971	4487.3	0.0045277	5251.2
	0.0015473	4487.3	0.0051395	5251.2
	0.0043509	4487.3	0.0060491	5251.2
	0.0011518	4487.3	0.0046265	5251.2
	0.0055886	4487.3	0.0042767	5251.2
	0.0036947	4487.3	0.007072	5251.2
	0.0018587	4487.3	0.0036315	5251.2
	0.0082409	4487.3	0.0038488	5251.2
	0.0048375	4487.3	0.0087185	5251.2
	0.0091146	4487.3	0.0039674	5251.2
	0.0039058	4487.3	0.0032306	5251.2
	0.0020348	4487.3	0.0066685	5251.2
	0.0042539	4487.3	0.0055171	5251.2
	0.0091351	4487.3	0.0030878	5251.2
	0.00096984	4487.3	0.0028339	5251.2
	0.0025076	4487.3	0.0071117	5251.2
	0.0093128	4487.3	0.0074509	5251.2
	0.0018897	4487.3	0.00315	5251.2
	0.0017596	4487.3	0.0075951	5251.2
	0.0099399	4487.3	0.0034831	5251.2
	0.0083654	4487.3	0.0022328	5251.2
	0.010605	4487.3	0.0059151	5251.2
	0.0077896	4487.3	0.0019202	5251.2
	0.003075	4487.3	0.0066507	5251.2
	0.011209	4487.3	0.0058354	5251.2
	0.0013911	4487.3	0.0070816	5251.2
	0.0028792	4487.3	0.0020437	5251.2
	0.0046309	4487.3	0.0017746	5251.2
	0.0051297	4487.3	0.0067756	5251.2
	0.012249	4487.3	0.0016977	5251.2
	0.0022641	4487.3	0.0069166	5251.2
	0.012913	4487.3	0.00092364	5251.2
	0.0059272	4487.3	0.0010334	5251.2
	0.0082529	4487.3	0.0059844	5251.2
	0.010045	4487.3	0.002325	5251.2
	0.0034645	4487.3	0.0016522	5251.2
	0.011669	4487.3	0.0070179	5251.2
	0.012221	4487.3	0.0073133	5251.2
	0.013372	4487.3	4.3706e-05	5251.2
	0.011137	4487.3	0.0021917	5251.2
	0.012686	4487.3	0.003527	5251.2
	0.011994	4487.3	0.0072298	5251.2
	0.011132	4487.3	0.0037909	5251.2
	0.0039206	4487.3	0.0030168	5251.2
	0.0099926	4487.3	0.0015828	5251.2
	0.010917	4487.3	0.0074148	5251.2
	0.0090841	4487.3	0.0033798	5251.2
	0.0080925	4487.3	0.0064331	5251.2
	0.0044836	4487.3	0.0080417	5251.2
	0.0094482	4487.3	0.00701	5251.2
	0.010157	4487.3	0.0068559	5251.2
	0.014646	4487.3	0.0072204	5251.2
	0.013752	4487.3	0.0023902	5251.2
	0.010505	4487.3	0.0080481	5251.2
	0.012292	4487.3	0.0014329	5251.2
	0.012671	4487.3	0.0024297	5251.2
	0.011273	4487.3	0.0021336	5251.2
	0.0063148	4487.3	0.0030874	5251.2
	0.0051304	4487.3	0.0065841	5251.2
	0.015262	4487.3	0.0072312	5251.2
	0.0067092	4487.3	0.0015961	5251.2
	0.0090272	4487.3	0.0026683	5251.2
	0.0050922	4487.3	0.0032091	5251.2
	0.0098789	4487.3	0.0021813	5251.2
	0.012988	4487.3	0.0063517	5251.2
	0.0065983	4487.3	0.0047927	5251.2
	0.0052405	4487.3	0.0028658	5251.2
	0.0053811	4487.3	0.0053066	5251.2
	0.012056	4487.3	0.006347	5251.2
	0.011336	4487.3	0.0072267	5251.2
	0.0079792	4487.3	0.0077488	5251.2
	0.01419	4487.3	0.0055636	5251.2
	0.0058738	4487.3	0.0032379	5251.2
	0.012245	4487.3	0.0074184	5251.2
	0.011774	4487.3	0.0076873	5251.2
	0.0084687	4487.3	0.005337	5251.2
	0.0057642	4487.3	0.0047635	5251.2
	0.006126	4487.3	0.0067468	5251.2
	0.012206	4487.3	0.0075387	5251.2
	0.0057318	4487.3	0.0039018	5251.2
	0.007658	4487.3	0.004184	5251.2
	0.0057354	4487.3	0.0042324	5251.2
	0.013559	4487.3	0.0073731	5251.2
	0.013462	4487.3	0.0053371	5251.2
	0.011677	4487.3	0.0078873	5251.2
	0.008724	4487.3	0.0049856	5251.2
	0.0060035	4487.3	0.008077	5251.2
	0.0069761	4487.3	0.0086017	5251.2
	0.0061919	4487.3	0.0053314	5251.2
	0.0072907	4487.3	0.0058444	5251.2
	0.0078271	4487.3	0.0059415	5251.2
	0.0068127	4487.3	0.0066283	5251.2
	0.0076875	4487.3	0.007735	5251.2
	0.0068332	4487.3	0.0067026	5251.2
	0.0076473	4487.3	0.0046525	5251.2
	0.0097397	4487.3	0.0046682	5251.2
	0.0087678	4487.3	0.0071033	5251.2
	0.0073317	4487.3	0.0079482	5251.2
	0.0076364	4487.3	0.0058588	5251.2
	0.0084792	4487.3	0.0078168	5251.2
	0.0086018	4487.3	0.0069194	5251.2
	0.010567	4487.3	0.0054865	5251.2
	0.0082795	4487.3	0.0052417	5251.2
	0.012966	4487.3	0.0085134	5251.2
	0.0096615	4487.3	0.0076409	5251.2
	0.014724	4487.3	0.005459	5251.2
	0.0093486	4487.3	0.0056284	5251.2
	0.0079358	4487.3	0.005597	5251.2
	0.0081605	4487.3	0.0057209	5251.2
	0.008676	4487.3	0.0056356	5251.2
	0.0090877	4487.3	0.0055136	5251.2
	0.0095729	4487.3	0.0059884	5251.2
	0.010011	4487.3	0.0075975	5251.2
	0.01371	4487.3	0.0088243	5251.2
	0.0068731	4487.3	0.0060179	5251.2
	0.011971	4487.3	0.0061831	5251.2
	0.015013	4487.3	0.0060797	5251.2
	0.0073682	4487.3	0.0087046	5251.2
	0.0097226	4487.3	0.006091	5251.2
	0.011876	4487.3	0.0062398	5251.2
	0.01093	4487.3	0.0063969	5251.2
	0.0057419	4487.3	0.0066669	5251.2
	0.0026341	4487.3	0.0065914	5251.2
	0.01213	4487.3	0.0069796	5251.2
	0.018141	4487.3	0.0070614	5251.2
	0.009482	4487.3	0.0074091	5251.2
	0.011792	4487.3	0.0017028	5251.2
	0.014243	4487.3	0.008918	5251.2
	0.0076834	4487.3	0.0064061	5251.2
	0.0057364	4487.3	0.0017343	5251.2
	0.013007	4487.3	0.0053202	5251.2
	0.0073614	4487.3	0.0069625	5251.2
	0.0070019	4487.3	0.0059531	5251.2
	0.0095744	4487.3	0.0060129	5251.2
	0.0097856	4487.3	0.0026687	5251.2
	0.006144	4487.3	0.0062858	5251.2
	0.004138	4487.3	0.0014743	5251.2
	0.0015132	4487.3	0.0065558	5251.2
	0.0037839	4487.3	0.007974	5251.2
	0.010068	4487.3	0.0080462	5251.2
	0.013912	4487.3	0.0018178	5251.2
	0.005782	4487.3	0.0055119	5251.2
	0.0086072	4487.3	0.0025613	5251.2
	0.006493	4487.3	0.0054503	5251.2
	0.011583	4487.3	0.0038592	5251.2
	0.0081702	4487.3	0.0063332	5251.2
	0.011291	4487.3	0.0070165	5251.2
	0.010166	4487.3	0.0069109	5251.2
	0.010437	4487.3	0.0050975	5251.2
	0.0080988	4487.3	0.0037815	5251.2
	0.0027984	4487.3	0.0030756	5251.2
	0.0077969	4487.3	0.003978	5251.2
	0.010001	4487.3	0.0045848	5251.2
	0.010095	4487.3	0.0025404	5251.2
	0.0053055	4487.3	0.0052338	5251.2
	0.0024624	4487.3	0.0029115	5251.2
	0.0048334	4487.3	0.0040632	5251.2
	0.0083369	4487.3	0.0056122	5251.2
	0.011661	4487.3	0.0051158	5251.2
	0.01134	4487.3	0.0057582	5251.2
	0.0085047	4487.3	0.005958	5251.2
	0.011424	4487.3	0.0071125	5251.2
	0.0074254	4487.3	0.00069564	5251.2
	0.010709	4487.3	0.0057931	5251.2
	0.01352	4487.3	0.0070543	5251.2
	0.0095117	4487.3	0.001867	5251.2
	0.0007094	4487.3	0.0045161	5251.2
	0.0063569	4487.3	0.0042456	5251.2
	0.014857	4487.3	0.0081737	5251.2
	0.0050851	4487.3	0.0055688	5251.2
	0.010496	4487.3	0.0081279	5251.2
	0.0087033	4487.3	0.0072538	5251.2
	0.0087957	4487.3	0.0059637	5251.2
	0.010764	4487.3	0.0059611	5251.2
	0.0060207	4487.3	0.0067959	5251.2
	0.0096617	4487.3	0.006575	5251.2
	0.011996	4487.3	0.0069735	5251.2
	0.0095877	4487.3	0.0078977	5251.2
	0.012853	4487.3	0.0078219	5251.2
	0.01275	4487.3	0.0076672	5251.2
	0.012509	4487.3	0.0036447	5251.2
	0.0073739	4487.3	0.0061835	5251.2
	0.0055085	5016.6	0.0010615	5251.2
	0.0055205	5016.6	0.0052327	5251.2
	0.0052383	5016.6	0.0029197	5251.2
	0.0051758	5016.6	0.0074568	5251.2
	0.0062314	5016.6	0.0070711	5251.2
	0.0051697	5016.6	0.0059939	5251.2
	0.0052912	5016.6	0.0091669	5251.2
	0.0057832	5016.6	0.0064837	5251.2
	0.0048863	5016.6	0.0066243	5251.2
	0.0049881	5016.6	0.0061366	5251.2
	0.0052822	5016.6	0.0049945	5251.2
	0.0073619	5016.6	0.0029246	5251.2
	0.0069444	5016.6	0.0081372	5251.2
	0.0072945	5016.6	0.005297	5251.2
	0.004258	5016.6	0.0051571	5251.2
	0.0075269	5016.6	0.0034707	5251.2
	0.0064354	5016.6	0.0028756	5251.2
	0.00701	5016.6	0.005926	5251.2
	0.0079041	5016.6	0.00028511	5251.2
	0.0062714	5016.6	0.0053861	5251.2
	0.0083641	5016.6	0.0023404	5251.2
	0.0065439	5016.6	0.0082845	5251.2
	0.0063339	5016.6	0.0074866	5251.2
	0.0077004	5016.6	0.0062044	5251.2
	0.0066934	5016.6	0.0026669	5251.2
	0.0035409	5016.6	0.0065722	5251.2
	0.0067433	5016.6	0.0023792	5251.2
	0.0051349	5016.6	0.0075587	5251.2
	0.0073563	5016.6	0.0067466	5251.2
	0.0095126	5016.6	0.0048229	5251.2
	0.0088002	5016.6	0.0069683	5251.2
	0.0066425	5016.6	0.0061523	5251.2
	0.0073017	5016.6	0.013319	2887.7
	0.0060269	5016.6	0.0066044	2887.7
	0.0028265	5016.6	0.0042243	2887.7
	0.0068231	5016.6	0.0046324	2887.7
	0.0032936	5016.6	0.0057582	2887.7
	0.0093865	5016.6	0.0031342	2887.7
	0.0077984	5016.6	0.0048506	2887.7
	0.0084098	5016.6	0.0058486	2887.7
	0.007615	5016.6	0.0039003	2887.7
	0.0078726	5016.6	0.00083788	2887.7
	0.0088801	5016.6	0.0012072	2887.7
	0.0095225	5016.6	0.0013885	2887.7
	0.0071748	5016.6	0.0064227	2887.7
	0.0074619	5016.6	0.0043176	2887.7
	0.009658	5016.6	0.0030568	2887.7
	0.0078757	5016.6	0.0040143	2887.7
	0.0081798	5016.6	0.0073811	2887.7
	0.00995	5016.6	0.0059292	2887.7
	0.0092653	5016.6	0.0090596	2887.7
	0.009863	5016.6	0.0054703	2887.7
	0.0095377	5016.6	0.0057291	2887.7
	0.0085045	5016.6	0.0057326	2887.7
	0.0094517	5016.6	0.0091793	2887.7
	0.009831	5016.6	0.0066801	2887.7
	0.0096023	5016.6	0.009249	2887.7
	0.0098614	5016.6	0.008137	2887.7
	0.0096672	5016.6	0.011213	2887.7
	0.010737	5016.6	0.011449	2887.7
	0.010195	5016.6	0.0086265	2887.7
	0.0098333	5016.6	0.011071	2887.7
	0.010831	5016.6	0.0095423	2887.7
	0.0093945	5016.6	0.0089997	2887.7
	0.0046976	5016.6	0.0085876	2887.7
	0.01074	5016.6	0.010399	2887.7
	0.010447	5016.6	0.0054244	2887.7
	0.01023	5016.6	0.0061294	2887.7
	0.0095737	5016.6	0.0018673	2887.7
	0.010188	5016.6	0.0010407	2887.7
	0.0093917	5016.6	0.0044094	2887.7
	0.0091767	5016.6	0.0091371	2887.7
	0.0032997	5016.6	0.0053712	2887.7
	0.011806	5016.6	0.0065253	2887.7
	0.005133	5016.6	0.0093122	2887.7
	0.010199	5016.6	0.005145	2887.7
	0.0096858	5016.6	0.001764	2887.7
	0.011122	5016.6	0.010946	2887.7
	0.0028831	5016.6	0.010197	2887.7
	0.0035593	5016.6	0.006159	2887.7
	0.010144	5016.6	0.0075146	2887.7
	0.011544	5016.6	0.0073897	2887.7
	0.0032833	5016.6	0.0026081	2887.7
	0.010905	5016.6	0.0086665	3759.1
	0.011323	5016.6	0.0085604	3759.1
	0.011958	5016.6	0.0092356	3759.1
	0.01034	5016.6	0.0075543	3759.1
	0.011078	5016.6	0.0079532	3759.1
	0.011515	5016.6	0.0083031	3759.1
	0.012601	5016.6	0.0070975	3759.1
	0.012925	5016.6	0.0078949	3759.1
	0.011499	5016.6	0.0069403	3759.1
	0.010092	5016.6	0.0065007	3759.1
	0.0095163	5016.6	0.0078337	3759.1
	0.011752	5016.6	0.0084397	3759.1
	0.0056357	5016.6	0.0059434	3759.1
	0.01089	5016.6	0.0057853	3759.1
	0.012875	5016.6	0.0051677	3759.1
	0.0048699	5016.6	0.0053154	3759.1
	0.010797	5016.6	0.0063631	3759.1
	0.012634	5016.6	0.0051433	3759.1
	0.011117	5016.6	0.0074836	3759.1
	0.010941	5016.6	0.0053441	3759.1
	0.010018	5016.6	0.0041708	3759.1
	0.0085461	5016.6	0.0072638	3759.1
	0.012647	5016.6	0.0032467	3759.1
	0.010793	5016.6	0.003008	3759.1
	0.011838	5016.6	0.0034637	3759.1
	0.0054745	5016.6	0.0063601	3759.1
	0.010581	5016.6	0.0026618	3759.1
	0.010333	5016.6	0.0044262	3759.1
	0.0083174	5016.6	0.0025574	3759.1
	0.0057167	5016.6	0.0019864	3759.1
	0.011102	5016.6	0.0021247	3759.1
	0.0096076	5016.6	0.0048576	3759.1
	0.0081405	5016.6	0.0020556	3759.1
	0.0067638	5016.6	0.0014698	3759.1
	0.012076	5016.6	0.0016873	3759.1
	0.0055749	5016.6	0.0025649	3759.1
	0.0057101	5016.6	0.0017677	3759.1
	0.006527	5016.6	0.0011557	3759.1
	0.0085013	5016.6	0.0045613	3759.1
	0.0093586	5016.6	0.0036659	3759.1
	0.0086652	5016.6	0.0014498	3759.1
	0.0075394	5016.6	0.00098456	3759.1
	0.0059312	5016.6	0.0020613	3759.1
	0.0080799	5016.6	1.86e-05	3759.1
	0.0095521	5016.6	0.0038555	3759.1
	0.006228	5016.6	0.00029513	3759.1
	0.0060356	5016.6	0.0084416	3759.1
	0.006041	5016.6	0.0019619	3759.1
	0.0077627	5016.6	0.0017126	3759.1
	0.0074553	5016.6	0.0017835	3759.1
	0.010042	5016.6	0.00059532	3759.1
	0.0089994	5016.6	0.00088092	3759.1
	0.0067764	5016.6	0.0065623	3759.1
	0.0093322	5016.6	0.0046457	3759.1
	0.0073984	5016.6	0.001562	3759.1
	0.0075686	5016.6	0.0033513	3759.1
	0.0069012	5016.6	0.0054551	3759.1
	0.010522	5016.6	0.0028314	3759.1
	0.010531	5016.6	0.0020121	3759.1
	0.012164	5016.6	0.0071228	3759.1
	0.011373	5016.6	0.0061865	3759.1
	0.0058011	5016.6	0.0055811	3759.1
	0.0087853	5016.6	0.0062429	3759.1
	0.0057161	5016.6	0.0093952	3759.1
	0.005318	5016.6	0.0022293	3759.1
	0.0072886	5016.6	0.0035368	3759.1
	0.010903	5016.6	0.0057836	3759.1
	0.0078822	5016.6	0.0082578	3759.1
	0.0079542	5016.6	0.0097557	3759.1
	0.0096707	5016.6	0.0085358	3759.1
	0.01159	5016.6	0.0072309	3759.1
	0.0068719	5016.6	0.010083	3759.1
	0.010513	5016.6	0.0028755	3759.1
	0.0066212	5016.6	0.0089953	3759.1
	0.0097265	5016.6	0.0070167	3759.1
	0.0071028	5016.6	0.0042284	3759.1
	0.011552	5016.6	0.0068615	3759.1
	0.011047	5016.6	0.0057849	3759.1
	0.0085955	5016.6	0.0086183	3759.1
	0.0041215	5016.6	0.0072269	3759.1
	0.0062609	5016.6	0.0067295	3759.1
	0.010061	5016.6	0.0058688	3759.1
	0.0070398	5016.6	0.0054969	3759.1
	0.0077047	5016.6	0.0055205	3759.1
	0.0034678	5016.6	0.0054972	3759.1
	0.008171	5016.6	0.0056809	3759.1
	0.0088878	5016.6	0.0058815	3759.1
	0.0055671	5016.6	0.0064644	3759.1
	0.0054856	5016.6	0.0071189	3759.1
	0.0072286	5016.6	0.0075331	3759.1
	0.0098637	5016.6	0.009006	3759.1
	0.0086952	5016.6	0.0093464	3759.1
	0.0096051	5016.6	0.0060299	3759.1
	0.011512	5016.6	0.0032065	3759.1
	0.0081208	5016.6	0.0027369	3759.1
	0.012043	5016.6	0.0018918	3759.1
	0.0099361	5016.6	0.003146	3759.1
	0.0085107	5016.6	0.0026466	3759.1
	0.0046255	5016.6	0.0073606	3759.1
	0.010552	5016.6	0.0093386	3759.1
	0.0092596	5016.6	0.0099652	3759.1
	0.012302	5016.6	0.006375	3759.1
	0.0097368	5016.6	0.0084086	3759.1
	0.0073041	5016.6	0.0049083	3759.1
	0.0034656	5016.6	0.0084293	3759.1
	0.0087484	5016.6	0.0045405	3759.1
	0.010407	5016.6	0.0023117	3759.1
	0.011407	5016.6	0.0018429	3759.1
	0.010358	5016.6	0.0012883	3759.1
	0.012498	5016.6	0.0076049	3759.1
	0.0064987	5016.6	0.0021975	3759.1
	0.0072417	5016.6	0.0022553	3759.1
	0.0066684	5016.6	0.009408	3759.1
	0.0060781	5016.6	0.0038697	3759.1
	0.012736	5016.6	0.0067661	3759.1
	0.0087407	5016.6	0.0079168	3759.1
	0.0096226	5016.6	0.0038007	3759.1
	0.010521	5016.6	0.0035377	3759.1
	0.010491	5016.6	0.0068076	3759.1
	0.0088734	5016.6	0.0044208	3759.1
	0.0097267	5016.6	0.0034993	3759.1
	0.011394	5016.6	0.0073706	3759.1
	0.010798	5016.6	0.0091881	3759.1
	0.0052409	5016.6	0.0025207	3759.1
	0.009017	5016.6	0.012235	3667.2
	0.011745	5016.6	0.011686	3667.2
	0.012459	5016.6	0.011363	3667.2
	0.009791	5016.6	0.0099955	3667.2
	0.0079084	5016.6	0.0090469	3667.2
	0.010465	5016.6	0.0092961	3667.2
	0.0068813	5016.6	0.0076408	3667.2
	0.0067757	5016.6	0.0069857	3667.2
	0.0063939	5016.6	0.0058186	3667.2
	0.010234	5016.6	0.0053162	3667.2
	0.0092722	2633.2	0.0093626	3667.2
	0.0073125	2633.2	0.0045315	3667.2
	0.0070117	2633.2	0.0043768	3667.2
	0.0073957	2633.2	0.0054934	3667.2
	0.0066347	2633.2	0.0086768	3667.2
	0.0089913	2633.2	0.0091232	3667.2
	0.0072677	2633.2	0.0031758	3667.2
	0.0086632	2633.2	0.0069645	3667.2
	0.0058209	2633.2	0.0061088	3667.2
	0.0038178	2633.2	0.0064074	3667.2
	0.0049342	2633.2	0.0027449	3667.2
	0.0034295	2633.2	0.004487	3667.2
	0.0034612	2633.2	0.0070161	3667.2
	0.0041352	2633.2	0.0032099	3667.2
	0.0046818	2633.2	0.0076682	3667.2
	0.0093625	2633.2	0.0043524	3667.2
	0.0087851	2633.2	0.0034621	3667.2
	0.0066967	2633.2	0.0044652	3667.2
	0.0052376	2633.2	0.0055287	3667.2
	0.010003	2633.2	0.0036918	3667.2
	0.0070552	2633.2	0.003905	3667.2
	0.013028	2633.2	0.0053743	3667.2
	0.0087193	2633.2	0.00021317	3667.2
	0.0058741	2633.2	0.0076769	3667.2
	0.012442	2633.2	0.0064024	3667.2
	0.0053088	2633.2	0.0021393	3667.2
	0.0047125	2633.2	0.0029972	3667.2
	0.0099487	2633.2	0.0066877	3667.2
	0.0042913	2633.2	0.0016312	3667.2
	0.012778	2633.2	0.0077621	3667.2
	0.0064193	2633.2	0.0025124	3667.2
	0.011947	2633.2	0.0031961	3667.2
	0.0079525	2633.2	0.0062791	3667.2
	0.013251	2633.2	0.0074683	3667.2
	0.0098814	2633.2	0.0051268	3667.2
	0.0066598	2633.2	0.0079323	3667.2
	0.013121	2633.2	0.0041223	3667.2
	0.0098134	2633.2	0.0045146	3667.2
	0.013908	2633.2	0.0053022	3667.2
	0.014875	2633.2	0.0071807	3667.2
	0.012313	2633.2	0.0042971	3667.2
	0.011238	2633.2	0.0043115	3667.2
	0.014007	2633.2	0.0081575	3667.2
	0.013172	2633.2	0.010732	3667.2
	0.021164	2633.2	0.0047487	3667.2
	0.017087	2633.2	0.0049509	3667.2
	0.019387	2633.2	0.0056203	3667.2
	0.017581	2633.2	0.0047688	3667.2
	0.019318	2633.2	0.0050813	3667.2
	0.024259	2633.2	0.0093846	3667.2
	0.025216	2633.2	0.0055021	3667.2
	0.025876	2633.2	0.0086736	3667.2
	0.026373	2633.2	0.0092614	3667.2
	0.020139	2633.2	0.0067948	3667.2
	0.025817	2633.2	0.0074315	3667.2
	0.022069	2633.2	0.0074424	3667.2
	0.020354	2633.2	0.0061306	3667.2
	0.023907	2633.2	0.00041942	3667.2
	0.024881	2633.2	0.0052712	3667.2
	0.026925	2633.2	0.0072074	3667.2
	0.02369	2633.2	0.006011	3667.2
	0.026425	2633.2	0.005827	3667.2
	0.025712	2633.2	0.005697	3667.2
	0.026988	2633.2	0.0088062	3667.2
	0.027788	2633.2	0.0057828	3667.2
	0.026876	2633.2	0.0020322	3667.2
	0.016819	2633.2	0.0086247	3667.2
	0.015108	2633.2	0.0031187	3667.2
	0.018225	2633.2	0.0058393	3667.2
	0.018765	2633.2	0.0087331	3667.2
	0.0076409	2633.2	0.0046414	3667.2
	0.012315	2633.2	0.0086742	3667.2
	0.0095617	2633.2	0.0015594	3667.2
	0.0057318	2633.2	0.0088324	3667.2
	0.0039872	2633.2	0.0067772	3667.2
	0.0071468	2633.2	0.0066035	3667.2
	0.022307	2633.2	0.0060432	3667.2
	0.0054954	2633.2	0.0087354	3667.2
	0.014317	2633.2	0.0046043	3667.2
	0.010918	2633.2	0.0079975	3667.2
	0.013617	2633.2	0.0072427	3667.2
	0.011476	2633.2	0.0073753	3667.2
	0.011054	2633.2	0.0079278	3667.2
	0.011042	2633.2	0.0050793	3667.2
	0.022624	2633.2	0.007138	3667.2
	0.022371	2633.2	0.0048977	3667.2
	0.022824	2633.2	0.011126	3667.2
	0.0073784	2633.2	0.0045885	3667.2
	0.024827	2633.2	0.0076481	3667.2
	0.02332	2633.2	0.0094455	3667.2
	0.02343	2633.2	0.006215	3667.2
	0.013418	2633.2	0.0075399	3667.2
	0.011237	2633.2	0.0048825	3667.2
	0.0065016	2633.2	0.0047634	3667.2
	0.013408	2633.2	0.0040079	5940.7
	0.0094303	2633.2	0.0030362	5940.7
	0.0034801	2633.2	0.001782	5940.7
	0.018653	2633.2	0.0093209	5940.7
	0.018941	2633.2	0.0060583	5940.7
	0.010799	2633.2	0.0096626	5940.7
	0.0033398	2633.2	0.0068509	5940.7
	0.0082732	2633.2	0.0028323	5940.7
	0.023038	2633.2	0.0078579	5940.7
	0.0079934	2633.2	0.0068143	5940.7
	0.0089307	3636.4	0.0064708	5090.6
	0.0043782	3636.4	0.0048935	5090.6
	0.0084802	3636.4	0.0048875	5090.6
	0.002663	3636.4	0.0044826	5090.6
	0.0021215	3636.4	0.0023286	5090.6
	0.0033354	3636.4	0.0033622	5090.6
	0.0019516	3636.4	0.0062239	5090.6
	0.001662	3636.4	0.0064872	5090.6
	0.0024723	3636.4	0.0049518	5090.6
	0.0028964	3636.4	0.0038243	5090.6
	0.00064352	3636.4	0.0054988	5090.6
	0.0025455	3636.4	0.0056462	5090.6
	0.00021923	3636.4	0.0032705	5090.6
	0.0030637	3636.4	0.0048992	5090.6
	0.0024537	3636.4	0.0064463	5090.6
	0.004177	3636.4	0.0070804	5090.6
	0.007399	3636.4	0.0061478	5090.6
	0.0079188	3636.4	0.0046129	5090.6
	0.0088598	3636.4	0.0041196	5090.6
	0.010774	3636.4	0.003809	5090.6
	0.010282	3636.4	0.0050158	5090.6
	0.011257	3636.4	0.0064629	5090.6
	0.01213	3636.4	0.0082811	5090.6
	0.011894	3636.4	0.0084558	4099
	0.0094928	3636.4	0.0084839	4099
	0.013256	3636.4	0.0070092	4099
	0.010243	3636.4	0.0064138	4099
	0.012154	3636.4	0.0058002	4099
	0.010562	3636.4	0.0048078	4099
	0.011248	3636.4	0.004303	4099
	0.0099819	3636.4	0.0033149	4099
	0.011121	3636.4	0.0029973	4099
	0.014008	3636.4	0.0025043	4099
	0.013612	3636.4	0.0018033	4099
	0.0097625	3636.4	0.0024484	4099
	0.011197	3636.4	0.0029933	4099
	0.011638	3636.4	0.0017622	4099
	0.010926	3636.4	0.003975	4099
	0.012137	3636.4	0.0017581	4099
	0.012563	3636.4	0.0022889	4099
	0.010738	3636.4	0.0031944	4099
	0.011188	3636.4	0.0032469	4099
	0.014069	3636.4	0.0042795	4099
	0.010551	3636.4	0.0025739	4099
	0.010964	3636.4	0.0031393	4099
	0.0115	3636.4	0.0023514	4099
	0.011378	3636.4	0.011559	4099
	0.012382	3636.4	0.00782	4099
	0.0028444	3636.4	0.0032475	4099
	0.0020267	3636.4	0.0060127	4099
	0.011921	3636.4	0.011781	4099
	0.0097806	3636.4	0.014146	4099
	0.011151	3636.4	0.0091267	4099
	0.010623	3636.4	0.013763	4099
	0.011122	3636.4	0.014234	4099
	0.010856	3636.4	0.01183	4099
	0.012305	3636.4	0.014089	4099
	0.0035245	3636.4	0.0044827	4099
	0.0012892	3636.4	0.0022822	4099
	0.0023794	3636.4	0.0047728	4099
	0.010613	3636.4	0.015129	4099
	0.0093824	3636.4	0.0057667	4099
	0.0087508	3636.4	0.0029378	4099
	0.010719	3636.4	0.013627	4099
	0.013258	3636.4	0.0045597	4099
	0.010378	3636.4	0.0045676	4099
	0.010374	3636.4	0.0082613	4099
	0.0064663	3636.4	0.0053608	4099
	0.0091205	3636.4	0.0020401	4099
	0.012044	3636.4	0.0035423	4099
	0.0095924	3636.4	0.013017	4099
	0.012967	3636.4	0.0075397	4099
	0.010322	3636.4	0.0058503	4099
	0.0012832	5793.7	0.0063993	4099
	0.0014342	5793.7	0.0078293	4099
	0.0034982	5793.7	0.01171	4099
	0.0059482	5793.7	0.0036202	4099
	0.0062086	5793.7	0.0056994	4099
	0.0066765	5793.7	0.010806	3326.5
	0.0073707	5793.7	0.010896	3326.5
	0.0065594	5793.7	0.0097913	3326.5
	0.0067805	5793.7	0.0096631	3326.5
	0.0070215	5793.7	0.0093817	3326.5
	0.0075104	5793.7	0.0083706	3326.5
	0.007291	5793.7	0.0080653	3326.5
	0.0060731	5793.7	0.0072215	3326.5
	0.0066198	5793.7	0.0084098	3326.5
	0.0071168	5793.7	0.0067248	3326.5
	0.0078347	5793.7	0.0057222	3326.5
	0.0063722	5793.7	0.0073099	3326.5
	0.0073147	5793.7	0.00749	3326.5
	0.0076959	5793.7	0.0083185	3326.5
	0.006689	5793.7	0.0055953	3326.5
	0.007215	5793.7	0.0059089	3326.5
	0.0067646	5793.7	0.0082543	3326.5
	0.0068979	5793.7	0.0038302	3326.5
	0.0071265	5793.7	0.0048638	3326.5
	0.0068971	5793.7	0.004944	3326.5
	0.0071157	5793.7	0.003247	3326.5
	0.0075727	5793.7	0.002636	3326.5
	0.0076538	5793.7	0.0025869	3326.5
	0.008019	5793.7	0.0061609	3326.5
	0.0074534	5793.7	0.0061491	3326.5
	0.0071558	5793.7	0.0096305	3326.5
	0.0074519	5793.7	0.0094056	3326.5
	0.0071272	5793.7	0.012097	3326.5
	0.0071219	5793.7	0.012323	3326.5
	0.0074743	5793.7	0.0082678	3326.5
	0.0078369	5793.7	0.013262	3326.5
	0.0081177	5793.7	0.010099	3326.5
	0.0083217	5793.7	0.009109	3326.5
	0.0078583	5793.7	0.0043625	3326.5
	0.0080013	5793.7	0.0077621	3326.5
	0.0081426	5793.7	0.0064485	3326.5
	0.0083699	5793.7	0.0092832	3326.5
	0.0079018	5793.7	0.01218	3326.5
	0.0086058	5793.7	0.010069	3326.5
	0.0084919	5793.7	0.0066553	3326.5
	0.0086513	5793.7	0.010753	3326.5
	0.008397	5793.7	0.0062422	3326.5
	0.0087685	5793.7	0.0068134	3326.5
	0.0089084	5793.7	0.008102	3326.5
	0.0087837	5793.7	0.0051279	3326.5
	0.0089321	5793.7	0.0089927	3326.5
	0.0089998	5793.7	0.0054502	3326.5
	0.0092094	5793.7	0.0088962	3326.5
	0.0093903	5793.7	0.0049924	3326.5
	0.0097312	5793.7	0.011225	3326.5
	0.0093692	5793.7	0.010533	3326.5
	0.0095735	5793.7	0.0085897	3326.5
	0.0095667	5793.7	0.0029755	3326.5
	0.0099526	5793.7	0.0050578	3326.5
	0.0096686	5793.7	0.008351	3326.5
	0.0097552	5793.7	0.0024096	3326.5
	0.01024	5793.7	0.0095739	3326.5
	0.010206	5793.7	0.012006	3326.5
	0.010419	5793.7	0.013242	3326.5
	0.010833	5793.7	0.011928	3326.5
	0.01088	5793.7	0.007575	3436.8
	0.011114	5793.7	0.0080252	3436.8
	0.011121	5793.7	0.0077575	3436.8
	0.011112	5793.7	0.0076233	3436.8
	0.011403	5793.7	0.0067351	3436.8
	0.01131	5793.7	0.0060715	3436.8
	0.011251	5793.7	0.0074495	3436.8
	0.011478	5793.7	0.008007	3436.8
	0.011749	5793.7	0.0080866	3436.8
	0.008671	5793.7
	0.0012889	5793.7
	0.0098832	5793.7
	0.008469	5793.7
	0.0099953	5793.7
	0.010514	5793.7
	0.0094767	5793.7
	0.0093985	5793.7
	0.0071398	5793.7
	0.010311	5793.7
	0.0075651	5793.7
	0.010212	5793.7
	0.0072722	5793.7
	0.00677	5793.7
	0.006951	5793.7
	0.0091816	5793.7
	0.0091324	5793.7
	0.0062649	5793.7
	0.0065579	5793.7
	0.0082277	5793.7
	0.0077482	5793.7
	0.0074905	5793.7
	0.008165	5793.7
	0.0093312	5793.7
	0.010514	5793.7
	0.010522	5793.7
	0.0096868	5793.7
	0.0093958	5793.7
	0.010677	5793.7
	0.0090068	5793.7
	0.0099003	5793.7
	0.0096939	5793.7
	0.0016751	5793.7
	0.0082942	5793.7
	0.010636	5793.7
	0.0076265	5793.7
	0.0092147	5793.7
	0.0086512	5793.7
	0.009272	5793.7
	0.0067986	5793.7
	0.0096599	5793.7
	0.0088987	5793.7
	0.0033524	5793.7
	0.0083257	5793.7
	0.0066268	5793.7
	0.0070882	5793.7
	0.0063741	5793.7
	0.010591	4021
	0.010102	4021
	0.0090001	4021
	0.0092563	4021
	0.0093058	4021
	0.0080656	4021
	0.0081606	4021
	0.0079438	4021
	0.0076946	4021
	0.0067876	4021
	0.0077213	4021
	0.005656	4021
	0.006057	4021
	0.0064196	4021
	0.0050991	4021
	0.0057379	4021
	0.0048804	4021
	0.0025682	4021
	0.0063399	4021
	0.0043847	4021
	0.0054139	4021
	0.0014829	4021
	0.0015945	4021
	0.0011508	4021
	0.0031006	4021
	0.004615	4021
	0.0010862	4021
	0.0026609	4021
	0.0042819	4021
	0.0055488	4021
	0.0011106	4021
	0.0022439	4021
	0.0016491	4021
	0.0033864	4021
	0.0022584	4021
	0.0080117	4021
	0.0026335	4021
	0.0031801	4021
	0.0032278	4021
	0.0062507	4021
	0.011211	4021
	0.0052746	4021
	0.011142	4021
	0.0066435	4021
	0.0082314	4021
	0.012419	4021
	0.0058781	4021
	0.011415	4021
	0.0058004	4021
	0.011794	4021
	0.012589	4021
	0.00902	4021
	0.0076821	4021
	0.0074599	4021
	0.0068112	4021
	0.006611	4021
	0.0068812	4021
	0.0084654	4021
	0.008283	4021
	0.012476	4021
	0.014337	4021
	0.014846	4021
	0.012729	4021
	0.010618	4021
	0.013147	4021
	0.013961	4021
	0.011713	4021
	0.013466	4021
	0.014596	4021
	0.015993	4021
	0.016363	4021
	0.014582	4021
	0.011968	4021
	0.016001	4021
	0.015033	4021
	0.010418	4021
	0.014875	4021
	0.015853	4021
	0.013847	4021
	0.012276	4021
	0.01508	4021
	0.011418	4021
	0.013716	4021
	0.014863	4021
	0.013196	4021
	0.011966	4021
	0.014659	4021
	0.0012465	4021
	0.0015756	4021
	0.012871	4021
	0.0015728	4021
	0.0016879	4021
	0.0057395	4021
	0.0038193	4021
	0.0061784	4021
	0.013952	4021
	0.012387	4021
	0.012962	4021
	0.012921	4021
	0.012918	4021
	0.012005	4021
	0.0057355	4021
	0.0093163	4021
	0.0067307	4021
	0.0062472	4021
	0.0056559	4021
	0.0044456	4021
	0.0075588	4021
	0.0053525	4021
	0.0054155	4021
	0.0045839	4021
	0.003079	4021
	0.013576	4021
	0.016253	4021
	0.012616	4021
	0.011826	4021
	0.015351	4021
	0.014232	4021
	0.015348	4021
	0.012424	4021
	0.0067963	4021
	0.0067468	4021
	0.0036476	4021
	0.013702	4021
	0.005858	4021
	0.0065954	4021
	0.014344	4021
	0.001494	4021
	0.010473	4021
	0.0072996	4021
	0.0091281	4021
	0.01243	4021
	0.0044124	4021
	0.013939	4021
	0.0021724	4021
	0.0087956	4021
	0.013537	4021
	0.005822	4021
	0.0030622	4021
	0.012649	4021
	0.0075603	4021
	0.010165	4021
	0.0060871	4021
	0.012474	4021
	0.0060759	4021
	0.0046199	4021
	0.0085619	4021
	0.014774	4021
	0.012216	4021

## Sheet: FIG 4G
Fig 4G
LE distance to nucleus normalized on cell size
	Untreated (UT)_LE	UT_cell	CiliobrevinD_LE	CiliobrevinD_cell
	0.013224	2098.6	0.018478	1133.2
	0.015163	2098.6	0.020676	1133.2
	0.013881	2098.6	0.01404	1133.2
	0.014623	2098.6	0.01296	1133.2
	0.0095227	2098.6	0.01234	1133.2
	0.009217	2098.6	0.012076	1133.2
	0.010715	2098.6	0.015176	1133.2
	0.0084163	2098.6	0.012729	1133.2
	0.0094892	2098.6	0.010215	1133.2
	0.013098	2098.6	0.011235	1133.2
	0.0076501	2098.6	0.010772	1133.2
	0.0068028	2098.6	0.0092142	1133.2
	0.0047768	2098.6	0.0088356	1133.2
	0.0043884	2098.6	0.0098605	1133.2
	0.011119	2098.6	0.010451	1133.2
	0.0052368	2098.6	0.008204	1133.2
	0.0032875	2098.6	0.0088311	1133.2
	0.0055964	2098.6	0.005837	1133.2
	0.0038328	2098.6	0.012422	1133.2
	0.01016	2098.6	0.008863	1133.2
	0.0047236	2098.6	0.013009	1133.2
	0.0069233	2098.6	0.0059638	1133.2
	0.0065558	2098.6	0.0074713	1133.2
	0.0047008	2098.6	0.0090461	1133.2
	0.006812	2098.6	0.011535	1133.2
	0.0062449	2098.6	0.011882	1133.2
	0.010228	2098.6	0.013165	1133.2
	0.0066312	2098.6	0.018511	1133.2
	0.0082094	2098.6	0.0053613	1133.2
	0.0096146	2098.6	0.0083716	1133.2
	0.010684	2098.6	0.016926	1133.2
	0.011592	3181.3	0.0071539	1133.2
	0.0093827	3181.3	0.015881	1133.2
	0.0097371	3181.3	0.021064	1133.2
	0.0074404	3181.3	0.020996	1133.2
	0.010994	3181.3	0.020323	1133.2
	0.011707	3181.3	0.012352	1133.2
	0.0079793	3181.3	0.0098214	1133.2
	0.0077081	3181.3	0.0060962	1133.2
	0.006225	3181.3	0.013673	1133.2
	0.0081125	3181.3	0.021121	1133.2
	0.010411	3181.3	0.015434	1133.2
	0.007391	3181.3	0.009516	1133.2
	0.0093638	3181.3	0.019039	1133.2
	0.0072633	3181.3	0.0090018	1133.2
	0.0051821	3181.3	0.017495	1133.2
	0.0046078	3181.3	0.0099986	1133.2
	0.0056367	3181.3	0.014871	1133.2
	0.0097674	3181.3	0.020999	1133.2
	0.0058048	3181.3	0.018234	1133.2
	0.0053931	3181.3	0.02105	1133.2
	0.0043709	3181.3	0.020526	1133.2
	0.0040434	3181.3	0.022831	1133.2
	0.0046324	3181.3	0.020167	1133.2
	0.0039095	3181.3	0.024461	1133.2
	0.0086621	3181.3	0.026156	1133.2
	0.0063519	3181.3	0.030892	550.1
	0.012098	3181.3	0.023973	550.1
	0.0039718	3181.3	0.019224	550.1
	0.0096378	3181.3	0.010497	550.1
	0.0048697	3181.3	0.012525	550.1
	0.0097036	3181.3	0.0093362	550.1
	0.0036456	3181.3	0.013976	550.1
	0.012561	3181.3	0.0081431	550.1
	0.010811	3181.3	0.019706	550.1
	0.0041302	3181.3	0.0069295	550.1
	0.0032535	3181.3	0.018029	550.1
	0.0063735	3181.3	0.0086445	550.1
	0.0079924	3181.3	0.016973	550.1
	0.0050612	3181.3	0.011451	550.1
	0.0028479	3181.3	0.019841	550.1
	0.0024963	3181.3	0.017139	550.1
	0.0031828	3181.3	0.026861	550.1
	0.0026427	3181.3	0.034797	550.1
	0.0039525	3181.3	0.036219	521.38
	0.0082728	3181.3	0.032469	521.38
	0.0077291	3181.3	0.01174	521.38
	0.010188	3181.3	0.012801	521.38
	0.0099446	3181.3	0.028598	521.38
	0.0036918	3181.3	0.019814	521.38
	0.0033543	3181.3	0.020317	521.38
	0.0041314	3181.3	0.017512	521.38
	0.0068638	3181.3	0.021463	521.38
	0.0053391	3181.3	0.0063536	521.38
	0.0040595	3181.3	0.015407	521.38
	0.0042157	3181.3	0.0061536	521.38
	0.0063358	3181.3	0.016821	521.38
	0.0069421	3181.3	0.010334	521.38
	0.0026232	3181.3	0.014207	521.38
	0.0049014	3181.3	0.013921	521.38
	0.0082414	3181.3	0.022281	521.38
	0.0033294	3181.3	0.022981	521.38
	0.0029998	3181.3	0.024499	521.38
	0.0093594	3181.3	0.012745	521.38
	0.002308	3181.3	0.011776	521.38
	0.0078005	3181.3	0.01378	521.38
	0.0045518	3181.3	0.025744	521.38
	0.0065635	3181.3	0.0083774	521.38
	0.0079966	3181.3	0.02027	521.38
	0.0055646	3181.3	0.014728	521.38
	0.0077809	3181.3	0.010295	521.38
	0.0052767	3181.3	0.010567	521.38
	0.0040329	3181.3	0.012573	521.38
	0.0020694	3181.3	0.024955	521.38
	0.0025582	3181.3	0.022972	1303.3
	0.0065659	3181.3	0.021084	1303.3
	0.005237	3181.3	0.020247	1303.3
	0.0051407	3181.3	0.019245	1303.3
	0.0033624	3181.3	0.015446	1303.3
	0.0092589	3181.3	0.016254	1303.3
	0.0053018	3181.3	0.017328	1303.3
	0.0063067	3181.3	0.015457	1303.3
	0.0067575	3181.3	0.01619	1303.3
	0.0066048	3181.3	0.015449	1303.3
	0.0051186	3181.3	0.011985	1303.3
	0.0053787	3181.3	0.010199	1303.3
	0.0043807	3181.3	0.012703	1303.3
	0.0051245	3181.3	0.014147	1303.3
	0.0067921	3181.3	0.0091839	1303.3
	0.007359	3181.3	0.0098036	1303.3
	0.005165	3181.3	0.0073871	1303.3
	0.0075075	3181.3	0.010422	1303.3
	0.0064337	3181.3	0.0071033	1303.3
	0.0055699	3181.3	0.0052965	1303.3
	0.0063849	3181.3	0.0070465	1303.3
	0.0055368	3181.3	0.0099226	1303.3
	0.0052184	3181.3	0.0081918	1303.3
	0.0054204	3181.3	0.0037108	1303.3
	0.0054957	3181.3	0.0051666	1303.3
	0.0091547	3181.3	0.0060447	1303.3
	0.0088148	3181.3	0.0065694	1303.3
	0.0075891	3181.3	0.0067018	1303.3
	0.0070407	3181.3	0.0047071	1303.3
	0.0070434	3181.3	0.0053744	1303.3
	0.0089267	3181.3	0.0057321	1303.3
	0.0076068	3181.3	0.0080741	1303.3
	0.0067589	3181.3	0.0043563	1303.3
	0.0083592	3181.3	0.012398	1303.3
	0.0075975	3181.3	0.0054482	1303.3
	0.0066562	3181.3	0.0043148	1303.3
	0.0069105	3181.3	0.0043894	1303.3
	0.0091047	3181.3	0.0045303	1303.3
	0.0085617	3181.3	0.0064594	1303.3
	0.0096318	3181.3	0.0051358	1303.3
	0.0072942	3181.3	0.006691	1303.3
	0.009068	3181.3	0.0133	1303.3
	0.0074349	3181.3	0.0091184	1303.3
	0.010661	3181.3	0.014332	1303.3
	0.010022	3181.3	0.016608	1303.3
	0.0088122	3181.3	0.015061	1303.3
	0.0090106	3181.3	0.0070561	1303.3
	0.012535	3181.3	0.0081571	1303.3
	0.010378	3181.3	0.015533	1303.3
	0.010718	3181.3	0.018294	1303.3
	0.01207	3181.3	0.016137	1303.3
	0.015912	3181.3	0.010371	1303.3
	0.012698	826.78	0.0096155	1303.3
	0.019328	826.78	0.0088707	1303.3
	0.023788	826.78	0.02493	1303.3
	0.024485	826.78	0.01377	1303.3
	0.023992	826.78	0.011804	1303.3
	0.014141	826.78	0.022978	1303.3
	0.012151	826.78	0.013062	1303.3
	0.013332	826.78	0.018043	1303.3
	0.009882	826.78	0.015208	1303.3
	0.017029	826.78	0.02093	1303.3
	0.011527	826.78	0.027698	1303.3
	0.01345	826.78	0.020356	1303.3
	0.010641	826.78	0.025528	1303.3
	0.0078928	826.78	0.023653	1303.3
	0.024853	826.78	0.016998	1303.3
	0.0097096	826.78	0.029196	1303.3
	0.012693	826.78	0.016656	1303.3
	0.0074133	826.78	0.017165	1303.3
	0.0085418	826.78	0.019876	1303.3
	0.013961	826.78	0.018265	1303.3
	0.033852	826.78	0.02666	1303.3
	0.041035	826.78	0.024794	1303.3
	0.035139	826.78	0.021773	1303.3
	0.034025	826.78	0.024841	1303.3
	0.055168	826.78	0.022745	1303.3
	0.011407	666.97	0.020631	1303.3
	0.0095029	666.97	0.027091	1303.3
	0.013679	666.97	0.029577	1303.3
	0.028135	666.97	0.054421	551.2
	0.019243	666.97	0.052429	551.2
	0.026862	666.97	0.049227	551.2
	0.018145	666.97	0.043142	551.2
	0.045669	666.97	0.038285	551.2
	0.033025	666.97	0.047987	551.2
	0.047087	666.97	0.037729	551.2
	0.058602	666.97	0.042828	551.2
	0.056998	666.97	0.033429	551.2
	0.037708	666.97	0.035929	551.2
	0.015079	666.97	0.031903	551.2
	0.030462	666.97	0.014826	551.2
	0.032477	666.97	0.032212	551.2
	0.03521	666.97	0.028792	551.2
	0.027104	774.58	0.01829	551.2
	0.01869	774.58	0.014318	551.2
	0.020778	774.58	0.019485	551.2
	0.017439	774.58	0.011384	551.2
	0.019247	774.58	0.018887	551.2
	0.01247	774.58	0.010557	551.2
	0.016148	774.58	0.0078299	551.2
	0.01063	774.58	0.0096224	551.2
	0.012762	774.58	0.016308	551.2
	0.011235	774.58	0.011349	551.2
	0.0082444	774.58	0.014806	551.2
	0.0091416	774.58	0.016925	551.2
	0.0083222	774.58	0.018582	551.2
	0.0058592	774.58	0.018241	551.2
	0.011592	774.58	0.022119	551.2
	0.0087965	774.58	0.02203	551.2
	0.015605	774.58	0.022916	551.2
	0.035988	900.18	0.024295	551.2
	0.027431	900.18	0.026523	551.2
	0.030902	900.18	0.026449	551.2
	0.028294	900.18	0.0281	551.2
	0.02665	900.18	0.030551	551.2
	0.027454	900.18	0.033049	551.2
	0.026195	900.18	0.032162	551.2
	0.022373	900.18	0.033383	551.2
	0.025315	900.18	0.035749	551.2
	0.018346	900.18	0.036575	551.2
	0.023109	900.18	0.037559	551.2
	0.018113	900.18	0.037746	551.2
	0.020923	900.18	0.038171	551.2
	0.016088	900.18	0.038717	551.2
	0.013985	900.18	0.040989	551.2
	0.011685	900.18	0.042375	551.2
	0.014572	900.18	0.043706	551.2
	0.012531	900.18	0.045115	551.2
	0.0076494	900.18	0.044574	551.2
	0.0082649	900.18	0.047777	551.2
	0.0061444	900.18	0.048359	551.2
	0.0099754	900.18	0.0083587	1045.9
	0.011215	900.18	0.0095576	1045.9
	0.0053762	900.18	0.009338	1045.9
	0.0071392	900.18	0.0080545	1045.9
	0.011558	900.18	0.0059982	1045.9
	0.012155	900.18	0.0068106	1045.9
	0.014167	900.18	0.0055651	1045.9
	0.016327	900.18	0.005891	1045.9
	0.016055	900.18	0.006421	1045.9
	0.016774	900.18	0.0056447	1045.9
	0.019138	900.18	0.0073611	1045.9
	0.03846	900.18	0.0058798	1045.9
	0.02936	834.73	0.0081625	1045.9
	0.020909	834.73	0.0083428	1045.9
	0.02149	834.73	0.0094736	1045.9
	0.022319	834.73	0.010998	1045.9
	0.020937	834.73	0.020704	1045.9
	0.020022	834.73	0.004872	1045.9
	0.018853	834.73	0.0087797	1045.9
	0.013169	834.73	0.0049977	1045.9
	14	834.73	0.0065848	1045.9
	0.010458	834.73	0.0048832	1045.9
	0.012159	834.73	0.0068982	1045.9
	0.0066043	834.73	0.008367	1045.9
	0.0059947	834.73	0.0047444	1045.9
	0.01038	834.73	0.006052	1045.9
	0.0081327	834.73	0.0073116	1045.9
	0.010579	834.73	0.0084219	1045.9
	0.01341	834.73	0.0091526	1045.9
	0.014619	834.73	0.006009	1045.9
	0.014352	834.73	0.0134	1045.9
	0.015784	834.73	0.006425	1045.9
	0.019221	834.73	0.0070724	1045.9
	0.021218	834.73	0.012558	1045.9
	0.01661	834.73	0.010321	1045.9
	0.016639	834.73	0.0065091	1045.9
	0.021321	834.73	0.0084794	1045.9
	0.018588	834.73	0.0077358	1045.9
	0.020556	834.73	0.010056	1045.9
	0.025001	834.73	0.013372	1045.9
	0.028142	834.73	0.010959	1045.9
	0.029056	834.73	0.0090367	1045.9
	0.035984	834.73	0.01239	1045.9
	0.037301	834.73	0.011562	1045.9
	0.036742	834.73	0.011209	1045.9
	0.025571	614.88	0.010829	1045.9
	0.023971	614.88	0.014314	1045.9
	0.026227	614.88	0.013392	1045.9
	0.021894	614.88	0.012669	1045.9
	0.019132	614.88	0.016226	1045.9
	0.017591	614.88	0.018095	1045.9
	0.013382	614.88	0.014202	1045.9
	0.013936	614.88	0.015936	1045.9
	0.012589	614.88	0.017071	1045.9
	0.019805	614.88	0.01417	1045.9
	0.012582	614.88	0.024468	1045.9
	0.0084444	614.88	0.018137	1045.9
	0.01182	614.88	0.02043	1045.9
	0.010246	614.88	0.017619	1045.9
	0.011639	614.88	0.018761	1045.9
	0.021345	614.88	0.023733	1045.9
	0.033781	1138.5	0.021242	1045.9
	0.030937	1138.5	0.020775	1045.9
	0.030177	1138.5	0.02035	1045.9
	0.026627	1138.5	0.020406	1045.9
	0.020884	1138.5	0.0203	1045.9
	0.021335	1138.5	0.025528	1045.9
	0.021392	1138.5	0.026846	1045.9
	0.01612	1138.5	0.023464	1045.9
	0.014838	1138.5	0.02209	1045.9
	0.01686	1138.5	0.027081	1045.9
	0.014728	1138.5	0.03112	1045.9
	0.016016	1138.5	0.0086705	969.26
	0.012511	1138.5	0.0095955	969.26
	0.011476	1138.5	0.0093357	969.26
	0.013682	1138.5	0.0057981	969.26
	0.010874	1138.5	0.0075158	969.26
	0.011401	1138.5	0.0059414	969.26
	0.011186	1138.5	0.0065621	969.26
	0.010976	1138.5	0.0061588	969.26
	0.012625	1138.5	0.0064136	969.26
	0.010387	1138.5	0.0058249	969.26
	0.0091684	1138.5	0.0082751	969.26
	0.00785	1138.5	0.0095676	969.26
	0.0078987	1138.5	0.011207	969.26
	0.0057481	1138.5	0.0088855	969.26
	0.0072849	1138.5	0.006147	969.26
	0.0073834	1138.5	0.0078429	969.26
	0.0074812	1138.5	0.0053651	969.26
	0.0081668	1138.5	0.005266	969.26
	0.0066569	1138.5	0.0087556	969.26
	0.0072711	1138.5	0.0064047	969.26
	0.0069751	1138.5	0.0089214	969.26
	0.010504	1138.5	0.0096672	969.26
	0.01137	1138.5	0.01442	969.26
	0.011619	1138.5	0.011968	969.26
	0.012839	1138.5	0.0074366	969.26
	0.013781	1138.5	0.0090552	969.26
	0.012347	1138.5	0.0087858	969.26
	0.012396	1138.5	0.0092254	969.26
	0.015294	1138.5	0.011476	969.26
	0.016557	1138.5	0.011291	969.26
	0.017947	1138.5	0.015347	969.26
	0.018438	1138.5	0.013348	969.26
	0.019074	1138.5	0.012359	969.26
	0.021757	1138.5	0.01527	969.26
	0.026067	1138.5	0.012106	969.26
	0.032424	1138.5	0.013075	969.26
	0.017596	1062.7	0.014529	969.26
	0.015763	1062.7	0.013888	969.26
	0.014468	1062.7	0.018357	969.26
	0.011003	1062.7	0.020417	969.26
	0.01032	1062.7	0.015562	969.26
	0.010527	1062.7	0.017997	969.26
	0.010676	1062.7	0.019269	969.26
	0.010206	1062.7	0.015758	969.26
	0.0099934	1062.7	0.019197	969.26
	0.0079075	1062.7	0.019863	969.26
	0.0090988	1062.7	0.020368	969.26
	0.0069523	1062.7	0.022951	969.26
	0.0063933	1062.7	0.019528	969.26
	0.0068767	1062.7	0.020998	969.26
	0.0093896	1062.7	0.026534	969.26
	0.0091449	1062.7	0.023764	969.26
	0.010143	1062.7	0.023094	969.26
	0.010262	1062.7	0.022509	969.26
	0.0086157	1062.7	0.029892	969.26
	0.010415	1062.7	0.026165	969.26
	0.010514	1062.7	0.024617	969.26
	0.010242	1062.7	0.030091	969.26
	0.013727	1062.7	0.03455	969.26
	0.014034	1062.7	0.03762	969.26
	0.01535	1062.7	0.028472	652.08
	0.016371	1062.7	0.02391	652.08
	0.014648	1062.7	0.024589	652.08
	0.015266	1062.7	0.024286	652.08
	0.016171	1062.7	0.026007	652.08
	0.0183	1062.7	0.0179	652.08
	0.02067	1062.7	0.016209	652.08
	0.021102	1062.7	0.014479	652.08
	0.024751	1062.7	0.014224	652.08
	0.029324	1062.7	0.031145	652.08
	0.035212	1062.7	0.038719	652.08
	0.035299	1062.7	0.037288	652.08
	0.036313	1062.7	0.012471	652.08
	0.038175	1062.7	0.012273	652.08
	0.038408	1062.7	0.022483	652.08
	0.039321	1062.7	0.01989	652.08
	0.045116	1062.7	0.014633	652.08
	0.047024	1062.7	0.010054	652.08
	0.03219	871.02	0.019047	652.08
	0.020478	871.02	0.030128	652.08
	0.019585	871.02	0.0080261	652.08
	0.018044	871.02	0.041474	652.08
	0.01735	871.02	0.011514	652.08
	0.017449	871.02	0.012534	652.08
	0.016028	871.02	0.007042	652.08
	0.01693	871.02	0.0089923	652.08
	0.015591	871.02	0.011551	652.08
	0.019159	871.02	0.019421	652.08
	0.014703	871.02	0.012929	652.08
	0.017252	871.02	0.01402	652.08
	0.017141	871.02	0.010182	652.08
	0.015864	871.02	0.0073449	652.08
	0.012884	871.02	0.012937	652.08
	0.013308	871.02	0.013984	652.08
	0.013461	871.02	0.0097825	652.08
	0.012415	871.02	0.0092833	773.03
	0.0097306	871.02	0.015103	773.03
	0.010382	871.02	0.0088984	773.03
	0.011235	871.02	0.0085455	773.03
	0.0067013	871.02	0.0080854	773.03
	0.0057286	871.02	0.0086906	773.03
	0.0086192	871.02	0.014228	773.03
	0.006459	871.02	0.029797	773.03
	0.0047441	871.02	0.012124	773.03
	0.0087258	871.02	0.010991	773.03
	0.0065402	871.02	0.021643	773.03
	0.0080371	871.02	0.031274	773.03
	0.0068594	871.02	0.032314	773.03
	0.0083366	871.02	0.025136	773.03
	0.0085938	871.02	0.02003	773.03
	0.0072599	871.02	0.0070736	773.03
	0.0070131	871.02	0.012229	773.03
	0.0079363	871.02	0.029179	773.03
	0.010138	871.02	0.02685	773.03
	0.012442	871.02	0.012673	773.03
	0.012454	871.02	0.010594	773.03
	0.014227	871.02	0.019532	773.03
	0.01426	871.02	0.030433	773.03
	0.016972	871.02	0.013421	773.03
	0.025595	871.02	0.029636	773.03
	0.022982	534.89	0.031504	773.03
	0.022018	534.89	0.02888	773.03
	0.011395	534.89	0.022415	773.03
	0.015651	534.89	0.0067677	773.03
			0.014961	773.03
			0.038538	773.03
			0.0098041	773.03
			0.025873	773.03
			0.016359	773.03
			0.0089104	773.03
			0.035771	773.03
			0.022078	773.03
			0.044669	773.03
			0.01664	773.03
			0.038515	773.03
			0.036875	773.03
			0.044031	773.03
			0.02584	773.03
			0.035681	773.03
			0.041259	773.03
			0.015361	773.03
			0.028725	773.03
			0.02127	773.03
			0.031759	773.03
			0.019165	773.03
			0.020982	773.03
			0.010769	773.03
			0.013698	773.03
			0.038356	773.03
			0.020642	773.03
			0.017061	773.03
			0.013134	773.03
			0.03039	773.03
			0.025083	773.03
			0.018158	773.03
			0.012658	773.03
			0.013007	773.03
			0.074085	431.68
			0.068572	431.68
			0.060181	431.68
			0.057986	431.68
			0.056411	431.68
			0.054282	431.68
			0.050635	431.68
			0.046383	431.68
			0.047295	431.68
			0.04285	431.68
			0.043164	431.68
			0.032388	431.68
			0.029568	431.68
			0.026111	431.68
			0.027204	431.68
			0.024474	431.68
			0.025096	431.68
			0.020459	431.68
			0.017011	431.68
			0.020062	431.68
			0.017645	431.68
			0.013488	431.68
			0.016482	431.68
			0.018272	431.68
			0.013419	431.68
			0.012373	431.68
			0.014395	431.68
			0.011155	431.68
			0.010339	431.68
			0.01327	431.68
			0.013844	431.68
			0.011267	431.68
			0.013475	431.68
			0.012839	431.68
			0.014941	431.68
			0.023537	431.68
			0.025414	431.68
			0.041561	431.68
			0.013881	826.63
			0.0092562	826.63
			0.019256	826.63
			0.010353	826.63
			0.0087288	826.63
			0.014265	826.63
			0.027851	826.63
			0.013292	826.63
			0.018544	826.63
			0.0067587	826.63
			0.011674	826.63
			0.01278	826.63
			0.0088589	826.63
			0.015572	826.63
			0.01952	826.63
			0.011587	826.63
			0.024704	826.63
			0.0076806	826.63
			0.017013	826.63
			0.0094388	826.63
			0.0083007	826.63
			0.0075347	826.63
			0.012235	826.63
			0.018613	826.63
			0.0076572	826.63
			0.020321	826.63
			0.015816	826.63
			0.011505	826.63
			0.026178	826.63
			0.0076752	826.63
			0.01607	826.63
			0.011462	826.63
			0.0081032	826.63
			0.0090893	826.63
			0.022374	826.63
			0.013003	826.63
			0.0083701	826.63
			0.031098	826.63
			0.0087601	826.63
			0.011986	826.63
			0.014831	826.63
			0.010096	826.63
			0.022233	826.63
			0.0099766	826.63
			0.010124	826.63
			0.020499	826.63
			0.012313	826.63
			0.021168	826.63
			0.026575	826.63
			0.011498	826.63
			0.017814	826.63
			0.013943	826.63
			0.012153	826.63
			0.012749	826.63
			0.012977	826.63
			0.01428	826.63
			0.017736	826.63
			0.047393	810.85
			0.045485	810.85
			0.043153	810.85
			0.038978	810.85
			0.038239	810.85
			0.036599	810.85
			0.036411	810.85
			0.028858	810.85
			0.028212	810.85
			0.024038	810.85
			0.022672	810.85
			0.02092	810.85
			0.020338	810.85
			0.019488	810.85
			0.02028	810.85
			0.017993	810.85
			0.017757	810.85
			0.013814	810.85
			0.013448	810.85
			0.01143	810.85
			0.010366	810.85
			0.0082492	810.85
			0.007422	810.85
			0.007293	810.85
			0.0063888	810.85
			0.0052166	810.85
			0.0062549	810.85
			0.0065672	810.85
			0.0107	810.85
			0.012715	810.85
			0.0099236	810.85
			0.012593	810.85
			0.012212	810.85
			0.014552	810.85
			0.01338	810.85
			0.014444	810.85
			0.017001	810.85
			0.017407	810.85
			0.01753	810.85
			0.01851	810.85
			0.018917	810.85
			0.019117	810.85
			0.019203	810.85
			0.019721	810.85
			0.020597	810.85
			0.024401	810.85
			0.025831	810.85
			0.028814	810.85
			0.029001	810.85
			0.029019	810.85
			0.029889	810.85
			0.033514	810.85
			0.033722	810.85
			0.034382	810.85
			0.035055	810.85
			0.036911	810.85
			0.037154	810.85
			0.037484	810.85
			0.038716	810.85
			0.039807	810.85
			0.040976	810.85
			0.040267	810.85
			0.043793	810.85
			0.043584	810.85
			0.043063	810.85
			0.044343	810.85
			0.046902	810.85
			0.029047	710.63
			0.02908	710.63
			0.027301	710.63
			0.027538	710.63
			0.026617	710.63
			0.024967	710.63
			0.024941	710.63
			0.021636	710.63
			0.020851	710.63
			0.019179	710.63
			0.016523	710.63
			0.017967	710.63
			0.014918	710.63
			0.011587	710.63
			0.008011	710.63
			0.0099616	710.63
			0.0084652	710.63
			0.0078406	710.63
			0.011433	710.63
			0.007592	710.63
			0.0086478	710.63
			0.0098164	710.63
			0.017547	710.63
			0.012061	710.63
			0.015302	710.63
			0.015122	710.63
			0.017685	710.63
			0.018905	710.63
			0.019259	710.63
			0.020821	710.63
			0.019185	710.63
			0.022561	710.63
			0.024876	710.63
			0.025147	710.63
			0.027438	710.63
			0.026763	710.63
			0.027811	710.63
			0.027629	710.63
			0.027669	710.63
			0.03046	710.63
			0.032171	710.63
			0.032332	710.63
			0.034085	710.63
			0.03383	710.63
			0.034525	710.63
			0.034854	710.63
			0.034314	710.63
			0.037927	710.63
			0.02468	721.5
			0.023	721.5
			0.024983	721.5
			0.024919	721.5
			0.02191	721.5
			0.016684	721.5
			0.016757	721.5
			0.017294	721.5
			0.021545	721.5
			0.015351	721.5
			0.014293	721.5
			0.012172	721.5
			0.012132	721.5
			0.010341	721.5
			0.0092882	721.5
			0.011557	721.5
			0.013819	721.5
			0.0087805	721.5
			0.012123	721.5
			0.016325	721.5
			0.018152	721.5
			0.013119	721.5
			0.01817	721.5
			0.010556	721.5
			0.0141	721.5
			0.01623	721.5
			0.011409	721.5
			0.0121	721.5
			0.0083828	721.5
			0.0079942	721.5
			0.012966	721.5
			0.010721	721.5
			0.012396	721.5
			0.010924	721.5
			0.0099133	721.5
			0.0088646	721.5
			0.01544	721.5
			0.012475	721.5
			0.010664	721.5
			0.0113	721.5
			0.013648	721.5
			0.014219	721.5
			0.030206	1737.2
			0.028016	1737.2
			0.027266	1737.2
			0.026152	1737.2
			0.02545	1737.2
			0.02397	1737.2
			0.022634	1737.2
			0.02178	1737.2
			0.020099	1737.2
			0.02266	1737.2
			0.018736	1737.2
			0.018686	1737.2
			0.018325	1737.2
			0.018488	1737.2
			0.017908	1737.2
			0.020156	1737.2
			0.017089	1737.2
			0.01853	1737.2
			0.021474	1737.2
			0.017948	1737.2
			0.016061	1737.2
			0.016156	1737.2
			0.016549	1737.2
			0.015485	1737.2
			0.014286	1737.2
			0.018404	1737.2
			0.013462	1737.2
			0.017612	1737.2
			0.014481	1737.2
			0.013244	1737.2
			0.012915	1737.2
			0.014897	1737.2
			0.012519	1737.2
			0.01308	1737.2
			0.014116	1737.2
			0.015153	1737.2
			0.017477	1737.2
			0.015051	1737.2
			0.012001	1737.2
			0.013582	1737.2
			0.014872	1737.2
			0.011131	1737.2
			0.010043	1737.2
			0.013688	1737.2
			0.011265	1737.2
			0.012863	1737.2
			0.012118	1737.2
			0.009317	1737.2
			0.0091636	1737.2
			0.012467	1737.2
			0.0090886	1737.2
			0.012143	1737.2
			0.0099392	1737.2
			0.011099	1737.2
			0.011611	1737.2
			0.006977	1737.2
			0.011672	1737.2
			0.0061496	1737.2
			0.0058069	1737.2
			0.0067571	1737.2
			0.0054646	1737.2
			0.0079296	1737.2
			0.0055619	1737.2
			0.0092644	1737.2
			0.0052069	1737.2
			0.0084208	1737.2
			0.0096776	1737.2
			0.0051109	1737.2
			0.0069119	1737.2
			0.0063813	1737.2
			0.0081175	1737.2
			0.0044251	1737.2
			0.0074182	1737.2
			0.0051554	1737.2
			0.0072921	1737.2
			0.0037814	1737.2
			0.0038802	1737.2
			0.0066147	1737.2
			0.0058093	1737.2
			0.003752	1737.2
			0.0041414	1737.2
			0.0077496	1737.2
			0.0038408	1737.2
			0.0041567	1737.2
			0.0071315	1737.2
			0.0062067	1737.2
			0.0058169	1737.2
			0.004928	1737.2
			0.0060214	1737.2
			0.0050289	1737.2
			0.0056962	1737.2
			0.0056396	1737.2
			0.0070675	1737.2
			0.0058693	1737.2
			0.0067558	1737.2
			0.0081512	1737.2
			0.0068904	1737.2
			0.0063248	1737.2
			0.0078038	1737.2
			0.00698	1737.2
			0.007839	1737.2
			0.0084506	1737.2
			0.0083322	1737.2
			0.008037	1737.2
			0.0083918	1737.2
			0.008685	1737.2
			0.010264	1737.2
			0.0089548	1737.2
			0.009204	1737.2
			0.0095735	1737.2
			0.0098896	1737.2
			0.011471	1737.2
			0.010081	1737.2
			0.010522	1737.2
			0.010478	1737.2
			0.010432	1737.2
			0.010523	1737.2
			0.011494	1737.2
			0.013104	1737.2
			0.011634	1737.2
			0.01153	1737.2
			0.012982	1737.2
			0.013197	1737.2
			0.012026	1737.2
			0.012173	1737.2
			0.013343	1737.2
			0.012551	1737.2
			0.014523	1737.2
			0.013255	1737.2
			0.014127	1737.2
			0.016283	1737.2
			0.014697	1737.2
			0.01548	1737.2
			0.017354	1737.2
			0.015753	1737.2
			0.01627	1737.2
			0.016307	1737.2
			0.01659	1737.2
			0.016823	1737.2
			0.016254	1737.2
			0.018501	1737.2
			0.019437	1737.2
			0.019338	1737.2
			0.020257	1737.2
			0.021217	1737.2
			0.021307	1737.2
			0.022995	1737.2
			0.033306	1127.3
			0.032037	1127.3
			0.031135	1127.3
			0.030704	1127.3
			0.02776	1127.3
			0.029022	1127.3
			0.025285	1127.3
			0.024412	1127.3
			0.022978	1127.3
			0.019051	1127.3
			0.022721	1127.3
			0.019775	1127.3
			0.016991	1127.3
			0.019752	1127.3
			0.020272	1127.3
			0.015872	1127.3
			0.019808	1127.3
			0.016175	1127.3
			0.015075	1127.3
			0.017314	1127.3
			0.012609	1127.3
			0.010794	1127.3
			0.0098925	1127.3
			0.008818	1127.3
			0.010175	1127.3
			0.0076616	1127.3
			0.0079538	1127.3
			0.0072032	1127.3
			0.0071212	1127.3
			0.0064578	1127.3
			0.0058502	1127.3
			0.0054762	1127.3
			0.0048884	1127.3
			0.0052954	1127.3
			0.0066305	1127.3
			0.0088134	1127.3
			0.0093372	1127.3
			0.010294	1127.3
			0.011187	1127.3
			0.010966	1127.3
			0.012101	1127.3
			0.011416	1127.3
			0.011347	1127.3
			0.011125	1127.3
			0.011979	1127.3
			0.01241	1127.3
			0.014527	1127.3
			0.013421	1127.3
			0.014367	1127.3
			0.014982	1127.3
			0.016541	1127.3
			0.019284	1127.3
			0.017092	1127.3
			0.017142	1127.3
			0.018865	1127.3
			0.021975	1127.3
			0.021083	1127.3
			0.020239	1127.3
			0.024312	1127.3
			0.022077	1127.3
			0.023998	1127.3
			0.024375	1127.3
			0.025448	1127.3
			0.025253	1127.3
			0.028918	1127.3
			0.025791	1127.3
			0.027168	1127.3
			0.028901	1127.3
			0.032903	1127.3
			0.032906	1127.3
			0.033963	1127.3
			0.050486	866.45
			0.049374	866.45
			0.049494	866.45
			0.047625	866.45
			0.049295	866.45
			0.045832	866.45
			0.043225	866.45
			0.040306	866.45
			0.040271	866.45
			0.041535	866.45
			0.038719	866.45
			0.039951	866.45
			0.035328	866.45
			0.035736	866.45
			0.035771	866.45
			0.035292	866.45
			0.035049	866.45
			0.031221	866.45
			0.029853	866.45
			0.031068	866.45
			0.029672	866.45
			0.029474	866.45
			0.028095	866.45
			0.029014	866.45
			0.026796	866.45
			0.026332	866.45
			0.025644	866.45
			0.024428	866.45
			0.025015	866.45
			0.024365	866.45
			0.020698	866.45
			0.017907	866.45
			0.018451	866.45
			0.01524	866.45
			0.015303	866.45
			0.013804	866.45
			0.014997	866.45
			0.012818	866.45
			0.013892	866.45
			0.012121	866.45
			0.011294	866.45
			0.011601	866.45
			0.010202	866.45
			0.0095217	866.45
			0.010593	866.45
			0.0076856	866.45
			0.0098104	866.45
			0.0090424	866.45
			0.0077651	866.45
			0.0083574	866.45
			0.010095	866.45
			0.0052891	866.45
			0.0056752	866.45
			0.0075282	866.45
			0.0045181	866.45
			0.011189	866.45
			0.0047371	866.45
			0.0073557	866.45
			0.011407	866.45
			0.006956	866.45
			0.012434	866.45
			0.0068864	866.45
			0.0082456	866.45
			0.012566	866.45
			0.013263	866.45
			0.013692	866.45
			0.011903	866.45
			0.013044	866.45
			0.01494	866.45
			0.015645	866.45
			0.018379	866.45
			0.019191	866.45
			0.020085	866.45
			0.020107	866.45
			0.020897	866.45
			0.021604	866.45
			0.021614	866.45
			0.021944	866.45
			0.022345	866.45
			0.023685	866.45
			0.023784	866.45
			0.024674	866.45
			0.025568	866.45
			0.028085	866.45
			0.03371	866.45
			0.034692	866.45
			0.034799	866.45
			0.038123	1636.9
			0.033897	1636.9
			0.037011	1636.9
			0.035939	1636.9
			0.030011	1636.9
			0.031672	1636.9
			0.031381	1636.9
			0.029578	1636.9
			0.034222	1636.9
			0.028917	1636.9
			0.027185	1636.9
			0.029989	1636.9
			0.029397	1636.9
			0.027589	1636.9
			0.023559	1636.9
			0.025103	1636.9
			0.028237	1636.9
			0.023174	1636.9
			0.026557	1636.9
			0.021467	1636.9
			0.020957	1636.9
			0.01997	1636.9
			0.019525	1636.9
			0.02034	1636.9
			0.019502	1636.9
			0.021414	1636.9
			0.018943	1636.9
			0.020075	1636.9
			0.017174	1636.9
			0.01824	1636.9
			0.017918	1636.9
			0.020978	1636.9
			0.023514	1636.9
			0.021253	1636.9
			0.01843	1636.9
			0.02051	1636.9
			0.016827	1636.9
			0.019348	1636.9
			0.017697	1636.9
			0.02248	1636.9
			0.019069	1636.9
			0.018583	1636.9
			0.021677	1636.9
			0.014985	1636.9
			0.015669	1636.9
			0.017715	1636.9
			0.016234	1636.9
			0.020696	1636.9
			0.019539	1636.9
			0.0178	1636.9
			0.018379	1636.9
			0.013637	1636.9
			0.012978	1636.9
			0.014585	1636.9
			0.012893	1636.9
			0.020172	1636.9
			0.016491	1636.9
			0.015662	1636.9
			0.012126	1636.9
			0.012523	1636.9
			0.011223	1636.9
			0.02103	1636.9
			0.012708	1636.9
			0.013867	1636.9
			0.012257	1636.9
			0.013116	1636.9
			0.019087	1636.9
			0.017558	1636.9
			0.015782	1636.9
			0.014514	1636.9
			0.012442	1636.9
			0.01681	1636.9
			0.01725	1636.9
			0.015352	1636.9
			0.014357	1636.9
			0.01184	1636.9
			0.015249	1636.9
			0.011343	1636.9
			0.014656	1636.9
			0.01688	1636.9
			0.014178	1636.9
			0.0089509	1636.9
			0.015633	1636.9
			0.010375	1636.9
			0.010017	1636.9
			0.011861	1636.9
			0.015201	1636.9
			0.0093038	1636.9
			0.011739	1636.9
			0.013989	1636.9
			0.0061671	1636.9
			0.0072689	1636.9
			0.0062587	1636.9
			0.0065086	1636.9
			0.0057152	1636.9
			0.011344	1636.9
			0.0062839	1636.9
			0.012198	1636.9
			0.0089447	1636.9
			0.0060326	1636.9
			0.0085136	1636.9
			0.004821	1636.9
			0.0073826	1636.9
			0.0075609	1636.9
			0.0097373	1636.9
			0.0040859	1636.9
			0.0031965	1636.9
			0.0036886	1636.9
			0.0051989	1636.9
			0.0034105	1636.9
			0.0031957	1636.9
			0.0048579	1636.9
			0.0034336	1636.9
			0.0038177	1636.9
			0.0041681	1636.9
			0.0072796	1636.9
			0.008539	1636.9
			0.0064139	1636.9
			0.0057303	1636.9
			0.0058386	1636.9
			0.0070683	1636.9
			0.0057408	1636.9
			0.0057414	1636.9
			0.0063218	1636.9
			0.0064199	1636.9
			0.0080301	1636.9
			0.0087124	1636.9
			0.011077	1636.9
			0.010397	1636.9
			0.0067707	1636.9
			0.0072867	1636.9
			0.007332	1636.9
			0.007699	1636.9
			0.0074036	1636.9
			0.0083685	1636.9
			0.008239	1636.9
			0.0083713	1636.9
			0.0092126	1636.9
			0.0087166	1636.9
			0.0087205	1636.9
			0.010383	1636.9
			0.0095061	1636.9
			0.0096597	1636.9
			0.0098898	1636.9
			0.01055	1636.9
			0.0095678	1636.9
			0.011146	1636.9
			0.01008	1636.9
			0.010304	1636.9
			0.011021	1636.9
			0.011517	1636.9
			0.013641	1636.9
			0.011513	1636.9
			0.012916	1636.9
			0.013683	1636.9
			0.012242	1636.9
			0.014286	1636.9
			0.013608	1636.9
			0.013912	1636.9
			0.013747	1636.9
			0.014628	1636.9
			0.015045	1636.9
