# Supplementary material for: Distinct retrograde microtubule motor sets drive early and late endosome transport
Source: EMBO J. 2020 Nov 20;39(24):e103661. doi: 10.15252/embj.2019103661 (PMC7737607; doi:10.15252/embj.2019103661)
Supplement: Supplementary file 14 — Source Data for Figure 5 [file EMBJ-39-e103661-s012.zip]

Archive with 4 entries (3 files):
- Source_Data_Figure_5-fig/
- Source_Data_Figure_5-fig/.DS_Store
- Source_Data_Figure_5-fig/Figure 5_Source data.xlsx
- Source_Data_Figure_5-fig/Figure 5_Source data.pdf
