# Supplementary material for: Distinct retrograde microtubule motor sets drive early and late endosome transport
Source: EMBO J. 2020 Nov 20;39(24):e103661. doi: 10.15252/embj.2019103661 (PMC7737607; doi:10.15252/embj.2019103661)
Supplement: Supplementary file 14 — Source Data for Figure 5 [file EMBJ-39-e103661-s012.zip › Source_Data_Figure_5-fig/Figure 5_Source data.xlsx]

## Sheet: FIG 5A, 5B
Fig 5A
mRNA levels normalized on GAPDH
	Exp#1	Exp#2	Exp#3
KIFC1	2.77	0.07	0.82
KIFC2	2.61	0.13	0.96
KIFC3	3.53	0.31	0.54
Fig 5B
Protein levels normalized on tubulin
	Exp#1	Exp#2	Exp#3				Exp#1	Exp#2	Exp#3
		KIFC1						STIM1
siCTL	0.747071	0.845	0.6904			siCTL	0.427086	0.5869	0.59385
siKIFC1	0.167768	0.284	0.1945			siKIFC1	0.331252	0.457	0.593
siCTL/siCTL	0.495789	0.6456	0.5896			siCTL/siCTL	0.307012	0.597	0.605
siKIFC1/siSTIM1	0.124382	0.1593	0.234			siKIFC1/siSTIM1	0.0255288	0.096	0.056

## Sheet: FIG 5D
Fig 5D
EE distance to nucleus normalized on cell size
	siCTL_EE	siCTL_cell	siKIFC1_EE	siKIFC1_cell
	0.032617	767.42	0.012951	1252.8
	0.032334	767.42	0.012627	1252.8
	0.030657	767.42	0.011722	1252.8
	0.029667	767.42	0.012875	1252.8
	0.030053	767.42	0.011518	1252.8
	0.029377	767.42	0.0094519	1252.8
	0.029381	767.42	0.0091588	1252.8
	0.028744	767.42	0.011961	1252.8
	0.027814	767.42	0.01349	1252.8
	0.029313	767.42	0.010682	1252.8
	0.02694	767.42	0.011603	1252.8
	0.026883	767.42	0.01044	1252.8
	0.026253	767.42	0.0083095	1252.8
	0.025771	767.42	0.013106	1252.8
	0.025636	767.42	0.0085279	1252.8
	0.025504	767.42	0.0078181	1252.8
	0.026229	767.42	0.0068711	1252.8
	0.024579	767.42	0.0068332	1252.8
	0.024475	767.42	0.0098598	1252.8
	0.025149	767.42	0.0064164	1252.8
	0.024489	767.42	0.0096276	1252.8
	0.023947	767.42	0.012265	1252.8
	0.024915	767.42	0.006026	1252.8
	0.024385	767.42	0.0056472	1252.8
	0.024126	767.42	0.00603	1252.8
	0.02797	767.42	0.0077434	1252.8
	0.024893	767.42	0.008141	1252.8
	0.023011	767.42	0.006606	1252.8
	0.023728	767.42	0.0096987	1252.8
	0.022175	767.42	0.0072688	1252.8
	0.021809	767.42	0.0048521	1252.8
	0.021469	767.42	0.0075799	1252.8
	0.022062	767.42	0.0060087	1252.8
	0.023016	767.42	0.0051534	1252.8
	0.021101	767.42	0.0070629	1252.8
	0.025275	767.42	0.0052369	1252.8
	0.021766	767.42	0.0057638	1252.8
	0.020719	767.42	0.0085145	1252.8
	0.022819	767.42	0.0066042	1252.8
	0.020797	767.42	0.0045874	1252.8
	0.021686	767.42	0.0079647	1252.8
	0.019593	767.42	0.0098426	1252.8
	0.018827	767.42	0.0054613	1252.8
	0.020927	767.42	0.0052259	1252.8
	0.018318	767.42	0.0083388	1252.8
	0.020192	767.42	0.0095938	1252.8
	0.01763	767.42	0.0069365	1252.8
	0.018122	767.42	0.00736	1252.8
	0.018567	767.42	0.0050518	1252.8
	0.016587	767.42	0.0085038	1252.8
	0.017714	767.42	0.0067542	1252.8
	0.020575	767.42	0.0057892	1252.8
	0.019736	767.42	0.0052278	1252.8
	0.017279	767.42	0.0052155	1252.8
	0.01772	767.42	0.0048046	1252.8
	0.016147	767.42	0.00538	1252.8
	0.016344	767.42	0.0054425	1252.8
	0.015291	767.42	0.0048089	1252.8
	0.018928	767.42	0.0064118	1252.8
	0.018415	767.42	0.0066355	1252.8
	0.016633	767.42	0.010319	1252.8
	0.014952	767.42	0.011324	1252.8
	0.017775	767.42	0.0050032	1252.8
	0.015117	767.42	0.0053651	1252.8
	0.013949	767.42	0.0081724	1252.8
	0.015262	767.42	0.0064052	1252.8
	0.016049	767.42	0.01256	1252.8
	0.014153	767.42	0.0048183	1252.8
	0.012607	767.42	0.0073337	1252.8
	0.014784	767.42	0.010249	1252.8
	0.013578	767.42	0.007327	1252.8
	0.019016	767.42	0.0062251	1252.8
	0.012753	767.42	0.0066219	1252.8
	0.014308	767.42	0.0084852	1252.8
	0.012523	767.42	0.012132	1252.8
	0.015844	767.42	0.0064353	1252.8
	0.013335	767.42	0.0095126	1252.8
	0.012487	767.42	0.0069213	1252.8
	0.013886	767.42	0.0090917	1252.8
	0.012751	767.42	0.0047748	1252.8
	0.015466	767.42	0.0082602	1252.8
	0.014264	767.42	0.0061345	1252.8
	0.011458	767.42	0.0068831	1252.8
	0.010762	767.42	0.0076426	1252.8
	0.011236	767.42	0.0053839	1252.8
	0.017141	767.42	0.0096664	1252.8
	0.019345	767.42	0.0059092	1252.8
	0.012737	767.42	0.0095616	1252.8
	0.012735	767.42	0.005884	1252.8
	0.010633	767.42	0.010707	1252.8
	0.013417	767.42	0.0075914	1252.8
	0.010147	767.42	0.014569	1252.8
	0.015633	767.42	0.008748	1252.8
	0.010107	767.42	0.0053001	1252.8
	0.0095479	767.42	0.0058943	1252.8
	0.014059	767.42	0.0084745	1252.8
	0.011259	767.42	0.013801	1252.8
	0.009801	767.42	0.0075721	1252.8
	0.0091047	767.42	0.0055757	1252.8
	0.012441	767.42	0.0068406	1252.8
	0.0094382	767.42	0.0085067	1252.8
	0.0095194	767.42	0.0061772	1252.8
	0.0096246	767.42	0.0082129	1252.8
	0.012258	767.42	0.011845	1252.8
	0.011365	767.42	0.0061464	1252.8
	0.010247	767.42	0.006355	1252.8
	0.007984	767.42	0.006291	1252.8
	0.014306	767.42	0.008857	1252.8
	0.012416	767.42	0.0065062	1252.8
	0.0087686	767.42	0.0071369	1252.8
	0.012548	767.42	0.015153	1252.8
	0.011277	767.42	0.0098973	1252.8
	0.0091703	767.42	0.0074196	1252.8
	0.0075593	767.42	0.0082189	1252.8
	0.0099101	767.42	0.010838	1252.8
	0.012141	767.42	0.0073789	1252.8
	0.010466	767.42	0.0076976	1252.8
	0.012847	767.42	0.0079089	1252.8
	0.0080041	767.42	0.012008	1252.8
	0.0068523	767.42	0.0091981	1252.8
	0.006884	767.42	0.0085828	1252.8
	0.016463	767.42	0.0094935	1252.8
	0.014212	767.42	0.011419	1252.8
	0.013575	767.42	0.011816	1252.8
	0.011166	767.42	0.010059	1252.8
	0.0082916	767.42	0.010688	1252.8
	0.0073981	767.42	0.016601	1252.8
	0.0066944	767.42	0.011324	1252.8
	0.011976	767.42	0.01574	1252.8
	0.01077	767.42	0.011443	1252.8
	0.0067746	767.42	0.011447	1252.8
	0.015421	767.42	0.012558	1252.8
	0.012187	767.42	0.016499	1252.8
	0.011815	767.42	0.015945	1252.8
	0.011802	767.42	0.011913	1252.8
	0.0084784	767.42	0.016227	1252.8
	0.017084	767.42	0.017152	1252.8
	0.0067419	767.42	0.013031	1252.8
	0.0066004	767.42	0.018866	1252.8
	0.014781	767.42	0.013239	1252.8
	0.0072227	767.42	0.013312	1252.8
	0.011719	767.42	0.014335	1252.8
	0.0069009	767.42	0.014543	1252.8
	0.015138	767.42	0.014601	1252.8
	0.0084172	767.42	0.014821	1252.8
	0.015996	767.42	0.014788	1252.8
	0.011526	767.42	0.015712	1252.8
	0.017441	767.42	0.015014	1252.8
	0.014785	767.42	0.016146	1252.8
	0.015793	767.42	0.017474	1252.8
	0.0079137	767.42	0.019702	1252.8
	0.008209	767.42	0.020218	1252.8
	0.0084133	767.42	0.020568	1252.8
	0.011421	767.42	0.021413	1252.8
	0.011243	767.42	0.024574	1252.8
	0.013728	767.42	0.02397	1252.8
	0.012371	767.42	0.024641	1252.8
	0.011446	767.42	0.025511	1252.8
	0.010251	767.42	0.015749	984.5
	0.013579	767.42	0.015114	984.5
	0.009718	767.42	0.01697	984.5
	0.011186	767.42	0.017024	984.5
	0.010551	767.42	0.014946	984.5
	0.0095867	767.42	0.013889	984.5
	0.013971	767.42	0.020305	984.5
	0.013519	767.42	0.015537	984.5
	0.008643	767.42	0.021792	984.5
	0.015524	767.42	0.0097817	984.5
	0.015243	767.42	0.0094478	984.5
	0.01304	767.42	0.008376	984.5
	0.020253	767.42	0.019159	984.5
	0.011498	767.42	0.0096612	984.5
	0.013006	767.42	0.01256	984.5
	0.011368	767.42	0.0077044	984.5
	0.019992	767.42	0.0094462	984.5
	0.016039	767.42	0.012399	984.5
	0.012474	767.42	0.012635	984.5
	0.011639	767.42	0.0065189	984.5
	0.014108	767.42	0.0082664	984.5
	0.015281	767.42	0.012848	984.5
	0.01676	767.42	0.00823	984.5
	0.018079	767.42	0.0071226	984.5
	0.013823	767.42	0.0098482	984.5
	0.020218	767.42	0.0074261	984.5
	0.022354	767.42	0.023636	984.5
	0.020253	767.42	0.017923	984.5
	0.018598	767.42	0.011303	984.5
	0.015492	767.42	0.01106	984.5
	0.022092	767.42	0.0076146	984.5
	0.017237	767.42	0.02259	984.5
	0.014768	767.42	0.011211	984.5
	0.017856	767.42	0.01162	984.5
	0.022025	767.42	0.011146	984.5
	0.020307	767.42	0.016677	984.5
	0.016786	767.42	0.0085745	984.5
	0.019016	767.42	0.018375	984.5
	0.02262	767.42	0.013723	984.5
	0.023961	767.42	0.0075355	984.5
	0.018902	767.42	0.0082742	984.5
	0.025123	767.42	0.019602	984.5
	0.02169	767.42	0.0091351	984.5
	0.021888	767.42	0.018586	984.5
	0.022847	767.42	0.012343	984.5
	0.023575	767.42	0.014255	984.5
	0.013557	898.73	0.016513	984.5
	0.015452	898.73	0.0083598	984.5
	0.021137	898.73	0.010643	984.5
	0.020725	898.73	0.01754	984.5
	0.011704	898.73	0.022417	984.5
	0.017191	898.73	0.01417	984.5
	0.019138	898.73	0.012932	984.5
	0.012004	898.73	0.011232	984.5
	0.015203	898.73	0.016642	984.5
	0.015546	898.73	0.0072539	984.5
	0.018241	898.73	0.010002	984.5
	0.0097372	898.73	0.008436	984.5
	0.0099449	898.73	0.0074867	984.5
	0.013195	898.73	0.0070717	984.5
	0.013496	898.73	0.010886	984.5
	0.014181	898.73	0.0059374	984.5
	0.0088837	898.73	0.011439	984.5
	0.0087845	898.73	0.0049361	984.5
	0.019283	898.73	0.0049641	984.5
	0.010384	898.73	0.0087987	984.5
	0.016251	898.73	0.0070573	984.5
	0.013925	898.73	0.0067709	984.5
	0.024097	898.73	0.0075703	984.5
	0.0077794	898.73	0.0089999	984.5
	0.021701	898.73	0.014667	984.5
	0.0163	898.73	0.0058853	984.5
	0.013343	898.73	0.0073372	984.5
	0.018409	898.73	0.0082454	984.5
	0.01408	898.73	0.010911	984.5
	0.019756	898.73	0.0059952	984.5
	0.020249	898.73	0.0058748	984.5
	0.020151	898.73	0.0072624	984.5
	0.0093459	898.73	0.015294	984.5
	0.0082367	898.73	0.0074625	984.5
	0.015765	898.73	0.0066073	984.5
	0.019903	898.73	0.0092921	984.5
	0.01477	898.73	0.0066176	984.5
	0.014569	898.73	0.011174	984.5
	0.0062621	898.73	0.010011	984.5
	0.01844	898.73	0.006339	984.5
	0.0061492	898.73	0.016884	984.5
	0.020661	898.73	0.010611	984.5
	0.011324	898.73	0.012812	984.5
	0.015026	898.73	0.006828	984.5
	0.021767	898.73	0.012875	984.5
	0.016126	898.73	0.009574	984.5
	0.022217	898.73	0.011812	984.5
	0.023188	898.73	0.014033	984.5
	0.0085524	898.73	0.010752	984.5
	0.011284	898.73	0.00868	984.5
	0.0083711	898.73	0.0074113	984.5
	0.020075	898.73	0.0070689	984.5
	0.013514	898.73	0.008098	984.5
	0.0079758	898.73	0.012228	984.5
	0.017659	898.73	0.0090384	984.5
	0.007044	898.73	0.0088552	984.5
	0.021382	898.73	0.011602	984.5
	0.019543	898.73	0.012998	984.5
	0.0090851	898.73	0.010327	984.5
	0.0086863	898.73	0.0080477	984.5
	0.011493	898.73	0.016738	984.5
	0.0097234	898.73	0.0079875	984.5
	0.016757	898.73	0.0097108	984.5
	0.01077	898.73	0.010059	984.5
	0.010465	898.73	0.0096781	984.5
	0.0084153	898.73	0.0091786	984.5
	0.019895	898.73	0.010468	984.5
	0.020648	898.73	0.0096985	984.5
	0.017978	898.73	0.01221	984.5
	0.010556	898.73	0.012657	984.5
	0.0066039	898.73	0.013231	984.5
	0.011408	898.73	0.017048	984.5
	0.012669	898.73	0.010787	984.5
	0.0104	898.73	0.01082	984.5
	0.0075776	898.73	0.011759	984.5
	0.010053	898.73	0.012251	984.5
	0.017918	898.73	0.026615	984.5
	0.017112	898.73	0.010707	984.5
	0.019518	898.73	0.012118	984.5
	0.012433	898.73	0.01209	984.5
	0.014713	898.73	0.019216	984.5
	0.018352	898.73	0.012807	984.5
	0.0065538	898.73	0.020569	984.5
	0.013271	898.73	0.012151	984.5
	0.017467	898.73	0.026789	984.5
	0.0087531	898.73	0.027128	984.5
	0.0072182	898.73	0.01296	984.5
	0.0083162	898.73	0.013193	984.5
	0.0072191	898.73	0.017589	984.5
	0.014672	898.73	0.013791	984.5
	0.0063144	898.73	0.019742	984.5
	0.0080141	898.73	0.026836	984.5
	0.015277	898.73	0.016035	984.5
	0.015859	898.73	0.014777	984.5
	0.0076847	898.73	0.015661	984.5
	0.012732	898.73	0.016926	984.5
	0.011372	898.73	0.015338	984.5
	0.0070305	898.73	0.015948	984.5
	0.010461	898.73	0.019676	984.5
	0.017513	898.73	0.016606	984.5
	0.012577	898.73	0.021875	984.5
	0.013643	898.73	0.023201	984.5
	0.0094902	898.73	0.016964	984.5
	0.0086795	898.73	0.025019	984.5
	0.0065437	898.73	0.017456	984.5
	0.012358	898.73	0.021036	984.5
	0.0083633	898.73	0.021207	984.5
	0.0098634	898.73	0.018586	984.5
	0.019502	898.73	0.018317	984.5
	0.0066615	898.73	0.025227	984.5
	0.0056713	898.73	0.021308	984.5
	0.01019	898.73	0.021503	984.5
	0.0082583	898.73	0.025677	984.5
	0.0066905	898.73	0.020468	984.5
	0.011274	898.73	0.023582	984.5
	0.0079793	898.73	0.019854	984.5
	0.012833	898.73	0.032592	880.11
	0.018717	898.73	0.029459	880.11
	0.012046	898.73	0.028842	880.11
	0.016994	898.73	0.03047	880.11
	0.0070176	898.73	0.028136	880.11
	0.011666	898.73	0.026844	880.11
	0.013394	898.73	0.025529	880.11
	0.0146	898.73	0.024688	880.11
	0.011568	898.73	0.02495	880.11
	0.0066955	898.73	0.024406	880.11
	0.015576	898.73	0.025435	880.11
	0.016093	898.73	0.024933	880.11
	0.0092821	898.73	0.023067	880.11
	0.0093434	898.73	0.025008	880.11
	0.010044	898.73	0.021664	880.11
	0.010921	898.73	0.021066	880.11
	0.0086497	898.73	0.0219	880.11
	0.012081	898.73	0.019904	880.11
	0.0073198	898.73	0.0196	880.11
	0.0095364	898.73	0.020336	880.11
	0.010697	898.73	0.019251	880.11
	0.017899	898.73	0.02053	880.11
	0.013502	898.73	0.020458	880.11
	0.0097626	898.73	0.017929	880.11
	0.0074893	898.73	0.021507	880.11
	0.01127	898.73	0.017676	880.11
	0.0078079	898.73	0.016996	880.11
	0.010297	898.73	0.019416	880.11
	0.011326	898.73	0.018069	880.11
	0.015419	898.73	0.015573	880.11
	0.0090666	898.73	0.016491	880.11
	0.017855	898.73	0.018203	880.11
	0.0099148	898.73	0.017834	880.11
	0.0089732	898.73	0.018392	880.11
	0.011441	898.73	0.014703	880.11
	0.0090692	898.73	0.017377	880.11
	0.0090296	898.73	0.013449	880.11
	0.016817	898.73	0.012676	880.11
	0.013533	898.73	0.021177	880.11
	0.014731	898.73	0.018085	880.11
	0.016254	898.73	0.014088	880.11
	0.0094361	898.73	0.018856	880.11
	0.010624	898.73	0.012552	880.11
	0.010908	898.73	0.014131	880.11
	0.0094467	898.73	0.0089936	880.11
	0.013998	898.73	0.011068	880.11
	0.015087	898.73	0.011565	880.11
	0.010204	898.73	0.0089555	880.11
	0.010135	898.73	0.014782	880.11
	0.013735	898.73	0.0088226	880.11
	0.014065	898.73	0.019573	880.11
	0.013472	898.73	0.01272	880.11
	0.015896	898.73	0.0074643	880.11
	0.011806	898.73	0.010968	880.11
	0.013049	898.73	0.0083479	880.11
	0.017645	898.73	0.015611	880.11
	0.010575	898.73	0.0075497	880.11
	0.015638	898.73	0.0097274	880.11
	0.01593	898.73	0.010509	880.11
	0.016602	898.73	0.0069781	880.11
	0.011499	898.73	0.014514	880.11
	0.011215	898.73	0.0070966	880.11
	0.012145	898.73	0.011041	880.11
	0.01445	898.73	0.0083079	880.11
	0.018725	898.73	0.0075659	880.11
	0.011668	898.73	0.0058603	880.11
	0.014456	898.73	0.012697	880.11
	0.01676	898.73	0.014296	880.11
	0.013216	898.73	0.013108	880.11
	0.013194	898.73	0.0055532	880.11
	0.01269	898.73	0.0099366	880.11
	0.018206	898.73	0.0068237	880.11
	0.01536	898.73	0.0070215	880.11
	0.016997	898.73	0.0076644	880.11
	0.01879	898.73	0.0059792	880.11
	0.015464	898.73	0.012454	880.11
	0.015152	898.73	0.01587	880.11
	0.013704	898.73	0.0060053	880.11
	0.013991	898.73	0.0059235	880.11
	0.014011	898.73	0.0088966	880.11
	0.015224	898.73	0.0078933	880.11
	0.018962	898.73	0.006421	880.11
	0.014494	898.73	0.012327	880.11
	0.014637	898.73	0.007182	880.11
	0.01528	898.73	0.0084289	880.11
	0.014796	898.73	0.0090748	880.11
	0.015704	898.73	0.013006	880.11
	0.016575	898.73	0.0097738	880.11
	0.022817	898.73	0.006018	880.11
	0.016492	898.73	0.0083175	880.11
	0.0199	898.73	0.0081857	880.11
	0.021621	898.73	0.012554	880.11
	0.016071	898.73	0.007313	880.11
	0.016364	898.73	0.0064183	880.11
	0.022459	898.73	0.0091257	880.11
	0.016557	898.73	0.0067789	880.11
	0.017025	898.73	0.0077862	880.11
	0.017485	898.73	0.0062056	880.11
	0.018337	898.73	0.0073721	880.11
	0.018319	898.73	0.0085939	880.11
	0.018287	898.73	0.0073428	880.11
	0.022404	898.73	0.012671	880.11
	0.019468	898.73	0.011625	880.11
	0.020036	898.73	0.0089483	880.11
	0.02104	898.73	0.0067122	880.11
	0.023718	898.73	0.012691	880.11
	0.019336	898.73	0.0095995	880.11
	0.020003	898.73	0.014888	880.11
	0.020605	898.73	0.0084139	880.11
	0.020918	898.73	0.0057772	880.11
	0.021327	898.73	0.0080955	880.11
	0.023749	898.73	0.0091376	880.11
	0.02467	898.73	0.0057151	880.11
	0.02466	898.73	0.0096528	880.11
	0.027975	898.73	0.007324	880.11
	0.025086	898.73	0.0084996	880.11
	0.026633	898.73	0.014918	880.11
	0.028474	898.73	0.007044	880.11
	0.02617	898.73	0.0086756	880.11
	0.027868	898.73	0.0061768	880.11
	0.02743	898.73	0.0049496	880.11
	0.027908	898.73	0.010114	880.11
	0.027874	898.73	0.00871	880.11
	0.037755	490.59	0.0059869	880.11
	0.033896	490.59	0.0062453	880.11
	0.033338	490.59	0.0063865	880.11
	0.032979	490.59	0.0062416	880.11
	0.030515	490.59	0.0062664	880.11
	0.029693	490.59	0.0075943	880.11
	0.031004	490.59	0.0087314	880.11
	0.028203	490.59	0.0068555	880.11
	0.028072	490.59	0.0095768	880.11
	28	490.59	0.0069764	880.11
	0.027156	490.59	0.010196	880.11
	0.028346	490.59	0.0083326	880.11
	0.027077	490.59	0.0082005	880.11
	0.026415	490.59	0.007904	880.11
	0.025541	490.59	0.0073576	880.11
	0.026897	490.59	0.0076435	880.11
	0.025277	490.59	0.0093719	880.11
	0.025612	490.59	0.01227	880.11
	0.025463	490.59	0.0081813	880.11
	0.028354	490.59	0.0085895	880.11
	0.026773	490.59	0.010345	880.11
	0.024444	490.59	0.0089344	880.11
	0.023451	490.59	0.0094747	880.11
	0.033081	490.59	0.0087982	880.11
	0.023301	490.59	0.010618	880.11
	0.027766	490.59	0.010046	880.11
	0.026995	490.59	0.01274	880.11
	0.029693	490.59	0.010695	880.11
	0.022943	490.59	0.0096059	880.11
	0.022764	490.59	0.011496	880.11
	0.023221	490.59	0.0098515	880.11
	0.022307	490.59	0.01046	880.11
	0.023246	490.59	0.011525	880.11
	0.022403	490.59	0.012514	880.11
	0.022099	490.59	0.013509	880.11
	0.022388	490.59	0.011551	880.11
	0.022504	490.59	0.012459	880.11
	0.021744	490.59	0.013494	880.11
	0.027613	490.59	0.012117	880.11
	0.020995	490.59	0.012727	880.11
	0.021072	490.59	0.012981	880.11
	0.024997	490.59	0.012024	880.11
	0.020863	490.59	0.011948	880.11
	0.020985	490.59	0.014686	880.11
	0.022412	490.59	0.013191	880.11
	0.023179	490.59	0.013966	880.11
	0.025446	490.59	0.013358	880.11
	0.019848	490.59	0.012796	880.11
	0.02781	490.59	0.013199	880.11
	0.021264	490.59	0.012602	880.11
	0.021536	490.59	0.014908	880.11
	0.019746	490.59	0.014124	880.11
	0.018573	490.59	0.012899	880.11
	0.0261	490.59	0.014228	880.11
	0.023023	490.59	0.014908	880.11
	0.018031	490.59	0.014302	880.11
	0.024642	490.59	0.013859	880.11
	0.018051	490.59	0.014671	880.11
	0.017147	490.59	0.01475	880.11
	0.016168	490.59	0.015193	880.11
	0.020193	490.59	0.015663	880.11
	0.02349	490.59	0.015369	880.11
	0.016444	490.59	0.015748	880.11
	0.016824	490.59	0.01544	880.11
	0.022335	490.59	0.016463	880.11
	0.014526	490.59	0.016888	880.11
	0.015695	490.59	0.017093	880.11
	0.014367	490.59	0.017881	880.11
	0.014342	490.59	0.018409	880.11
	0.018654	490.59	0.023049	865.16
	0.017685	490.59	0.02108	865.16
	0.013816	490.59	0.016867	865.16
	0.013859	490.59	0.015001	865.16
	0.019528	490.59	0.020584	865.16
	0.022291	490.59	0.014685	865.16
	0.017909	490.59	0.014424	865.16
	0.02071	490.59	0.016121	865.16
	0.015346	490.59	0.012443	865.16
	0.011549	490.59	0.011846	865.16
	0.014989	490.59	0.011194	865.16
	0.017881	490.59	0.010995	865.16
	0.01175	490.59	0.011749	865.16
	0.0145	490.59	0.014074	865.16
	0.010376	490.59	0.010656	865.16
	0.016478	490.59	0.010553	865.16
	0.013829	490.59	0.010553	865.16
	0.018686	490.59	0.0092855	865.16
	0.015614	490.59	0.0095943	865.16
	0.0092248	490.59	0.0083845	865.16
	0.0093967	490.59	0.014399	865.16
	0.012351	490.59	0.0099443	865.16
	0.013791	490.59	0.011037	865.16
	0.0091561	490.59	0.0076114	865.16
	0.011352	490.59	0.0088773	865.16
	0.019719	490.59	0.0097787	865.16
	0.013492	490.59	0.0083093	865.16
	0.014026	490.59	0.011103	865.16
	0.011729	490.59	0.0084052	865.16
	0.014536	490.59	0.0068139	865.16
	0.0087819	490.59	0.013737	865.16
	0.020365	490.59	0.009042	865.16
	0.012882	490.59	0.0066635	865.16
	0.014595	490.59	0.0085988	865.16
	0.011466	490.59	0.0068241	865.16
	0.013237	490.59	0.011459	865.16
	0.0085561	490.59	0.013113	865.16
	0.0089022	490.59	0.0091547	865.16
	0.013626	490.59	0.010326	865.16
	0.018204	490.59	0.0083067	865.16
	0.021225	490.59	0.0082316	865.16
	0.016306	490.59	0.007059	865.16
	0.012886	490.59	0.0058727	865.16
	0.019292	490.59	0.0094196	865.16
	0.0090952	490.59	0.008819	865.16
	0.022921	490.59	0.0076256	865.16
	0.012922	490.59	0.0072098	865.16
	0.018756	490.59	0.0052857	865.16
	0.025229	490.59	0.0060742	865.16
	0.0095446	490.59	0.0063192	865.16
	0.017987	490.59	0.013028	865.16
	0.0082034	490.59	0.0074229	865.16
	0.02479	490.59	0.008065	865.16
	0.019871	490.59	0.0072341	865.16
	0.014368	490.59	0.010469	865.16
	0.018895	490.59	0.0059193	865.16
	0.020658	490.59	0.0066752	865.16
	0.020079	490.59	0.011812	865.16
	0.0092457	490.59	0.0086941	865.16
	0.0095601	490.59	0.015535	865.16
	0.026452	490.59	0.009981	865.16
	0.028777	490.59	0.0055668	865.16
	0.023012	490.59	0.008853	865.16
	0.010281	490.59	0.013263	865.16
	0.011581	490.59	0.0057249	865.16
	0.012031	490.59	0.008147	865.16
	0.015429	490.59	0.0077551	865.16
	0.020749	490.59	0.007192	865.16
	0.011838	490.59	0.0094173	865.16
	0.019233	490.59	0.0058346	865.16
	0.023015	490.59	0.0068867	865.16
	0.031632	490.59	0.0056045	865.16
	0.026448	490.59	0.0060826	865.16
	0.026291	490.59	0.0093765	865.16
	0.029388	490.59	0.0073896	865.16
	0.013494	490.59	0.013143	865.16
	0.024338	490.59	0.0080795	865.16
	0.019664	490.59	0.010108	865.16
	0.018138	490.59	0.006337	865.16
	0.015547	490.59	0.0064832	865.16
	0.017053	490.59	0.0081339	865.16
	0.032979	490.59	0.010122	865.16
	0.017269	490.59	0.0068781	865.16
	0.020372	490.59	0.0093677	865.16
	0.020943	490.59	0.0066893	865.16
	0.018548	490.59	0.00678	865.16
	0.023065	490.59	0.0090347	865.16
	0.035845	490.59	0.0099504	865.16
	0.017241	490.59	0.011569	865.16
	0.017429	490.59	0.0075781	865.16
	0.034934	490.59	0.0096726	865.16
	0.02177	490.59	0.013882	865.16
	0.034582	490.59	0.0090353	865.16
	0.034363	490.59	0.0073043	865.16
	0.018686	490.59	0.0084118	865.16
	0.024023	490.59	0.0074708	865.16
	0.027009	490.59	0.01206	865.16
	0.026034	490.59	0.0090198	865.16
	0.020422	490.59	0.010275	865.16
	0.021258	490.59	0.013631	865.16
	0.033987	490.59	0.0078576	865.16
	0.027643	490.59	0.0078146	865.16
	0.025132	490.59	0.0099694	865.16
	0.022603	490.59	0.013369	865.16
	0.025823	490.59	0.017947	865.16
	0.028474	490.59	0.0099564	865.16
	0.02374	490.59	0.011455	865.16
	0.030791	490.59	0.010072	865.16
	0.033628	490.59	0.015313	865.16
	0.02367	490.59	0.011041	865.16
	0.025785	490.59	0.011462	865.16
	0.023343	695.9	0.012069	865.16
	0.02829	695.9	0.012997	865.16
	0.023911	695.9	0.013252	865.16
	0.023409	695.9	0.013756	865.16
	0.024352	695.9	0.014856	865.16
	0.022023	695.9	0.01557	865.16
	0.020929	695.9	0.018933	865.16
	0.021665	695.9	0.016127	865.16
	0.02043	695.9	0.016337	865.16
	0.024579	695.9	0.015626	865.16
	0.026633	695.9	0.018368	865.16
	0.022167	695.9	0.017983	865.16
	0.02073	695.9	0.019627	865.16
	0.023945	695.9	0.018853	865.16
	0.019171	695.9	0.017933	865.16
	0.023192	695.9	0.018628	865.16
	0.019752	695.9	0.019185	865.16
	0.019651	695.9	0.021305	865.16
	0.028323	695.9	0.023019	865.16
	0.020761	695.9	0.021366	865.16
	0.01852	695.9	0.021385	865.16
	0.019386	695.9	0.025111	865.16
	0.017567	695.9	0.024996	865.16
	0.020955	695.9	0.025933	865.16
	0.025832	695.9	0.024845	865.16
	0.02309	695.9	0.025274	865.16
	0.019349	695.9	0.025812	865.16
	0.01732	695.9	0.026394	865.16
	0.017162	695.9	0.019296	1170.9
	0.024048	695.9	0.018735	1170.9
	0.021145	695.9	0.018218	1170.9
	0.015671	695.9	0.01762	1170.9
	0.022674	695.9	0.015745	1170.9
	0.024334	695.9	0.015089	1170.9
	0.015628	695.9	0.015277	1170.9
	0.017099	695.9	0.015155	1170.9
	0.021865	695.9	0.014891	1170.9
	0.017545	695.9	0.014858	1170.9
	0.020914	695.9	0.01519	1170.9
	0.019824	695.9	0.013867	1170.9
	0.016461	695.9	0.013756	1170.9
	0.015016	695.9	0.014085	1170.9
	0.015336	695.9	0.012508	1170.9
	0.014157	695.9	0.01306	1170.9
	0.014308	695.9	0.012266	1170.9
	0.019727	695.9	0.011374	1170.9
	0.014879	695.9	0.011306	1170.9
	0.02671	695.9	0.012052	1170.9
	0.015283	695.9	0.011334	1170.9
	0.01411	695.9	0.010547	1170.9
	0.014463	695.9	0.011055	1170.9
	0.020644	695.9	0.010491	1170.9
	0.013646	695.9	0.011614	1170.9
	0.015956	695.9	0.011303	1170.9
	0.013038	695.9	0.014007	1170.9
	0.020045	695.9	0.011699	1170.9
	0.016542	695.9	0.0096908	1170.9
	0.013853	695.9	0.0094974	1170.9
	0.013701	695.9	0.010339	1170.9
	0.014059	695.9	0.0091295	1170.9
	0.013714	695.9	0.0092364	1170.9
	0.016552	695.9	0.0092369	1170.9
	0.016951	695.9	0.0088499	1170.9
	0.017281	695.9	0.010925	1170.9
	0.011992	695.9	0.0094701	1170.9
	0.018576	695.9	0.0099575	1170.9
	0.011595	695.9	0.0085699	1170.9
	0.014001	695.9	0.0085845	1170.9
	0.014881	695.9	0.0083894	1170.9
	0.02106	695.9	0.007352	1170.9
	0.024883	695.9	0.0094272	1170.9
	0.014501	695.9	0.0077517	1170.9
	0.015296	695.9	0.0073188	1170.9
	0.012912	695.9	0.0086754	1170.9
	0.011234	695.9	0.0073776	1170.9
	0.024952	695.9	0.0066118	1170.9
	0.012115	695.9	0.0067626	1170.9
	0.010717	695.9	0.0065392	1170.9
	0.010674	695.9	0.011447	1170.9
	0.010374	695.9	0.0059913	1170.9
	0.021666	695.9	0.0095064	1170.9
	0.026268	695.9	0.0060024	1170.9
	0.021172	695.9	0.0059352	1170.9
	0.010106	695.9	0.005683	1170.9
	0.0099263	695.9	0.0067307	1170.9
	0.012553	695.9	0.0092645	1170.9
	0.013562	695.9	0.0069042	1170.9
	0.017852	695.9	0.0077882	1170.9
	0.022072	695.9	0.0057013	1170.9
	0.015284	695.9	0.010012	1170.9
	0.013585	695.9	0.0071685	1170.9
	0.0097457	695.9	0.0080061	1170.9
	0.02408	695.9	0.0083094	1170.9
	0.020488	695.9	0.00741	1170.9
	0.016315	695.9	0.013436	1170.9
	0.011311	695.9	0.0090848	1170.9
	0.013135	695.9	0.0062752	1170.9
	0.0085358	695.9	0.0059782	1170.9
	0.017384	695.9	0.0084754	1170.9
	0.016304	695.9	0.0055483	1170.9
	0.018286	695.9	0.0063275	1170.9
	0.010661	695.9	0.0080299	1170.9
	0.0087711	695.9	0.0070714	1170.9
	0.013097	695.9	0.0071169	1170.9
	0.017855	695.9	0.0072051	1170.9
	0.014114	695.9	0.0084087	1170.9
	0.0081443	695.9	0.0070726	1170.9
	0.0077962	695.9	0.0083177	1170.9
	0.0098823	695.9	0.0081812	1170.9
	0.021827	695.9	0.0073797	1170.9
	0.018741	695.9	0.0073508	1170.9
	0.0089661	695.9	0.0092879	1170.9
	0.013217	695.9	0.0077502	1170.9
	0.011222	695.9	0.006673	1170.9
	0.013738	695.9	0.011112	1170.9
	0.0073776	695.9	0.0078586	1170.9
	0.01579	695.9	0.011656	1170.9
	0.016129	695.9	0.011161	1170.9
	0.01133	695.9	0.0080304	1170.9
	0.016659	695.9	0.0073503	1170.9
	0.007932	695.9	0.0074989	1170.9
	0.012072	695.9	0.011249	1170.9
	0.01361	695.9	0.0089926	1170.9
	0.011871	695.9	0.011022	1170.9
	0.0080201	695.9	0.0077505	1170.9
	0.0066124	695.9	0.0073891	1170.9
	0.01096	695.9	0.0069505	1170.9
	0.0093313	695.9	0.012929	1170.9
	0.0067867	695.9	0.0059648	1170.9
	0.012173	695.9	0.0062228	1170.9
	0.0077484	695.9	0.0062316	1170.9
	0.019592	695.9	0.01055	1170.9
	0.012516	695.9	0.0093321	1170.9
	0.01689	695.9	0.0071924	1170.9
	0.010402	695.9	0.010946	1170.9
	0.013542	695.9	0.008425	1170.9
	0.020716	695.9	0.0066901	1170.9
	0.0077969	695.9	0.0093689	1170.9
	0.0093904	695.9	0.0073194	1170.9
	0.0083704	695.9	0.0090644	1170.9
	0.012986	695.9	0.0096919	1170.9
	0.028128	695.9	0.010237	1170.9
	0.011885	695.9	0.0081574	1170.9
	0.013452	695.9	0.0088485	1170.9
	0.0095185	695.9	0.0096971	1170.9
	0.024431	695.9	0.0081291	1170.9
	0.023357	695.9	0.0083663	1170.9
	0.010402	695.9	0.0093841	1170.9
	0.020712	695.9	0.0098399	1170.9
	0.014783	695.9	0.0097597	1170.9
	0.016669	695.9	0.009091	1170.9
	0.009211	695.9	0.010735	1170.9
	0.011142	695.9	0.0092456	1170.9
	0.013478	695.9	0.0098633	1170.9
	0.021777	695.9	0.0098579	1170.9
	0.010162	695.9	0.011654	1170.9
	0.0092612	695.9	0.0107	1170.9
	0.016162	695.9	0.011007	1170.9
	0.019748	695.9	0.010713	1170.9
	0.012016	695.9	0.01147	1170.9
	0.017624	695.9	0.014068	1170.9
	0.013695	695.9	0.011975	1170.9
	0.015598	695.9	0.013014	1170.9
	0.020752	695.9	0.012723	1170.9
	0.008051	695.9	0.014544	1170.9
	0.019819	695.9	0.01517	1170.9
	0.01752	695.9	0.016113	1170.9
	0.018322	695.9	0.016001	1170.9
	0.013575	695.9	0.016524	1170.9
	0.014555	695.9	0.016888	1170.9
	0.022905	695.9	0.017206	1170.9
	0.021171	695.9	0.017543	1170.9
	0.014177	695.9	0.021301	1170.9
	0.017001	695.9	0.022336	1170.9
	0.022058	695.9	0.031101	1170.9
	0.025127	695.9	0.03973	534.85
	0.026677	695.9	0.027828	534.85
	0.021265	695.9	0.02978	534.85
	0.010041	695.9	0.025846	534.85
	0.007481	695.9	0.024873	534.85
	0.01238	695.9	0.024276	534.85
	0.0080257	695.9	0.023013	534.85
	0.025872	695.9	0.024995	534.85
	0.0080449	695.9	0.019455	534.85
	0.024095	695.9	0.017938	534.85
	0.011112	695.9	0.028885	534.85
	0.0088669	695.9	0.021395	534.85
	0.01821	695.9	0.018428	534.85
	0.017765	695.9	0.015561	534.85
	0.011515	695.9	0.018967	534.85
	0.013695	695.9	0.015428	534.85
	0.015623	695.9	0.01804	534.85
	0.020929	695.9	0.018441	534.85
	0.024783	695.9	0.012918	534.85
	0.013285	695.9	0.017217	534.85
	0.018174	695.9	0.015151	534.85
	0.015148	695.9	0.012937	534.85
	0.0143	695.9	0.013787	534.85
	0.018893	695.9	0.012218	534.85
	0.016103	695.9	0.011062	534.85
	0.022172	695.9	0.010389	534.85
	0.02457	1060.8	0.00974	534.85
	0.019859	1060.8	0.01008	534.85
	0.018527	1060.8	0.013754	534.85
	0.019914	1060.8	0.0097659	534.85
	0.01868	1060.8	0.0073533	534.85
	0.018085	1060.8	0.0083181	534.85
	0.018073	1060.8	0.011936	534.85
	0.018298	1060.8	0.014872	534.85
	0.01984	1060.8	0.0097408	534.85
	0.021384	1060.8	0.012576	534.85
	0.01757	1060.8	0.008272	534.85
	0.017661	1060.8	0.015211	534.85
	0.021017	1060.8	0.0086703	534.85
	0.017272	1060.8	0.011784	534.85
	0.019495	1060.8	0.013451	534.85
	0.022588	1060.8	0.0073506	534.85
	0.016506	1060.8	0.0099186	534.85
	0.018917	1060.8	0.011482	534.85
	0.018745	1060.8	0.012939	534.85
	0.016575	1060.8	0.0063222	534.85
	0.015441	1060.8	0.0087406	534.85
	0.022018	1060.8	0.01187	534.85
	0.014712	1060.8	0.02243	534.85
	0.017887	1060.8	0.0076122	534.85
	0.015832	1060.8	0.011322	534.85
	0.014899	1060.8	0.0092663	534.85
	0.017876	1060.8	0.007786	534.85
	0.014682	1060.8	0.0081782	534.85
	0.014744	1060.8	0.0082121	534.85
	0.01589	1060.8	0.0081301	534.85
	0.015694	1060.8	0.0090682	534.85
	0.014561	1060.8	0.011685	534.85
	0.015876	1060.8	0.0097345	534.85
	0.014084	1060.8	0.023781	534.85
	0.014488	1060.8	0.021907	534.85
	0.014399	1060.8	0.014197	534.85
	0.013231	1060.8	0.017333	534.85
	0.016852	1060.8	0.018427	534.85
	0.013276	1060.8	0.027266	861.95
	0.018951	1060.8	0.02356	861.95
	0.018409	1060.8	0.023779	861.95
	0.014884	1060.8	0.021873	861.95
	0.013868	1060.8	0.020978	861.95
	0.017645	1060.8	0.020045	861.95
	0.013043	1060.8	0.017487	861.95
	0.012306	1060.8	0.01631	861.95
	0.013797	1060.8	0.017789	861.95
	0.013029	1060.8	0.015161	861.95
	0.013305	1060.8	0.01728	861.95
	0.012245	1060.8	0.014466	861.95
	0.011987	1060.8	0.013125	861.95
	0.01238	1060.8	0.013902	861.95
	0.013292	1060.8	0.015295	861.95
	0.011558	1060.8	0.01229	861.95
	0.011682	1060.8	0.013514	861.95
	0.011262	1060.8	0.013537	861.95
	0.011471	1060.8	0.013835	861.95
	0.013464	1060.8	0.012286	861.95
	0.013917	1060.8	0.011691	861.95
	0.014982	1060.8	0.011365	861.95
	0.018048	1060.8	0.015306	861.95
	0.012792	1060.8	0.013824	861.95
	0.017051	1060.8	0.010628	861.95
	0.012274	1060.8	0.013989	861.95
	0.011724	1060.8	0.012741	861.95
	0.011274	1060.8	0.010869	861.95
	0.01099	1060.8	0.014717	861.95
	0.018484	1060.8	0.0097117	861.95
	0.010732	1060.8	0.01319	861.95
	0.010132	1060.8	0.013648	861.95
	0.012168	1060.8	0.0092035	861.95
	0.012588	1060.8	0.010863	861.95
	0.010084	1060.8	0.0084464	861.95
	0.010319	1060.8	0.0094428	861.95
	0.012297	1060.8	0.0075873	861.95
	0.011367	1060.8	0.014073	861.95
	0.013129	1060.8	0.0075565	861.95
	0.011215	1060.8	0.0069225	861.95
	0.019264	1060.8	0.012479	861.95
	0.016964	1060.8	0.0096739	861.95
	0.0089212	1060.8	0.0084084	861.95
	0.010221	1060.8	0.0068413	861.95
	0.0085906	1060.8	0.0094488	861.95
	0.0088811	1060.8	0.0074615	861.95
	0.016925	1060.8	0.00702	861.95
	0.0097221	1060.8	0.013408	861.95
	0.0086774	1060.8	0.0076783	861.95
	0.011949	1060.8	0.0065871	861.95
	0.0085904	1060.8	0.0064465	861.95
	0.011576	1060.8	0.01093	861.95
	0.012276	1060.8	0.0094063	861.95
	0.01083	1060.8	0.0065552	861.95
	0.013536	1060.8	0.014279	861.95
	0.012702	1060.8	0.01266	861.95
	0.0088273	1060.8	0.007523	861.95
	0.008073	1060.8	0.0059188	861.95
	0.0076645	1060.8	0.0088932	861.95
	0.0099548	1060.8	0.0084464	861.95
	0.015066	1060.8	0.012788	861.95
	0.0084624	1060.8	0.0057432	861.95
	0.008256	1060.8	0.011884	861.95
	0.0076701	1060.8	0.0070531	861.95
	0.010221	1060.8	0.01117	861.95
	0.0091938	1060.8	0.0063817	861.95
	0.010602	1060.8	0.0085707	861.95
	0.0087922	1060.8	0.0067956	861.95
	0.0092345	1060.8	0.005359	861.95
	0.007473	1060.8	0.0070556	861.95
	0.0065826	1060.8	0.0098422	861.95
	0.0073957	1060.8	0.011637	861.95
	0.007663	1060.8	0.012997	861.95
	0.010249	1060.8	0.012479	861.95
	0.0076621	1060.8	0.010352	861.95
	0.013082	1060.8	0.010586	861.95
	0.0078946	1060.8	0.0095114	861.95
	0.0070958	1060.8	0.0073833	861.95
	0.006486	1060.8	0.0071609	861.95
	0.016886	1060.8	0.0073365	861.95
	0.01514	1060.8	0.011188	861.95
	0.014559	1060.8	0.0084977	861.95
	0.018818	1060.8	0.012036	861.95
	0.0086835	1060.8	0.012304	861.95
	0.0055882	1060.8	0.0089562	861.95
	0.015798	1060.8	0.0075399	861.95
	0.0075022	1060.8	0.012486	861.95
	0.0068044	1060.8	0.009648	861.95
	0.005739	1060.8	0.0082206	861.95
	0.01825	1060.8	0.0090654	861.95
	0.0092619	1060.8	0.0082792	861.95
	0.0087977	1060.8	0.010342	861.95
	0.0076732	1060.8	0.013768	861.95
	0.010667	1060.8	0.010411	861.95
	0.017449	1060.8	0.010171	861.95
	0.0099925	1060.8	0.0096476	861.95
	0.0061843	1060.8	0.012806	861.95
	0.0047521	1060.8	0.010696	861.95
	0.014996	1060.8	0.012387	861.95
	0.011969	1060.8	0.010898	861.95
	0.0071052	1060.8	0.013356	861.95
	0.013525	1060.8	0.011909	861.95
	0.0077597	1060.8	0.015174	861.95
	0.0070595	1060.8	0.01601	861.95
	0.0062608	1060.8	0.012881	861.95
	0.016145	1060.8	0.012415	861.95
	0.0095407	1060.8	0.01242	861.95
	0.0088354	1060.8	0.012369	861.95
	0.0043893	1060.8	0.016919	861.95
	0.0070969	1060.8	0.014383	861.95
	0.013176	1060.8	0.014852	861.95
	0.0058591	1060.8	0.014911	861.95
	0.0045239	1060.8	0.017715	861.95
	0.0062984	1060.8	0.016815	861.95
	0.015963	1060.8	0.016962	861.95
	0.015418	1060.8	0.017099	861.95
	0.00469	1060.8	0.019021	861.95
	0.011723	1060.8	0.01808	861.95
	0.0083137	1060.8	0.01848	861.95
	0.016638	1060.8	0.018121	861.95
	0.0078468	1060.8	0.01854	861.95
	0.0074436	1060.8	0.018314	861.95
	0.010025	1060.8	0.021254	861.95
	0.0068826	1060.8	0.022819	861.95
	0.015398	1060.8	0.023285	861.95
	0.018478	1060.8	0.021619	861.95
	0.019738	1060.8	0.022424	861.95
	0.0082112	1060.8	0.022475	861.95
	0.0064658	1060.8	0.023733	861.95
	0.01351	1060.8	0.025161	861.95
	0.019829	1060.8	0.024396	861.95
	0.017893	1060.8	0.024822	861.95
	0.011405	1060.8	0.023861	861.95
	0.016083	1060.8	0.02493	861.95
	0.0054887	1060.8	0.024856	861.95
	0.019054	1060.8	0.025859	861.95
	0.017103	1060.8	0.027908	861.95
	0.011028	1060.8	0.027389	861.95
	0.0063856	1060.8	0.028029	861.95
	0.0083268	1060.8	0.027952	861.95
	0.018225	1060.8	0.028048	861.95
	0.020222	1060.8	0.033053	861.95
	0.015801	1060.8	0.031268	1070.5
	0.018517	1060.8	0.028035	1070.5
	0.014238	1060.8	0.025353	1070.5
	0.0056312	1060.8	0.023532	1070.5
	0.014614	1060.8	0.023719	1070.5
	0.0057659	1060.8	0.025588	1070.5
	0.01602	1060.8	0.022165	1070.5
	0.010458	1060.8	0.024385	1070.5
	0.018417	1060.8	0.023726	1070.5
	0.0080397	1060.8	0.021424	1070.5
	0.021527	1060.8	0.02048	1070.5
	0.011696	1060.8	0.020823	1070.5
	0.017786	1060.8	0.02181	1070.5
	0.016758	1060.8	0.020128	1070.5
	0.0094141	1060.8	0.019879	1070.5
	0.018742	1060.8	0.021122	1070.5
	0.017654	1060.8	0.021197	1070.5
	0.020161	1060.8	0.023004	1070.5
	0.017083	1060.8	0.019414	1070.5
	0.015886	1060.8	0.018527	1070.5
	0.012531	1060.8	0.019689	1070.5
	0.014918	1060.8	0.017501	1070.5
	0.0098327	1060.8	0.021607	1070.5
	0.010576	1060.8	0.021377	1070.5
	0.018112	1060.8	0.01757	1070.5
	0.0072086	1060.8	0.017125	1070.5
	0.01147	1060.8	0.01665	1070.5
	0.017735	1060.8	0.016453	1070.5
	0.0090504	1060.8	0.017067	1070.5
	0.015355	1060.8	0.016557	1070.5
	0.0085752	1060.8	0.019044	1070.5
	0.016955	1060.8	0.018223	1070.5
	0.0073786	1060.8	0.015289	1070.5
	0.0065284	1060.8	0.015121	1070.5
	0.017035	1060.8	0.020673	1070.5
	0.010166	1060.8	0.015979	1070.5
	0.018326	1060.8	0.014505	1070.5
	0.0062407	1060.8	0.019444	1070.5
	0.012713	1060.8	0.014475	1070.5
	0.011899	1060.8	0.014249	1070.5
	0.0074794	1060.8	0.019481	1070.5
	0.0091888	1060.8	0.01294	1070.5
	0.014715	1060.8	0.013378	1070.5
	0.014206	1060.8	0.014122	1070.5
	0.01027	1060.8	0.017555	1070.5
	0.0070797	1060.8	0.011586	1070.5
	0.0075138	1060.8	0.011466	1070.5
	0.0074198	1060.8	0.012497	1070.5
	0.0085429	1060.8	0.012352	1070.5
	0.0095028	1060.8	0.012899	1070.5
	0.0081964	1060.8	0.010516	1070.5
	0.012493	1060.8	0.013113	1070.5
	0.0097739	1060.8	0.011685	1070.5
	0.0095957	1060.8	0.017388	1070.5
	0.011401	1060.8	0.016615	1070.5
	0.016163	1060.8	0.0097137	1070.5
	0.017566	1060.8	0.009535	1070.5
	0.012136	1060.8	0.010723	1070.5
	0.017374	1060.8	0.0092901	1070.5
	0.017077	1060.8	0.010848	1070.5
	0.014855	1060.8	0.011451	1070.5
	0.011192	1060.8	0.0098499	1070.5
	0.011696	1060.8	0.0090343	1070.5
	0.02545	798.15	0.0084472	1070.5
	0.024162	798.15	0.0095369	1070.5
	0.026027	798.15	0.016542	1070.5
	0.023208	798.15	0.0079798	1070.5
	0.025422	798.15	0.017394	1070.5
	0.027031	798.15	0.0093204	1070.5
	0.022243	798.15	0.0086586	1070.5
	0.022283	798.15	0.007323	1070.5
	0.021363	798.15	0.0094234	1070.5
	0.021563	798.15	0.01026	1070.5
	0.020829	798.15	0.0074534	1070.5
	0.020234	798.15	0.01087	1070.5
	0.020019	798.15	0.00711	1070.5
	0.020151	798.15	0.011811	1070.5
	0.024146	798.15	0.010898	1070.5
	0.019404	798.15	0.0063456	1070.5
	0.01843	798.15	0.012222	1070.5
	0.018288	798.15	0.007279	1070.5
	0.018478	798.15	0.0066992	1070.5
	0.019903	798.15	0.0093035	1070.5
	0.022451	798.15	0.0065285	1070.5
	0.022542	798.15	0.0066669	1070.5
	0.017618	798.15	0.015426	1070.5
	0.017918	798.15	0.00707	1070.5
	0.021935	798.15	0.0057508	1070.5
	0.023234	798.15	0.0072185	1070.5
	0.018076	798.15	0.015356	1070.5
	0.020678	798.15	0.013942	1070.5
	0.016684	798.15	0.0068945	1070.5
	0.016725	798.15	0.0084053	1070.5
	0.017089	798.15	0.0072728	1070.5
	0.016767	798.15	0.0056134	1070.5
	0.016915	798.15	0.0077937	1070.5
	0.01696	798.15	0.0062822	1070.5
	0.020855	798.15	0.0080448	1070.5
	0.015548	798.15	0.015535	1070.5
	0.014793	798.15	0.011876	1070.5
	0.019453	798.15	0.014463	1070.5
	0.017454	798.15	0.0086788	1070.5
	15	798.15	0.0070894	1070.5
	0.015986	798.15	0.015125	1070.5
	0.015809	798.15	0.0061384	1070.5
	0.018245	798.15	0.0060905	1070.5
	0.014574	798.15	0.0052436	1070.5
	0.014251	798.15	0.0087715	1070.5
	0.015283	798.15	0.01342	1070.5
	0.013429	798.15	0.01198	1070.5
	0.015054	798.15	0.014884	1070.5
	0.013916	798.15	0.0049054	1070.5
	0.019099	798.15	0.0081058	1070.5
	0.01303	798.15	0.00924	1070.5
	0.013086	798.15	0.0064076	1070.5
	0.012433	798.15	0.0066352	1070.5
	0.014517	798.15	0.0057719	1070.5
	0.013127	798.15	0.0095427	1070.5
	0.019442	798.15	0.0050392	1070.5
	0.016057	798.15	0.005139	1070.5
	0.011566	798.15	0.0071938	1070.5
	0.013091	798.15	0.0054673	1070.5
	0.01583	798.15	0.0057997	1070.5
	0.015364	798.15	0.0063208	1070.5
	0.014695	798.15	0.0090615	1070.5
	0.015822	798.15	0.0086744	1070.5
	0.013241	798.15	0.0058265	1070.5
	0.010827	798.15	0.010223	1070.5
	0.01528	798.15	0.0070481	1070.5
	0.01074	798.15	0.0085154	1070.5
	0.010727	798.15	0.0089101	1070.5
	0.013347	798.15	0.0088778	1070.5
	0.016501	798.15	0.0068252	1070.5
	0.018036	798.15	0.013745	1070.5
	0.013924	798.15	0.0071455	1070.5
	0.011162	798.15	0.013162	1070.5
	0.010803	798.15	0.0064091	1070.5
	0.013018	798.15	0.0068934	1070.5
	0.010596	798.15	0.010481	1070.5
	0.013975	798.15	0.0085865	1070.5
	0.012784	798.15	0.0095165	1070.5
	0.010381	798.15	0.0069508	1070.5
	0.010344	798.15	0.0073795	1070.5
	0.009048	798.15	0.009385	1070.5
	0.010816	798.15	0.011771	1070.5
	0.0089877	798.15	0.0098062	1070.5
	0.0092217	798.15	0.010133	1070.5
	0.012443	798.15	0.0090886	1070.5
	0.014202	798.15	0.012503	1070.5
	0.013534	798.15	0.011327	1070.5
	0.0090962	798.15	0.0090732	1070.5
	0.011162	798.15	0.0095955	1070.5
	0.016211	798.15	0.010868	1070.5
	0.010453	798.15	0.013656	1070.5
	0.0094131	798.15	0.013408	1070.5
	0.015789	798.15	0.010977	1070.5
	0.0078702	798.15	0.010387	1070.5
	0.0091643	798.15	0.013461	1070.5
	0.0079187	798.15	0.011827	1070.5
	0.018382	798.15	0.012673	1070.5
	0.0096372	798.15	0.014881	1070.5
	0.0084727	798.15	0.012876	1070.5
	0.010634	798.15	0.015261	1070.5
	0.0075348	798.15	0.014504	1070.5
	0.011108	798.15	0.016056	1070.5
	0.0064869	798.15	0.014742	1070.5
	0.0093438	798.15	0.015645	1070.5
	0.008987	798.15	0.017284	1070.5
	0.010974	798.15	0.018813	1070.5
	0.0099439	798.15	0.020987	1070.5
	0.013096	798.15	0.019513	583.02
	0.016263	798.15	0.015095	583.02
	0.0082073	798.15	0.011303	583.02
	0.015459	798.15	0.010359	583.02
	0.0088378	798.15	0.011827	583.02
	0.014188	798.15	0.010821	583.02
	0.0094386	798.15	0.01234	583.02
	0.011514	798.15	0.0087432	583.02
	0.0085701	798.15	0.011456	583.02
	0.012509	798.15	0.0070895	583.02
	0.01697	798.15	0.013222	583.02
	0.012211	798.15	0.015137	583.02
	0.013541	798.15	0.0084136	583.02
	0.0079068	798.15	0.0082743	583.02
	0.0091719	798.15	0.0074944	583.02
	0.0066325	798.15	0.0095429	583.02
	0.016003	798.15	0.013549	583.02
	0.015426	798.15	0.019531	583.02
	0.010365	798.15	0.020143	583.02
	0.012977	798.15	0.021051	583.02
	0.0087889	798.15	0.009377	583.02
	0.0059143	798.15	0.016392	583.02
	0.012168	798.15	0.0085584	583.02
	0.006746	798.15	0.01304	583.02
	0.012377	798.15	0.013821	583.02
	0.02017	798.15	0.016302	583.02
	0.012996	798.15	0.018156	583.02
	0.012103	798.15	0.013115	583.02
	0.010068	798.15	0.014229	583.02
	0.0092904	798.15	0.011511	583.02
	0.01322	798.15	0.0099727	583.02
	0.010906	798.15	0.012987	583.02
	0.01108	798.15	0.016703	583.02
	0.0081599	798.15	0.018512	583.02
	0.01965	798.15	0.014379	583.02
	0.0073751	798.15	0.017784	583.02
	0.01545	798.15	0.014872	583.02
	0.010521	798.15	0.021374	583.02
	0.0083143	798.15	0.020856	583.02
	0.0063454	798.15	0.014002	583.02
	0.011674	798.15	0.020283	583.02
	0.021754	798.15	0.018248	583.02
	0.0093042	798.15	0.022487	583.02
	0.0066902	798.15	0.027917	583.02
	0.008751	798.15	0.019926	583.02
	0.019829	798.15	0.019878	583.02
	0.0092664	798.15	0.022771	583.02
	0.0072166	798.15	0.02156	583.02
	0.0088577	798.15	0.025221	583.02
	0.0078035	798.15	0.026618	583.02
	0.010095	798.15	0.02941	583.02
	0.018415	798.15	0.022753	583.02
	0.011894	798.15	0.032629	583.02
	0.011024	798.15	0.028338	583.02
	0.0076833	798.15	0.037093	583.02
	0.0064639	798.15	0.036928	583.02
	0.0095763	798.15	0.037821	583.02
	0.0082009	798.15	0.03706	583.02
	12	798.15	0.036198	583.02
	0.020757	798.15	0.037288	583.02
	0.0089089	798.15	0.031646	738.98
	0.0062383	798.15	0.03025	738.98
	0.012829	798.15	0.026917	738.98
	0.0090252	798.15	0.02588	738.98
	0.010408	798.15	0.025403	738.98
	0.014679	798.15	0.02342	738.98
	0.015903	798.15	0.02244	738.98
	0.0061166	798.15	0.021254	738.98
	0.010945	798.15	0.021007	738.98
	0.014026	798.15	0.020274	738.98
	0.0073143	798.15	0.021104	738.98
	0.0060618	798.15	0.020001	738.98
	0.0065189	798.15	0.018517	738.98
	0.0084548	798.15	0.021873	738.98
	0.010219	798.15	0.018378	738.98
	0.0098849	798.15	0.01775	738.98
	0.017212	798.15	0.017849	738.98
	0.01583	798.15	0.017884	738.98
	0.018611	798.15	0.018168	738.98
	0.0077763	798.15	0.016935	738.98
	0.0087864	798.15	0.016413	738.98
	0.014152	798.15	0.015012	738.98
	0.01581	798.15	0.015251	738.98
	0.011942	798.15	0.016541	738.98
	0.011303	798.15	0.014951	738.98
	0.0095559	798.15	0.016862	738.98
	0.0080336	798.15	0.014639	738.98
	0.013191	798.15	0.015605	738.98
	0.019837	798.15	0.013826	738.98
	0.018317	798.15	0.014043	738.98
	0.009182	798.15	0.012907	738.98
	0.0090777	798.15	0.011985	738.98
	0.00789	798.15	0.01076	738.98
	0.0096487	798.15	0.013187	738.98
	0.0078572	798.15	0.012561	738.98
	0.0089602	798.15	0.011477	738.98
	0.015742	798.15	0.010091	738.98
	0.020625	798.15	0.010123	738.98
	0.01821	798.15	0.011711	738.98
	0.009203	798.15	0.012029	738.98
	0.013004	798.15	0.011585	738.98
	0.013542	798.15	0.010892	738.98
	0.0096235	798.15	0.00968	738.98
	0.024468	798.15	0.011109	738.98
	0.011367	798.15	0.0087127	738.98
	0.008717	798.15	0.0087733	738.98
	0.021712	798.15	0.0088716	738.98
	0.014713	798.15	0.010881	738.98
	0.011232	798.15	0.0083939	738.98
	0.0098325	798.15	0.0079898	738.98
	0.010719	798.15	0.0093093	738.98
	0.013139	798.15	0.0091526	738.98
	0.01724	798.15	0.0084001	738.98
	0.01607	798.15	0.007593	738.98
	0.020656	798.15	0.012952	738.98
	0.011323	798.15	0.0075757	738.98
	0.012041	798.15	0.0092745	738.98
	0.011295	798.15	0.0084602	738.98
	0.011649	798.15	0.0092446	738.98
	0.010968	798.15	0.010222	738.98
	0.011474	798.15	0.0094364	738.98
	0.017634	798.15	0.01114	738.98
	0.015521	798.15	0.012403	738.98
	0.01393	798.15	0.008458	738.98
	0.011698	798.15	0.0098448	738.98
	0.01205	798.15	0.010753	738.98
	0.012166	798.15	0.0090321	738.98
	0.018752	798.15	0.0082713	738.98
	0.01616	798.15	0.0082047	738.98
	0.016061	798.15	0.0084435	738.98
	0.013256	798.15	0.011153	738.98
	0.013416	798.15	0.011143	738.98
	0.016586	798.15	0.0083611	738.98
	0.01419	798.15	0.008098	738.98
	0.01572	798.15	0.010884	738.98
	0.022649	798.15	0.0081805	738.98
	0.014363	798.15	0.0077429	738.98
	0.020762	798.15	0.0078453	738.98
	0.0257	798.15	0.0074534	738.98
	0.015309	798.15	0.0085033	738.98
	0.015357	798.15	0.0071744	738.98
	0.016018	798.15	0.0072771	738.98
	0.016851	798.15	0.0091515	738.98
	0.017543	798.15	0.010713	738.98
	0.023396	798.15	0.0084046	738.98
	0.019769	798.15	0.0070349	738.98
	0.016894	798.15	0.0086562	738.98
	0.0218	798.15	0.0066681	738.98
	0.022725	798.15	0.0066194	738.98
	0.020724	798.15	0.011491	738.98
	0.018287	798.15	0.0067314	738.98
	0.018635	798.15	0.0092164	738.98
	0.020393	798.15	0.0095786	738.98
	0.020773	798.15	0.01097	738.98
	0.020011	798.15	0.0097933	738.98
	0.022918	798.15	0.0088501	738.98
	0.026815	798.15	0.0087711	738.98
	0.015633	841.17	0.0082858	738.98
	0.015752	841.17	0.0089074	738.98
	0.015254	841.17	0.0098499	738.98
	0.01528	841.17	0.010565	738.98
	0.015369	841.17	0.0089696	738.98
	0.014605	841.17	0.010693	738.98
	0.017491	841.17	0.0092177	738.98
	0.014675	841.17	0.011038	738.98
	0.014167	841.17	0.011719	738.98
	0.013476	841.17	0.010168	738.98
	0.014399	841.17	0.010406	738.98
	0.013246	841.17	0.0099387	738.98
	0.012067	841.17	0.012416	738.98
	0.015168	841.17	0.011193	738.98
	0.013241	841.17	0.012723	738.98
	0.013817	841.17	0.01197	738.98
	0.01224	841.17	0.011296	738.98
	0.013296	841.17	0.013382	738.98
	0.011797	841.17	0.011713	738.98
	0.011273	841.17	0.012041	738.98
	0.012685	841.17	0.012981	738.98
	0.011921	841.17	0.013451	738.98
	0.010005	841.17	0.012396	738.98
	0.011118	841.17	0.013265	738.98
	0.010143	841.17	0.01326	738.98
	0.009695	841.17	0.012716	738.98
	0.013391	841.17	0.014697	738.98
	0.014845	841.17	0.015234	738.98
	0.014849	841.17	0.015319	738.98
	0.0084734	841.17	0.0159	738.98
	0.011556	841.17	0.018444	738.98
	0.008746	841.17	0.017446	738.98
	0.0084377	841.17	0.018531	738.98
	0.010305	841.17	0.020018	738.98
	0.012632	841.17	0.021019	738.98
	0.0087926	841.17	0.020958	738.98
	0.013838	841.17	0.021314	738.98
	0.0088012	841.17	0.023367	738.98
	0.011797	841.17	0.021777	738.98
	0.012257	841.17	0.024703	738.98
	0.015875	841.17	0.02351	738.98
	0.0091013	841.17	0.026255	738.98
	0.015317	841.17	0.025843	738.98
	0.0133	841.17	0.026105	738.98
	0.010041	841.17	0.02883	738.98
	0.010434	841.17	0.026327	738.98
	0.014415	841.17	0.027747	738.98
	0.0088606	841.17	0.028075	738.98
	0.011366	841.17	0.028425	738.98
	0.010963	841.17	0.030798	738.98
	0.015408	841.17	0.027916	738.98
	0.012177	841.17	0.028841	738.98
	0.017303	841.17	0.028918	738.98
	0.018907	841.17	0.030528	738.98
	0.012614	841.17	0.031118	738.98
	0.018186	841.17	0.032518	738.98
	0.012602	841.17	0.034037	738.98
	0.010638	841.17	0.034254	738.98
	0.018943	841.17	0.034681	738.98
	0.015831	841.17	0.037544	738.98
	0.0193	841.17	0.039928	738.98
	0.011495	841.17	0.040456	738.98
	0.011773	841.17	0.0403	738.98
	0.024071	841.17	0.04044	738.98
	0.012633	841.17	0.040458	738.98
	0.017827	841.17	0.042254	738.98
	0.022011	841.17	0.042435	738.98
	0.015437	841.17	0.042718	738.98
	0.010867	841.17	0.04445	738.98
	0.017532	841.17	0.045022	738.98
	0.012714	841.17	0.045033	738.98
	0.010842	841.17	0.04904	738.98
	0.0088421	841.17	0.034462	626.18
	0.021087	841.17	0.033805	626.18
	0.015247	841.17	0.032157	626.18
	0.010654	841.17	0.03185	626.18
	0.0075955	841.17	0.033721	626.18
	0.0064208	841.17	0.025544	626.18
	0.011662	841.17	0.026172	626.18
	0.0089764	841.17	0.025355	626.18
	0.012311	841.17	0.028785	626.18
	0.010118	841.17	0.023317	626.18
	0.01589	841.17	0.022936	626.18
	0.023953	841.17	0.019928	626.18
	0.011527	841.17	0.02297	626.18
	0.0080815	841.17	0.028354	626.18
	0.011114	841.17	0.019058	626.18
	0.010796	841.17	0.0203	626.18
	0.018333	841.17	0.02937	626.18
	0.014744	841.17	0.020042	626.18
	0.0088197	841.17	0.027494	626.18
	0.0089785	841.17	0.020088	626.18
	0.011437	841.17	0.018061	626.18
	0.0091139	841.17	0.020331	626.18
	0.016602	841.17	0.022767	626.18
	0.014454	841.17	0.014894	626.18
	0.0095326	841.17	0.021668	626.18
	0.0095379	841.17	0.016696	626.18
	0.013741	841.17	0.014184	626.18
	0.010688	841.17	0.018928	626.18
	0.02365	841.17	0.018428	626.18
	0.011313	841.17	0.014173	626.18
	0.018792	841.17	0.013532	626.18
	0.010545	841.17	0.022611	626.18
	0.01168	841.17	0.012475	626.18
	0.016363	841.17	0.023311	626.18
	0.021849	841.17	0.018102	626.18
	0.015122	841.17	0.013924	626.18
	0.014624	841.17	0.015123	626.18
	0.011158	841.17	0.024324	626.18
	0.011372	841.17	0.011595	626.18
	0.012416	841.17	0.012038	626.18
	0.018858	841.17	0.019539	626.18
	0.02134	841.17	0.023407	626.18
	0.021119	841.17	0.013002	626.18
	0.013652	841.17	0.010605	626.18
	0.012561	841.17	0.015449	626.18
	0.020006	841.17	0.018698	626.18
	0.018369	841.17	0.014674	626.18
	0.013211	841.17	0.0097792	626.18
	0.012697	841.17	0.016286	626.18
	0.012971	841.17	0.023625	626.18
	0.016595	841.17	0.01227	626.18
	0.013863	841.17	0.010972	626.18
	0.015135	841.17	0.024134	626.18
	0.013301	841.17	0.013184	626.18
	0.01638	841.17	0.010481	626.18
	0.015603	841.17	0.014106	626.18
	0.017583	841.17	0.0091978	626.18
	0.019005	841.17	0.0084162	626.18
	0.014306	841.17	0.008969	626.18
	0.014805	841.17	0.0093016	626.18
	0.01586	841.17	0.02103	626.18
	0.019459	841.17	0.017598	626.18
	0.015331	841.17	0.010624	626.18
	0.017857	841.17	0.013453	626.18
	0.017268	841.17	0.01182	626.18
	0.016202	841.17	0.018407	626.18
	0.017261	841.17	0.008347	626.18
	0.019296	841.17	0.015183	626.18
	0.017298	841.17	0.0097425	626.18
	0.017862	841.17	0.012561	626.18
	0.018549	841.17	0.0077499	626.18
	0.019687	841.17	0.0077345	626.18
	0.019083	841.17	0.010078	626.18
	0.020468	841.17	0.0096623	626.18
	0.02131	841.17	0.0088208	626.18
	0.019945	841.17	0.0087264	626.18
	0.021072	841.17	0.017141	626.18
	0.022613	841.17	0.014447	626.18
	0.020792	841.17	0.013871	626.18
	0.021816	841.17	0.0075378	626.18
	0.02248	841.17	0.016378	626.18
	0.023395	841.17	0.012158	626.18
	0.02534	841.17	0.011856	626.18
	0.027652	841.17	0.012697	626.18
	0.028918	841.17	0.011087	626.18
	0.023885	577.9	0.014695	626.18
	0.021724	577.9	0.017512	626.18
	0.017394	577.9	0.011211	626.18
	0.025612	577.9	0.010212	626.18
	0.014843	577.9	0.0094292	626.18
	0.015798	577.9	0.0092783	626.18
	0.013088	577.9	0.015275	626.18
	0.011705	577.9	0.012398	626.18
	0.019313	577.9	0.01609	626.18
	0.012857	577.9	0.022948	838.92
	0.010729	577.9	0.021689	838.92
	0.015796	577.9	0.012088	838.92
	0.01593	577.9	0.011928	838.92
	0.019247	577.9	0.013367	838.92
	0.015079	577.9	0.010286	838.92
	0.020211	577.9	0.012971	838.92
	0.013927	577.9	0.011056	838.92
	0.01096	577.9	0.01001	838.92
	0.014839	577.9	0.012378	838.92
	0.017529	577.9	0.020811	838.92
	0.014505	577.9	0.010222	838.92
	0.013641	577.9	0.0091779	838.92
	0.01759	577.9	0.010503	838.92
	0.013685	577.9	0.0088955	838.92
	0.020351	577.9	0.014024	838.92
	0.0086263	577.9	0.0095378	838.92
	0.013421	577.9	0.0077991	838.92
	0.019375	577.9	0.0084425	838.92
	0.015291	577.9	0.0098815	838.92
	0.008365	577.9	0.0075302	838.92
	0.0094936	577.9	0.012955	838.92
	0.0091841	577.9	0.0071587	838.92
	0.021177	577.9	0.0069429	838.92
	0.016402	577.9	0.0087624	838.92
	0.016169	577.9	0.0065097	838.92
	0.0094372	577.9	0.02043	838.92
	0.018208	577.9	0.0097773	838.92
	0.022556	577.9	0.019587	838.92
	0.019323	577.9	0.0091745	838.92
	0.011851	577.9	0.0065971	838.92
	0.013888	577.9	0.0094144	838.92
	0.011011	577.9	0.008983	838.92
	0.012141	577.9	0.0068048	838.92
	0.016265	577.9	0.0060413	838.92
	0.021174	577.9	0.005148	838.92
	0.01246	577.9	0.0060752	838.92
	0.011318	577.9	0.01208	838.92
	0.018781	577.9	0.0089667	838.92
	0.011506	577.9	0.0056797	838.92
	0.013937	577.9	0.0061311	838.92
	0.012179	577.9	0.0092256	838.92
	0.023944	577.9	0.01925	838.92
	0.015254	577.9	0.012324	838.92
	0.012442	577.9	0.0058005	838.92
	0.012363	577.9	0.0067509	838.92
	0.012813	577.9	0.0092897	838.92
	0.020053	577.9	0.0069506	838.92
	0.014101	577.9	0.010037	838.92
	0.017001	577.9	0.0080638	838.92
	0.014068	577.9	0.0085669	838.92
	0.017428	577.9	0.0095841	838.92
	0.024535	577.9	0.0091729	838.92
	0.015049	577.9	0.011158	838.92
	0.014536	577.9	0.008232	838.92
	0.014106	577.9	0.0079456	838.92
	0.01523	577.9	0.010725	838.92
	0.016285	577.9	0.011371	838.92
	0.017369	577.9	0.01627	838.92
	0.021408	577.9	0.0060209	838.92
	0.019816	577.9	0.0076572	838.92
	0.019256	577.9	0.0070465	838.92
	0.019131	577.9	0.0064004	838.92
	0.019255	577.9	0.011944	838.92
	0.026981	577.9	0.0081726	838.92
	0.016617	577.9	0.011509	838.92
	0.020744	577.9	0.014483	838.92
	0.025352	577.9	0.0072168	838.92
	0.023231	577.9	0.010772	838.92
	0.018235	577.9	0.0086781	838.92
	0.017493	577.9	0.0090604	838.92
	0.019323	577.9	0.008214	838.92
	0.019512	577.9	0.016892	838.92
	0.018052	577.9	0.0119	838.92
	0.026342	577.9	0.0095253	838.92
	0.020128	577.9	0.010549	838.92
	0.01842	577.9	0.010902	838.92
	0.019545	577.9	0.018788	838.92
	0.027799	577.9	0.011826	838.92
	0.020113	577.9	0.018848	838.92
	0.019823	577.9	0.014712	838.92
	0.022963	577.9	0.013699	838.92
	0.022223	577.9	0.023028	838.92
	0.020385	577.9	0.022461	838.92
	0.020905	577.9	0.019222	838.92
	0.026406	577.9	0.021702	838.92
	0.022973	577.9	0.027943	838.92
	0.022261	577.9	0.030372	838.92
	0.023054	577.9	0.033074	838.92
	0.03238	577.9	0.012201	506.43
	0.022065	577.9	0.021046	506.43
	0.022522	577.9	0.011746	506.43
	0.027694	577.9	0.016092	506.43
	0.026009	577.9	0.013381	506.43
	0.031498	577.9	0.013067	506.43
	0.029673	577.9	0.019625	506.43
	0.02575	577.9	0.010275	506.43
	0.023097	577.9	0.022242	506.43
	0.022996	577.9	0.0092914	506.43
	0.024115	577.9	0.01068	506.43
	0.030238	577.9	0.018323	506.43
	0.023997	577.9	0.0077333	506.43
	0.029379	577.9	0.0077254	506.43
	0.027913	577.9	0.017865	506.43
	0.027814	577.9	0.016002	506.43
	0.025914	577.9	0.0089244	506.43
	0.025769	577.9	0.014907	506.43
	0.033737	577.9	0.0091158	506.43
	0.034084	577.9	0.010236	506.43
	0.025274	577.9	0.013292	506.43
	0.029412	577.9	0.0099661	506.43
	0.026629	577.9	0.011236	506.43
	0.034638	577.9	0.014548	506.43
	0.027411	577.9	0.011456	506.43
	0.02978	577.9	0.013033	506.43
	0.027475	577.9	0.017869	506.43
	0.028817	577.9	0.014392	506.43
	0.028732	577.9	0.012951	506.43
	0.030608	577.9	0.012454	506.43
	0.029118	577.9	0.018776	506.43
	0.032344	577.9	0.013088	506.43
	0.035277	577.9	0.016174	506.43
	0.038398	577.9	0.014606	506.43
	0.029486	577.9	0.016644	506.43
	0.029736	577.9	0.020161	506.43
	0.028981	577.9	0.018988	506.43
	0.039493	577.9	0.022965	506.43
	0.029908	577.9	0.018735	506.43
	0.032186	577.9	0.026193	506.43
	0.039978	577.9	0.021277	506.43
	0.031589	577.9	0.022857	506.43
	0.036954	577.9	0.027323	506.43
	0.03271	577.9	0.020135	506.43
	0.032664	577.9	0.026242	506.43
	0.040739	577.9	0.020481	506.43
	0.03619	577.9	0.023181	506.43
	0.033486	577.9	0.026433	506.43
	0.035154	577.9	0.022892	506.43
	0.036967	577.9	0.025509	506.43
	0.038018	577.9	0.02656	506.43
	0.040294	480.25	0.025291	506.43
	0.036547	480.25	0.024984	506.43
	0.039555	480.25	0.025584	506.43
	0.034921	480.25	0.027748	506.43
	0.040123	480.25	0.028501	506.43
	0.033848	480.25	0.034108	506.43
	0.035503	480.25	0.033591	506.43
	0.032844	480.25	0.033446	506.43
	0.031718	480.25	0.038297	506.43
	0.033634	480.25	0.025545	682.18
	0.036753	480.25	0.014418	682.18
	0.038648	480.25	0.019386	682.18
	0.037858	480.25	0.010411	682.18
	0.030038	480.25	0.0088149	682.18
	0.029628	480.25	0.016019	682.18
	0.031851	480.25	0.013463	682.18
	0.037231	480.25	0.012181	682.18
	0.039514	480.25	0.023087	682.18
	0.042332	480.25	0.0099247	682.18
	0.029411	480.25	0.0094243	682.18
	0.029934	480.25	0.011767	682.18
	0.030213	480.25	0.013793	682.18
	0.028184	480.25	0.015848	682.18
	0.027351	480.25	0.028067	682.18
	0.041242	480.25	0.013131	682.18
	0.027377	480.25	0.01186	682.18
	0.026525	480.25	0.012506	682.18
	0.031323	480.25	0.010659	682.18
	0.027038	480.25	0.0093654	682.18
	0.028952	480.25	0.010233	682.18
	0.024944	480.25	0.011851	682.18
	0.025277	480.25	0.012569	682.18
	0.026817	480.25	0.014903	682.18
	0.033696	480.25	0.013663	682.18
	0.028902	480.25	0.012612	682.18
	0.024048	480.25	0.0083273	682.18
	0.024856	480.25	0.010145	682.18
	0.023231	480.25	0.011754	682.18
	0.02756	480.25	0.014445	682.18
	0.023925	480.25	0.0076865	682.18
	0.039223	480.25	0.0089815	682.18
	0.025705	480.25	0.0079602	682.18
	0.021847	480.25	0.0092833	682.18
	0.027472	480.25	0.0086266	682.18
	0.026384	480.25	0.016923	682.18
	0.022779	480.25	0.0096384	682.18
	0.024153	480.25	0.012404	682.18
	0.021126	480.25	0.014164	682.18
	0.025257	480.25	0.0099387	682.18
	0.036745	480.25	0.012899	682.18
	0.021097	480.25	0.010892	682.18
	0.020935	480.25	0.010107	682.18
	0.032023	480.25	0.010781	682.18
	0.025694	480.25	0.011718	682.18
	0.020214	480.25	0.011673	682.18
	0.030567	480.25	0.011271	682.18
	0.017784	480.25	0.013163	682.18
	0.020776	480.25	0.024771	682.18
	0.018379	480.25	0.016817	682.18
	0.016778	480.25	0.011716	682.18
	0.019231	480.25	0.013828	682.18
	18	480.25	0.013221	682.18
	0.02045	480.25	0.012245	682.18
	0.018114	480.25	0.013988	682.18
	0.016389	480.25	0.014301	682.18
	0.015835	480.25	0.013848	682.18
	0.01596	480.25	0.016275	682.18
	0.016292	480.25	0.014985	682.18
	0.01777	480.25	0.018712	682.18
	0.014346	480.25	0.026037	682.18
	0.02087	480.25	0.016098	682.18
	0.026559	480.25	0.015601	682.18
	0.022773	480.25	0.022962	682.18
	0.01364	480.25	0.015894	682.18
	0.017568	480.25	0.016531	682.18
	0.015414	480.25	0.016544	682.18
	0.028507	480.25	0.030423	682.18
	0.013549	480.25	0.018399	682.18
	0.025308	480.25	0.034844	682.18
	0.012237	480.25	0.017279	682.18
	0.017214	480.25	0.023618	682.18
	0.013618	480.25	0.020761	682.18
	0.020803	480.25	0.020496	682.18
	0.018994	480.25	0.029438	682.18
	0.0157	480.25	0.021935	682.18
	0.013676	480.25	0.01977	682.18
	0.018931	480.25	0.038431	682.18
	0.012303	480.25	0.029572	682.18
	0.015004	480.25	0.042034	682.18
	0.012997	480.25	0.020972	564.42
	0.01289	480.25	0.021711	564.42
	0.023354	480.25	0.022974	564.42
	0.0090131	480.25	0.024609	564.42
	0.015373	480.25	0.0098975	564.42
	0.012329	480.25	0.0092195	564.42
	0.020614	480.25	0.0098175	564.42
	0.014866	480.25	0.020784	564.42
	0.019114	480.25	0.013677	564.42
	0.021479	480.25	0.016177	564.42
	0.014092	480.25	0.012508	564.42
	0.011772	480.25	0.010471	564.42
	0.013199	480.25	0.017346	564.42
	0.015898	480.25	0.011241	564.42
	0.016284	480.25	0.018773	564.42
	0.01905	480.25	0.017784	564.42
	0.020282	480.25	0.027993	564.42
	0.0088154	480.25	0.012155	564.42
	0.0098569	480.25	0.013325	564.42
	0.019014	480.25	0.01492	564.42
	0.010916	480.25	0.011049	564.42
	0.0090715	480.25	0.020545	564.42
	0.010196	480.25	0.016856	564.42
	0.010985	480.25	0.011652	564.42
	0.013366	480.25	0.012197	564.42
	0.014833	480.25	0.013848	564.42
	0.012046	480.25	0.024701	564.42
	0.015978	480.25	0.020617	564.42
	0.01067	480.25	0.015659	564.42
	0.02328	480.25	0.01666	564.42
	0.0090846	480.25	0.030706	564.42
	0.010231	480.25	0.015016	564.42
	0.013981	480.25	0.010292	564.42
	0.012289	480.25	0.01855	564.42
	0.018113	480.25	0.01277	564.42
	0.020304	480.25	0.026127	564.42
	0.034863	648.9	0.0091131	564.42
	0.029343	648.9	0.022747	564.42
	0.033138	648.9	0.02041	564.42
	0.027147	648.9	0.012791	564.42
	0.03012	648.9	0.017139	564.42
	0.02757	648.9	0.0089327	564.42
	0.026118	648.9	0.0097181	564.42
	0.031216	648.9	0.0099933	564.42
	0.028683	648.9	0.014454	564.42
	0.023613	648.9	0.029499	564.42
	0.035509	648.9	0.023745	564.42
	0.033284	648.9	0.018196	564.42
	0.022594	648.9	0.016236	564.42
	0.022382	648.9	0.013206	564.42
	0.034796	648.9	0.011913	564.42
	0.023877	648.9	0.035487	564.42
	0.032426	648.9	0.011384	564.42
	0.019711	648.9	0.036715	564.42
	0.019351	648.9	0.012545	564.42
	0.02724	648.9	0.010926	564.42
	0.037389	648.9	0.020444	564.42
	0.021882	648.9	0.011282	564.42
	0.01898	648.9	0.017243	564.42
	0.028277	648.9	0.013392	564.42
	0.025508	648.9	0.012512	564.42
	0.037024	648.9	0.019624	564.42
	0.020104	648.9	0.015048	564.42
	0.022798	648.9	0.026645	564.42
	0.02548	648.9	0.015452	564.42
	0.016556	648.9	0.030739	564.42
	0.033817	648.9	0.013712	564.42
	0.017225	648.9	0.025212	564.42
	0.017759	648.9	0.015965	564.42
	0.028015	648.9	0.031335	564.42
	0.020463	648.9	0.017648	564.42
	0.030741	648.9	0.03375	564.42
	0.019703	648.9	0.029283	564.42
	0.039776	648.9	0.025734	564.42
	0.023922	648.9	0.016843	564.42
	0.016093	648.9	0.02216	564.42
	0.025187	648.9	0.018556	564.42
	0.037986	648.9	0.018623	564.42
	0.015402	648.9	0.039743	564.42
	0.035491	648.9	0.02729	564.42
	0.02227	648.9	0.017276	564.42
	0.019059	648.9	0.018118	564.42
	0.016289	648.9	0.038718	564.42
	0.03144	648.9	0.022507	564.42
	0.014685	648.9	0.018806	564.42
	0.017887	648.9	0.036431	564.42
	0.015921	648.9	0.03628	564.42
	0.013963	648.9	0.017986	590.07
	0.027352	648.9	0.01644	590.07
	0.021238	648.9	0.013296	590.07
	0.01495	648.9	0.015389	590.07
	0.036277	648.9	0.011284	590.07
	0.017201	648.9	0.011332	590.07
	0.015824	648.9	0.011118	590.07
	0.013668	648.9	0.011629	590.07
	0.020466	648.9	0.014488	590.07
	0.022411	648.9	0.028211	590.07
	0.012299	648.9	0.0082595	590.07
	0.031335	648.9	0.010521	590.07
	0.012639	648.9	0.016139	590.07
	0.025653	648.9	0.011771	590.07
	0.011018	648.9	0.011672	590.07
	0.037139	648.9	0.016343	590.07
	0.010822	648.9	0.0088808	590.07
	0.024299	648.9	0.015049	590.07
	0.010196	648.9	0.015584	590.07
	0.036251	648.9	0.015537	590.07
	0.014035	648.9	0.011046	590.07
	0.03523	648.9	0.016343	590.07
	0.015018	648.9	0.015398	590.07
	0.02471	648.9	0.027517	590.07
	0.034693	648.9	0.013064	590.07
	0.01217	648.9	0.021529	590.07
	0.013887	648.9	0.031465	590.07
	0.020157	648.9	0.030226	590.07
	0.032378	648.9	0.028075	590.07
	0.0090206	648.9	0.023399	590.07
	0.0098276	648.9	0.026588	590.07
	0.031392	648.9	0.024886	590.07
	0.010373	648.9	0.027126	590.07
	0.037046	648.9	0.029402	590.07
	0.027382	648.9	0.019728	811.83
	0.022628	648.9	0.019621	811.83
	0.010885	648.9	0.012638	811.83
	0.0070733	648.9	0.01205	811.83
	0.010522	648.9	0.010369	811.83
	0.038681	648.9	0.0093745	811.83
	0.028812	648.9	0.0089617	811.83
	0.0072818	648.9	0.0091058	811.83
	0.011825	648.9	0.0083348	811.83
	0.012881	648.9	0.016137	811.83
	0.033569	648.9	0.010227	811.83
	0.025878	648.9	0.0063653	811.83
	0.034529	648.9	0.0087572	811.83
	0.031379	648.9	0.014106	811.83
	0.013988	648.9	0.0064107	811.83
	0.031791	648.9	0.006468	811.83
	0.029955	648.9	0.010722	811.83
	0.018365	648.9	0.018593	811.83
	0.027917	648.9	0.013511	811.83
	0.012814	648.9	0.0085254	811.83
	0.011181	648.9	0.018094	811.83
	0.023271	648.9	0.019054	811.83
	0.0084796	648.9	0.013478	811.83
	0.014362	648.9	0.010244	811.83
	0.020688	648.9	0.014785	811.83
	0.010281	648.9	0.010509	811.83
	0.0057701	648.9	0.0079325	811.83
	0.029617	648.9	0.01808	811.83
	0.0080977	648.9	0.012003	811.83
	0.024603	648.9	0.019028	811.83
	0.024264	648.9	0.022979	811.83
	0.023655	648.9	0.011666	811.83
	0.03271	648.9	0.0098952	811.83
	0.024363	648.9	0.012277	811.83
	0.016787	648.9	0.0092367	811.83
	0.034294	648.9	0.011425	811.83
	0.0090324	648.9	0.011017	811.83
	0.026407	648.9	0.0092769	811.83
	0.014829	648.9	0.014395	811.83
	0.0065903	648.9	0.014442	811.83
	0.019501	648.9	0.010724	811.83
	0.01705	648.9	0.009057	811.83
	0.027274	648.9	0.013573	811.83
	0.0095078	648.9	0.014957	811.83
	0.0147	648.9	0.016605	811.83
	0.0257	648.9	0.011335	811.83
	0.016016	648.9	0.0087784	811.83
	0.014114	648.9	0.010201	811.83
	0.0069762	648.9	0.02301	811.83
	0.021821	648.9	0.011328	811.83
	0.023175	648.9	0.012168	811.83
	0.018845	648.9	0.016101	811.83
	0.02822	648.9	0.032408	811.83
	0.0097761	648.9	0.0072318	811.83
	0.023215	648.9	0.017935	811.83
	0.013464	648.9	0.011131	811.83
	0.022234	648.9	0.0099029	811.83
	0.0062012	648.9	0.029583	811.83
	0.02687	648.9	0.0064	811.83
	0.028668	648.9	0.0058951	811.83
	0.020798	648.9	0.010472	811.83
	0.0084753	648.9	0.0084931	811.83
	0.02607	648.9	0.0078604	811.83
	0.0072567	648.9	0.011921	811.83
	0.023359	648.9	0.031856	811.83
	0.019683	648.9	0.0086536	811.83
	0.014154	648.9	0.010384	811.83
	0.0093238	648.9	0.0059422	811.83
	0.021255	648.9	0.015004	811.83
	0.01876	648.9	0.024509	811.83
	0.013224	648.9	0.007413	811.83
	0.011812	648.9	0.01292	811.83
	0.011068	648.9	0.0069343	811.83
	0.016217	648.9	0.020951	811.83
	0.025382	648.9	0.0090015	811.83
	0.02692	1349.7	0.013652	811.83
	0.025137	1349.7	0.0088998	811.83
	0.0239	1349.7	0.0070432	811.83
	0.023642	1349.7	0.0067315	811.83
	0.022731	1349.7	0.0065672	811.83
	0.019205	1349.7	0.0080148	811.83
	0.023925	1349.7	0.0082083	811.83
	0.018738	1349.7	0.0065956	811.83
	0.019944	1349.7	0.010179	811.83
	0.018135	1349.7	0.012681	811.83
	0.017245	1349.7	0.0072999	811.83
	0.018722	1349.7	0.015184	811.83
	0.017923	1349.7	0.021019	811.83
	0.016462	1349.7	0.011581	811.83
	0.017935	1349.7	0.0092912	811.83
	0.015687	1349.7	0.0080924	811.83
	0.022046	1349.7	0.0088766	811.83
	0.016252	1349.7	0.007715	811.83
	0.018123	1349.7	0.015141	811.83
	0.014349	1349.7	0.0079125	811.83
	0.018663	1349.7	0.010138	811.83
	0.014337	1349.7	0.0090287	811.83
	0.015333	1349.7	0.010087	811.83
	0.014545	1349.7	0.013408	811.83
	0.014881	1349.7	0.012162	811.83
	0.018311	1349.7	0.011531	811.83
	0.013613	1349.7	0.011092	811.83
	0.015665	1349.7	0.015623	811.83
	0.014926	1349.7	0.015595	811.83
	0.016801	1349.7	0.009178	811.83
	0.02046	1349.7	0.0094188	811.83
	0.015945	1349.7	0.022247	811.83
	0.016254	1349.7	0.012551	811.83
	0.01377	1349.7	0.0102	811.83
	0.012152	1349.7	0.01106	811.83
	0.01265	1349.7	0.011273	811.83
	0.017202	1349.7	0.010102	811.83
	0.011853	1349.7	0.013566	811.83
	0.015015	1349.7	0.010395	811.83
	0.012361	1349.7	0.011399	811.83
	0.015482	1349.7	0.0109	811.83
	0.012113	1349.7	0.014972	811.83
	0.018515	1349.7	0.011512	811.83
	0.01359	1349.7	0.015905	811.83
	0.010784	1349.7	0.012598	811.83
	0.011036	1349.7	0.01615	811.83
	0.018358	1349.7	0.013435	811.83
	0.010537	1349.7	0.01489	811.83
	0.012683	1349.7	0.013745	811.83
	0.016541	1349.7	0.018263	811.83
	0.011109	1349.7	0.016704	811.83
	0.017108	1349.7	0.015605	811.83
	0.011189	1349.7	0.019895	811.83
	0.010427	1349.7	0.017395	811.83
	0.010365	1349.7	0.020225	811.83
	0.014383	1349.7	0.022655	811.83
	0.013642	1349.7	0.017822	811.83
	0.010391	1349.7	0.032806	730.45
	0.018098	1349.7	0.028126	730.45
	0.010282	1349.7	0.019685	730.45
	0.018441	1349.7	0.017702	730.45
	0.015485	1349.7	0.030901	730.45
	0.011259	1349.7	0.018341	730.45
	0.012119	1349.7	0.018499	730.45
	0.019554	1349.7	0.017483	730.45
	0.010114	1349.7	0.022252	730.45
	0.014669	1349.7	0.020146	730.45
	0.01326	1349.7	0.012718	730.45
	0.010394	1349.7	0.021623	730.45
	0.012925	1349.7	0.019909	730.45
	0.01245	1349.7	0.01439	730.45
	0.018533	1349.7	0.011291	730.45
	0.0089314	1349.7	0.014549	730.45
	0.0102	1349.7	0.026782	730.45
	0.018443	1349.7	0.010046	730.45
[truncated: 2,094 more rows]

## Sheet: FIG 5E
Fig 5E
EE distance to nucleus						Cell size
	siCTL_EE	siKIFC1_EE	siKIFC1/siSTIM1_EE				siCTL_cell	siKIFC1_cell	siKIFC1/siSTIM1_cell
	25.031	16.225	42.411				767.42	1252.8	759.9
	24.814	15.819	43.576				767.42	1252.8	759.9
	23.527	14.686	41.306				767.42	1252.8	759.9
	22.767	16.13	41.039				767.42	1252.8	759.9
	23.064	14.43	44.314				767.42	1252.8	759.9
	22.545	11.841	43.863				767.42	1252.8	759.9
	22.547	11.474	44.057				767.42	1252.8	759.9
	22.059	14.985	38.942				767.42	1252.8	759.9
	21.345	16.901	41.44				767.42	1252.8	759.9
	22.496	13.382	39.431				767.42	1252.8	759.9
	20.674	14.537	36.248				767.42	1252.8	759.9
	20.63	13.079	38.765				767.42	1252.8	759.9
	20.147	10.41	36.667				767.42	1252.8	759.9
	19.777	16.42	34.238				767.42	1252.8	759.9
	19.674	10.684	35.53				767.42	1252.8	759.9
	19.572	9.7947	35.525				767.42	1252.8	759.9
	20.129	8.6082	36.48				767.42	1252.8	759.9
	18.863	8.5608	34.507				767.42	1252.8	759.9
	18.783	12.353	38.03				767.42	1252.8	759.9
	19.3	8.0386	34.822				767.42	1252.8	759.9
	18.794	12.062	33.613				767.42	1252.8	759.9
	18.377	15.366	33.144				767.42	1252.8	759.9
	19.121	7.5495	34.278				767.42	1252.8	759.9
	18.714	7.075	32.167				767.42	1252.8	759.9
	18.515	7.5545	34.138				767.42	1252.8	759.9
	21.465	9.7011	33.785				767.42	1252.8	759.9
	19.103	10.199	31.569				767.42	1252.8	759.9
	17.659	8.2762	31.515				767.42	1252.8	759.9
	18.209	12.151	33.333				767.42	1252.8	759.9
	17.017	9.1064	33.821				767.42	1252.8	759.9
	16.737	6.0788	32.182				767.42	1252.8	759.9
	16.476	9.4963	30.031				767.42	1252.8	759.9
	16.931	7.5278	29.534				767.42	1252.8	759.9
	17.663	6.4563	29.272				767.42	1252.8	759.9
	16.194	8.8486	32.302				767.42	1252.8	759.9
	19.397	6.5609	31.31				767.42	1252.8	759.9
	16.704	7.221	33.07				767.42	1252.8	759.9
	15.9	10.667	34.978				767.42	1252.8	759.9
	17.511	8.2739	32.685				767.42	1252.8	759.9
	15.96	5.7472	29.707				767.42	1252.8	759.9
	16.642	9.9783	29.576				767.42	1252.8	759.9
	15.036	12.331	28.444				767.42	1252.8	759.9
	14.448	6.8421	31.292				767.42	1252.8	759.9
	16.06	6.5471	32.336				767.42	1252.8	759.9
	14.058	10.447	26.742				767.42	1252.8	759.9
	15.495	12.019	28.361				767.42	1252.8	759.9
	13.53	8.6902	26.637				767.42	1252.8	759.9
	13.907	9.2208	28.808				767.42	1252.8	759.9
	14.249	6.329	27.524				767.42	1252.8	759.9
	12.73	10.654	25.178				767.42	1252.8	759.9
	13.594	8.4618	23.954				767.42	1252.8	759.9
	15.79	7.2528	27.463				767.42	1252.8	759.9
	15.146	6.5495	24.297				767.42	1252.8	759.9
	13.26	6.5341	24.477				767.42	1252.8	759.9
	13.599	6.0193	22.912				767.42	1252.8	759.9
	12.391	6.7402	24.764				767.42	1252.8	759.9
	12.543	6.8185	25.516				767.42	1252.8	759.9
	11.734	6.0247	24.444				767.42	1252.8	759.9
	14.526	8.0329	26.558				767.42	1252.8	759.9
	14.132	8.3131	25.714				767.42	1252.8	759.9
	12.764	12.927	21.26				767.42	1252.8	759.9
	11.475	14.187	23.095				767.42	1252.8	759.9
	13.641	6.2681	22.249				767.42	1252.8	759.9
	11.601	6.7215	25.402				767.42	1252.8	759.9
	10.704	10.239	21				767.42	1252.8	759.9
	11.713	8.0245	21.987				767.42	1252.8	759.9
	12.316	15.736	21.989				767.42	1252.8	759.9
	10.861	6.0364	22.924				767.42	1252.8	759.9
	9.6749	9.1878	20.613				767.42	1252.8	759.9
	11.346	12.84	19.628				767.42	1252.8	759.9
	10.42	9.1795	23.814				767.42	1252.8	759.9
	14.593	7.7989	19.414				767.42	1252.8	759.9
	9.787	8.296	19.959				767.42	1252.8	759.9
	10.98	10.63	20.23				767.42	1252.8	759.9
	9.6107	15.199	20.459				767.42	1252.8	759.9
	12.159	8.0622	17.551				767.42	1252.8	759.9
	10.234	11.918	19.565				767.42	1252.8	759.9
	9.5825	8.6712	20.306				767.42	1252.8	759.9
	10.657	11.39	17.044				767.42	1252.8	759.9
	9.7852	5.9819	17.515				767.42	1252.8	759.9
	11.869	10.349	22.677				767.42	1252.8	759.9
	10.947	7.6854	21.531				767.42	1252.8	759.9
	8.7935	8.6232	15.964				767.42	1252.8	759.9
	8.2587	9.5748	17.325				767.42	1252.8	759.9
	8.6225	6.7451	16.944				767.42	1252.8	759.9
	13.154	12.11	15.712				767.42	1252.8	759.9
	14.846	7.4031	16.457				767.42	1252.8	759.9
	9.7744	11.979	15.808				767.42	1252.8	759.9
	9.7732	7.3715	14.645				767.42	1252.8	759.9
	8.1598	13.414	15.245				767.42	1252.8	759.9
	10.296	9.5107	14.328				767.42	1252.8	759.9
	7.7874	18.252	16.965				767.42	1252.8	759.9
	11.997	10.96	14.646				767.42	1252.8	759.9
	7.7566	6.64	15.658				767.42	1252.8	759.9
	7.3273	7.3845	14.992				767.42	1252.8	759.9
	10.789	10.617	16.767				767.42	1252.8	759.9
	8.6406	17.29	17.178				767.42	1252.8	759.9
	7.5215	9.4864	13.722				767.42	1252.8	759.9
	6.9872	6.9854	16.963				767.42	1252.8	759.9
	9.5478	8.57	13.069				767.42	1252.8	759.9
	7.2431	10.657	12.458				767.42	1252.8	759.9
	7.3054	7.7389	12.888				767.42	1252.8	759.9
	7.3861	10.289	12.658				767.42	1252.8	759.9
	9.4068	14.84	12.718				767.42	1252.8	759.9
	8.7217	7.7003	14.606				767.42	1252.8	759.9
	7.8638	7.9617	13.44				767.42	1252.8	759.9
	6.1271	7.8815	11.695				767.42	1252.8	759.9
	10.979	11.096	14.741				767.42	1252.8	759.9
	9.5285	8.1511	12.094				767.42	1252.8	759.9
	6.7292	8.9412	12.485				767.42	1252.8	759.9
	9.6294	18.984	11.237				767.42	1252.8	759.9
	8.654	12.4	11.502				767.42	1252.8	759.9
	7.0375	9.2955	11.558				767.42	1252.8	759.9
	5.8012	10.297	10.751				767.42	1252.8	759.9
	7.6052	13.578	13.895				767.42	1252.8	759.9
	9.317	9.2444	11.244				767.42	1252.8	759.9
	8.032	9.6437	9.22				767.42	1252.8	759.9
	9.8593	9.9085	11.516				767.42	1252.8	759.9
	6.1425	15.044	10.345				767.42	1252.8	759.9
	5.2586	11.524	11.924				767.42	1252.8	759.9
	5.2829	10.753	10.076				767.42	1252.8	759.9
	12.634	11.894	10.675				767.42	1252.8	759.9
	10.907	14.306	9.2209				767.42	1252.8	759.9
	10.418	14.803	11.83				767.42	1252.8	759.9
	8.5689	12.602	12.136				767.42	1252.8	759.9
	6.3631	13.391	13.304				767.42	1252.8	759.9
	5.6774	20.798	8.8143				767.42	1252.8	759.9
	5.1374	14.187	10.257				767.42	1252.8	759.9
	9.191	19.72	11.403				767.42	1252.8	759.9
	8.2653	14.336	9.7683				767.42	1252.8	759.9
	5.1989	14.342	10.035				767.42	1252.8	759.9
	11.834	15.733	10.613				767.42	1252.8	759.9
	9.3526	20.671	9.7384				767.42	1252.8	759.9
	9.0672	19.977	31.747				767.42	1252.8	753.19
	9.0575	14.925	31.657				767.42	1252.8	753.19
	6.5065	20.329	33.381				767.42	1252.8	753.19
	13.111	21.489	31.153				767.42	1252.8	753.19
	5.1739	16.326	29.518				767.42	1252.8	753.19
	5.0653	23.636	29.125				767.42	1252.8	753.19
	11.343	16.586	28.22				767.42	1252.8	753.19
	5.5429	16.677	27.991				767.42	1252.8	753.19
	8.9932	17.959	29.193				767.42	1252.8	753.19
	5.2959	18.22	25.646				767.42	1252.8	753.19
	11.617	18.293	26.576				767.42	1252.8	753.19
	6.4596	18.569	28.021				767.42	1252.8	753.19
	12.276	18.526	26.054				767.42	1252.8	753.19
	8.8457	19.684	26.334				767.42	1252.8	753.19
	13.384	18.809	25.414				767.42	1252.8	753.19
	11.346	20.228	25.995				767.42	1252.8	753.19
	12.12	21.892	25.571				767.42	1252.8	753.19
	6.0732	24.683	27.202				767.42	1252.8	753.19
	6.2998	25.33	25.258				767.42	1252.8	753.19
	6.4565	25.769	25.668				767.42	1252.8	753.19
	8.7644	26.826	23.16				767.42	1252.8	753.19
	8.6284	30.787	23.219				767.42	1252.8	753.19
	10.535	30.03	23.03				767.42	1252.8	753.19
	9.4937	30.871	21.84				767.42	1252.8	753.19
	8.7843	31.96	23.399				767.42	1252.8	753.19
	7.8668	15.505	22.06				767.42	984.5	753.19
	10.421	14.88	22.333				767.42	984.5	753.19
	7.4578	16.707	20.931				767.42	984.5	753.19
	8.584	16.76	23.567				767.42	984.5	753.19
	8.0972	14.714	21.901				767.42	984.5	753.19
	7.357	13.674	19.177				767.42	984.5	753.19
	10.722	19.991	19.452				767.42	984.5	753.19
	10.374	15.296	23.603				767.42	984.5	753.19
	6.6328	21.455	19.96				767.42	984.5	753.19
	11.913	9.63	19.405				767.42	984.5	753.19
	11.698	9.3013	22.786				767.42	984.5	753.19
	10.007	8.2461	19.565				767.42	984.5	753.19
	15.543	18.862	18.142				767.42	984.5	753.19
	8.8242	9.5115	19.203				767.42	984.5	753.19
	9.9813	12.365	20.888				767.42	984.5	753.19
	8.7238	7.5849	18.897				767.42	984.5	753.19
	15.342	9.2997	20.029				767.42	984.5	753.19
	12.308	12.207	17.837				767.42	984.5	753.19
	9.5731	12.439	19.51				767.42	984.5	753.19
	8.9322	6.4179	17.419				767.42	984.5	753.19
	10.826	8.1382	17.114				767.42	984.5	753.19
	11.727	12.649	16.769				767.42	984.5	753.19
	12.862	8.1024	17.537				767.42	984.5	753.19
	13.874	7.0121	19.291				767.42	984.5	753.19
	10.608	9.6955	16.087				767.42	984.5	753.19
	15.516	7.311	16.784				767.42	984.5	753.19
	17.155	23.269	17.213				767.42	984.5	753.19
	15.542	17.645	16.997				767.42	984.5	753.19
	14.273	11.128	18.866				767.42	984.5	753.19
	11.889	10.889	15.572				767.42	984.5	753.19
	16.954	7.4965	15.591				767.42	984.5	753.19
	13.228	22.239	15.737				767.42	984.5	753.19
	11.333	11.037	15.695				767.42	984.5	753.19
	13.703	11.44	15.408				767.42	984.5	753.19
	16.902	10.973	15.715				767.42	984.5	753.19
	15.584	16.418	17.979				767.42	984.5	753.19
	12.882	8.4415	14.544				767.42	984.5	753.19
	14.594	18.09	13.959				767.42	984.5	753.19
	17.359	13.51	15.65				767.42	984.5	753.19
	18.388	7.4186	16.324				767.42	984.5	753.19
	14.506	8.1459	17.082				767.42	984.5	753.19
	19.28	19.298	15.97				767.42	984.5	753.19
	16.645	8.9934	13.361				767.42	984.5	753.19
	16.798	18.298	14.351				767.42	984.5	753.19
	17.533	12.152	17.137				767.42	984.5	753.19
	18.092	14.034	13.075				767.42	984.5	753.19
	12.184	16.257	13.957				898.73	984.5	753.19
	13.887	8.2302	14.426				898.73	984.5	753.19
	18.997	10.478	12.578				898.73	984.5	753.19
	18.626	17.268	12.102				898.73	984.5	753.19
	10.519	22.07	15.688				898.73	984.5	753.19
	15.45	13.951	13.097				898.73	984.5	753.19
	17.2	12.732	11.854				898.73	984.5	753.19
	10.788	11.058	14.909				898.73	984.5	753.19
	13.664	16.384	13.171				898.73	984.5	753.19
	13.971	7.1414	11.692				898.73	984.5	753.19
	16.394	9.8472	11.218				898.73	984.5	753.19
	8.7511	8.3052	10.977				898.73	984.5	753.19
	8.9378	7.3706	12.795				898.73	984.5	753.19
	11.858	6.9621	11.606				898.73	984.5	753.19
	12.13	10.717	11.784				898.73	984.5	753.19
	12.745	5.8454	13.025				898.73	984.5	753.19
	7.984	11.262	10.499				898.73	984.5	753.19
	7.8949	4.8596	10.495				898.73	984.5	753.19
	17.33	4.8871	12.509				898.73	984.5	753.19
	9.3328	8.6623	11.297				898.73	984.5	753.19
	14.605	6.9479	10.036				898.73	984.5	753.19
	12.515	6.6659	11.266				898.73	984.5	753.19
	21.657	7.4529	13.325				898.73	984.5	753.19
	6.9916	8.8603	11.46				898.73	984.5	753.19
	19.503	14.439	12.038				898.73	984.5	753.19
	14.649	5.7941	10.167				898.73	984.5	753.19
	11.992	7.2234	12.313				898.73	984.5	753.19
	16.545	8.1176	8.4673				898.73	984.5	753.19
	12.654	10.742	9.1235				898.73	984.5	753.19
	17.756	5.9023	11.199				898.73	984.5	753.19
	18.198	5.7837	9.2315				898.73	984.5	753.19
	18.11	7.1499	11.723				898.73	984.5	753.19
	8.3994	15.056	8.3189				898.73	984.5	753.19
	7.4025	7.3468	9.1958				898.73	984.5	753.19
	14.168	6.5048	9.9065				898.73	984.5	753.19
	17.887	9.148	8.5367				898.73	984.5	753.19
	13.274	6.515	9.2943				898.73	984.5	753.19
	13.093	11.001	8.562				898.73	984.5	753.19
	5.6279	9.856	8.2083				898.73	984.5	753.19
	16.572	6.2407	7.0623				898.73	984.5	753.19
	5.5265	16.622	7.1406				898.73	984.5	753.19
	18.569	10.446	7.4392				898.73	984.5	753.19
	10.177	12.613	6.0785				898.73	984.5	753.19
	13.505	6.7222	6.1345				898.73	984.5	753.19
	19.563	12.675	5.5669				898.73	984.5	753.19
	14.493	9.4256	5.7106				898.73	984.5	753.19
	19.967	11.629	6.6034				898.73	984.5	753.19
	20.84	13.815	6.0416				898.73	984.5	753.19
	7.6863	10.586	7.7271				898.73	984.5	753.19
	10.142	8.5454	7.4629				898.73	984.5	753.19
	7.5234	7.2964	7.9869				898.73	984.5	753.19
	18.042	6.9593	7.3337				898.73	984.5	753.19
	12.145	7.9724	7.6075				898.73	984.5	753.19
	7.1681	12.038	7.7273				898.73	984.5	753.19
	15.871	8.8983	7.2204				898.73	984.5	753.19
	6.3307	8.7179	7.4842				898.73	984.5	753.19
	19.217	11.422	7.8704				898.73	984.5	753.19
	17.564	12.796	14.382				898.73	984.5	753.19
	8.165	10.167	34.4				898.73	984.5	2184.1
	7.8066	7.9229	37.548				898.73	984.5	2184.1
	10.329	16.479	37.122				898.73	984.5	2184.1
	8.7387	7.8636	34.182				898.73	984.5	2184.1
	15.06	9.5603	26.358				898.73	984.5	2184.1
	9.6796	9.9032	29.397				898.73	984.5	2184.1
	9.4053	9.528	27.383				898.73	984.5	2184.1
	7.563	9.0363	25.411				898.73	984.5	2184.1
	17.881	10.306	27.506				898.73	984.5	2184.1
	18.557	9.5481	30.625				898.73	984.5	2184.1
	16.157	12.021	26.086				898.73	984.5	2184.1
	9.4869	12.46	26.852				898.73	984.5	2184.1
	5.9351	13.026	25.705				898.73	984.5	2184.1
	10.252	16.783	23.032				898.73	984.5	2184.1
	11.386	10.62	30.022				898.73	984.5	2184.1
	9.3466	10.652	25.468				898.73	984.5	2184.1
	6.8102	11.577	24.34				898.73	984.5	2184.1
	9.035	12.061	24.451				898.73	984.5	2184.1
	16.103	26.203	22.627				898.73	984.5	2184.1
	15.379	10.541	21.6				898.73	984.5	2184.1
	17.541	11.93	20.322				898.73	984.5	2184.1
	11.174	11.903	20.004				898.73	984.5	2184.1
	13.223	18.918	19.897				898.73	984.5	2184.1
	16.493	12.609	19.662				898.73	984.5	2184.1
	5.8901	20.25	21.895				898.73	984.5	2184.1
	11.927	11.963	17.855				898.73	984.5	2184.1
	15.698	26.374	20.775				898.73	984.5	2184.1
	7.8666	26.707	18.104				898.73	984.5	2184.1
	6.4872	12.759	17.959				898.73	984.5	2184.1
	7.474	12.988	16.933				898.73	984.5	2184.1
	6.488	17.317	15.322				898.73	984.5	2184.1
	13.187	13.577	15.855				898.73	984.5	2184.1
	5.6749	19.436	13.147				898.73	984.5	2184.1
	7.2025	26.42	14.378				898.73	984.5	2184.1
	13.73	15.786	14.572				898.73	984.5	2184.1
	14.253	14.548	12.809				898.73	984.5	2184.1
	6.9064	15.418	12.603				898.73	984.5	2184.1
	11.442	16.663	12.333				898.73	984.5	2184.1
	10.221	15.1	15.247				898.73	984.5	2184.1
	6.3185	15.701	11.723				898.73	984.5	2184.1
	9.4014	19.371	11.156				898.73	984.5	2184.1
	15.74	16.349	15.24				898.73	984.5	2184.1
	11.303	21.536	10.593				898.73	984.5	2184.1
	12.262	22.841	11.111				898.73	984.5	2184.1
	8.5291	16.701	11.089				898.73	984.5	2184.1
	7.8005	24.631	14.747				898.73	984.5	2184.1
	5.881	17.186	12.21				898.73	984.5	2184.1
	11.107	20.71	15.038				898.73	984.5	2184.1
	7.5163	20.878	12.828				898.73	984.5	2184.1
	8.8645	18.298	12.953				898.73	984.5	2184.1
	17.527	18.033	9.8048				898.73	984.5	2184.1
	5.9869	24.836	12.214				898.73	984.5	2184.1
	5.0969	20.978	8.7428				898.73	984.5	2184.1
	9.1577	21.17	14.468				898.73	984.5	2184.1
	7.422	25.279	8.9477				898.73	984.5	2184.1
	6.0129	20.15	17.252				898.73	984.5	2184.1
	10.132	23.217	9.0518				898.73	984.5	2184.1
	7.1712	19.547	7.6229				898.73	984.5	2184.1
	11.533	28.685	7.0546				898.73	880.11	2184.1
	16.821	25.927	14.923				898.73	880.11	2184.1
	10.826	25.384	9.187				898.73	880.11	2184.1
	15.273	26.817	9.0509				898.73	880.11	2184.1
	6.3069	24.763	14.369				898.73	880.11	2184.1
	10.485	23.626	6.0929				898.73	880.11	2184.1
	12.038	22.469	15.957				898.73	880.11	2184.1
	13.122	21.728	7.5558				898.73	880.11	2184.1
	10.397	21.959	11.799				898.73	880.11	2184.1
	6.0174	21.48	13.503				898.73	880.11	2184.1
	13.999	22.385	8.6748				898.73	880.11	2184.1
	14.463	21.943	9.0922				898.73	880.11	2184.1
	8.3421	20.302	13.153				898.73	880.11	2184.1
	8.3971	22.009	11.028				898.73	880.11	2184.1
	9.0271	19.067	8.2032				898.73	880.11	2184.1
	9.8151	18.54	15.76				898.73	880.11	2184.1
	7.7737	19.274	9.6065				898.73	880.11	2184.1
	10.858	17.518	8.8767				898.73	880.11	2184.1
	6.5785	17.25	9.6156				898.73	880.11	2184.1
	8.5706	17.898	20.743				898.73	880.11	2184.1
	9.6139	16.943	15.875				898.73	880.11	2184.1
	16.087	18.068	13.006				898.73	880.11	2184.1
	12.134	18.005	16.282				898.73	880.11	2184.1
	8.7739	15.78	22.371				898.73	880.11	2184.1
	6.7308	18.929	22.375				898.73	880.11	2184.1
	10.129	15.557	12.099				898.73	880.11	2184.1
	7.0172	14.958	8.4652				898.73	880.11	2184.1
	9.2541	17.088	10.993				898.73	880.11	2184.1
	10.179	15.903	10.55				898.73	880.11	2184.1
	13.858	13.706	12.872				898.73	880.11	2184.1
	8.1484	14.514	15.692				898.73	880.11	2184.1
	16.047	16.021	20.258				898.73	880.11	2184.1
	8.9107	15.696	7.0982				898.73	880.11	2184.1
	8.0644	16.187	20.547				898.73	880.11	2184.1
	10.282	12.94	21.274				898.73	880.11	2184.1
	8.1508	15.293	7.8437				898.73	880.11	2184.1
	8.1151	11.836	14.657				898.73	880.11	2184.1
	15.114	11.156	11.979				898.73	880.11	2184.1
	12.162	18.638	7.758				898.73	880.11	2184.1
	13.239	15.917	10.102				898.73	880.11	2184.1
	14.608	12.399	7.1445				898.73	880.11	2184.1
	8.4805	16.595	9.2835				898.73	880.11	2184.1
	9.548	11.048	15.544				898.73	880.11	2184.1
	9.8029	12.437	22.04				898.73	880.11	2184.1
	8.49	7.9153	6.9768				898.73	880.11	2184.1
	12.581	9.7414	17.962				898.73	880.11	2184.1
	13.559	10.179	26.65				898.73	880.11	2184.1
	9.1708	7.8818	14.713				898.73	880.11	2184.1
	9.1083	13.01	14.462				898.73	880.11	2184.1
	12.344	7.7649	22.6				898.73	880.11	2184.1
	12.64	17.227	26.191				898.73	880.11	2184.1
	12.108	11.195	8.4208				898.73	880.11	2184.1
	14.286	6.5694	13.36				898.73	880.11	2184.1
	10.611	9.6526	13.134				898.73	880.11	2184.1
	11.728	7.3471	8.7993				898.73	880.11	2184.1
	15.858	13.739	7.9301				898.73	880.11	2184.1
	9.5037	6.6445	20.159				898.73	880.11	2184.1
	14.054	8.5612	8.9359				898.73	880.11	2184.1
	14.317	9.2493	15.968				898.73	880.11	2184.1
	14.921	6.1415	23.256				898.73	880.11	2184.1
	10.334	12.774	14.587				898.73	880.11	2184.1
	10.079	6.2458	13.17				898.73	880.11	2184.1
	10.915	9.7171	13.06				898.73	880.11	2184.1
	12.986	7.3119	29.312				898.73	880.11	2184.1
	16.829	6.6588	9.483				898.73	880.11	2184.1
	10.486	5.1577	18.826				898.73	880.11	2184.1
	12.992	11.174	13.641				898.73	880.11	2184.1
	15.063	12.582	18.384				898.73	880.11	2184.1
	11.878	11.537	30.287				898.73	880.11	2184.1
	11.857	4.8874	11.721				898.73	880.11	2184.1
	11.405	8.7453	15.969				898.73	880.11	2184.1
	16.362	6.0056	13.183				898.73	880.11	2184.1
	13.804	6.1797	23.956				898.73	880.11	2184.1
	15.276	6.7455	10.006				898.73	880.11	2184.1
	16.887	5.2624	14.014				898.73	880.11	2184.1
	13.898	10.961	12.634				898.73	880.11	2184.1
	13.617	13.968	20.136				898.73	880.11	2184.1
	12.316	5.2853	14.669				898.73	880.11	2184.1
	12.574	5.2133	10.261				898.73	880.11	2184.1
	12.592	7.83	12.642				898.73	880.11	2184.1
	13.682	6.9469	16.394				898.73	880.11	2184.1
	17.042	5.6512	18.94				898.73	880.11	2184.1
	13.026	10.849	11.689				898.73	880.11	2184.1
	13.155	6.321	16.138				898.73	880.11	2184.1
	13.732	7.4183	12.633				898.73	880.11	2184.1
	13.298	7.9868	14.735				898.73	880.11	2184.1
	14.114	11.447	33.35				898.73	880.11	2184.1
	14.896	8.6021	13.227				898.73	880.11	2184.1
	20.506	5.2965	11.252				898.73	880.11	2184.1
	14.822	7.3203	16.137				898.73	880.11	2184.1
	17.885	7.2043	25.053				898.73	880.11	2184.1
	19.432	11.049	14.02				898.73	880.11	2184.1
	14.444	6.4362	12.236				898.73	880.11	2184.1
	14.707	5.6488	12.725				898.73	880.11	2184.1
	20.184	8.0316	15.105				898.73	880.11	2184.1
	14.88	5.9662	12.283				898.73	880.11	2184.1
	15.301	6.8527	14.663				898.73	880.11	2184.1
	15.715	5.4616	15.535				898.73	880.11	2184.1
	16.48	6.4882	12.233				898.73	880.11	2184.1
	16.464	7.5636	14.054				898.73	880.11	2184.1
	16.435	6.4625	18.254				898.73	880.11	2184.1
	20.135	11.152	21.81				898.73	880.11	2184.1
	17.496	10.231	30.642				898.73	880.11	2184.1
	18.007	7.8755	14.505				898.73	880.11	2184.1
	18.909	5.9075	13.937				898.73	880.11	2184.1
	21.316	11.17	16.543				898.73	880.11	2184.1
	17.378	8.4486	20.188				898.73	880.11	2184.1
	17.977	13.103	15.68				898.73	880.11	2184.1
	18.518	7.4052	17.162				898.73	880.11	2184.1
	18.799	5.0846	18.104				898.73	880.11	2184.1
	19.167	7.125	13.664				898.73	880.11	2184.1
	21.344	8.0421	13.58				898.73	880.11	2184.1
	22.172	5.0299	22.203				898.73	880.11	2184.1
	22.163	8.4956	16.805				898.73	880.11	2184.1
	25.142	6.4459	14.258				898.73	880.11	2184.1
	22.545	7.4806	20.059				898.73	880.11	2184.1
	23.936	13.13	14.663				898.73	880.11	2184.1
	25.591	6.1995	17.809				898.73	880.11	2184.1
	23.52	7.6355	18.099				898.73	880.11	2184.1
	25.045	5.4362	15.809				898.73	880.11	2184.1
	24.652	4.3562	16.791				898.73	880.11	2184.1
	25.082	8.9018	22.461				898.73	880.11	2184.1
	25.051	7.6658	18.531				898.73	880.11	2184.1
	18.522	5.2692	29.709				490.59	880.11	2184.1
	16.629	5.4966	20.108				490.59	880.11	2184.1
	16.356	5.6209	16.203				490.59	880.11	2184.1
	16.179	5.4933	21.921				490.59	880.11	2184.1
	14.971	5.5151	20.019				490.59	880.11	2184.1
	14.567	6.6839	19.662				490.59	880.11	2184.1
	15.21	7.6846	17.33				490.59	880.11	2184.1
	13.836	6.0336	20.73				490.59	880.11	2184.1
	13.772	8.4286	21.671				490.59	880.11	2184.1
	13.737	6.14	19.115				490.59	880.11	2184.1
	13.322	8.9737	17.44				490.59	880.11	2184.1
	13.906	7.3337	33.404				490.59	880.11	2184.1
	13.284	7.2174	23.028				490.59	880.11	2184.1
	12.959	6.9564	30.096				490.59	880.11	2184.1
	12.53	6.4755	18.221				490.59	880.11	2184.1
	13.195	6.7271	21.684				490.59	880.11	2184.1
	12.401	8.2483	20.68				490.59	880.11	2184.1
	12.565	10.799	18.863				490.59	880.11	2184.1
	12.492	7.2005	21.915				490.59	880.11	2184.1
	13.91	7.5597	28.125				490.59	880.11	2184.1
	13.135	9.1052	19.332				490.59	880.11	2184.1
	11.992	7.8633	19.859				490.59	880.11	2184.1
	11.505	8.3388	35.546				490.59	880.11	2184.1
	16.229	7.7434	21.493				490.59	880.11	2184.1
	11.431	9.3454	26.085				490.59	880.11	2184.1
	13.622	8.8418	21.45				490.59	880.11	2184.1
	13.244	11.212	23.751				490.59	880.11	2184.1
	14.567	9.4125	30.791				490.59	880.11	2184.1
	11.256	8.4543	20.847				490.59	880.11	2184.1
	11.168	10.118	21.653				490.59	880.11	2184.1
	11.392	8.6704	21.883				490.59	880.11	2184.1
	10.944	9.2063	22.89				490.59	880.11	2184.1
	11.404	10.143	23.328				490.59	880.11	2184.1
	10.991	11.013	24.679				490.59	880.11	2184.1
	10.842	11.89	21.898				490.59	880.11	2184.1
	10.984	10.166	23.554				490.59	880.11	2184.1
	11.04	10.965	22.024				490.59	880.11	2184.1
	10.667	11.876	27.121				490.59	880.11	2184.1
	13.547	10.665	23.668				490.59	880.11	2184.1
	10.3	11.201	23.51				490.59	880.11	2184.1
	10.338	11.424	23.284				490.59	880.11	2184.1
	12.263	10.583	24.298				490.59	880.11	2184.1
	10.235	10.516	24.486				490.59	880.11	2184.1
	10.295	12.925	31.418				490.59	880.11	2184.1
	10.995	11.609	26.464				490.59	880.11	2184.1
	11.371	12.292	29.697				490.59	880.11	2184.1
	12.483	11.757	24.661				490.59	880.11	2184.1
	9.7374	11.262	26.238				490.59	880.11	2184.1
	13.643	11.617	27.474				490.59	880.11	2184.1
	10.432	11.091	24.642				490.59	880.11	2184.1
	10.566	13.121	25.403				490.59	880.11	2184.1
	9.687	12.43	25.686				490.59	880.11	2184.1
	9.1115	11.353	26.057				490.59	880.11	2184.1
	12.804	12.523	25.641				490.59	880.11	2184.1
	11.295	13.12	26.453				490.59	880.11	2184.1
	8.8458	12.587	26.178				490.59	880.11	2184.1
	12.089	12.197	27.069				490.59	880.11	2184.1
	8.8558	12.913	26.745				490.59	880.11	2184.1
	8.4124	12.982	28.217				490.59	880.11	2184.1
	7.9319	13.372	27.722				490.59	880.11	2184.1
	9.9067	13.786	27.246				490.59	880.11	2184.1
	11.524	13.526	27.66				490.59	880.11	2184.1
	8.0673	13.86	28.848				490.59	880.11	2184.1
	8.2537	13.589	28.983				490.59	880.11	2184.1
	10.957	14.49	32.679				490.59	880.11	2184.1
	7.1264	14.864	29.849				490.59	880.11	2184.1
	7.6997	15.043	30.409				490.59	880.11	2184.1
	7.0485	15.737	33.649				490.59	880.11	2184.1
	7.0362	16.202	31.793				490.59	880.11	2184.1
	9.1517	19.941	32.503				490.59	865.16	2184.1
	8.676	18.238	33.59				490.59	865.16	2184.1
	6.7781	14.593	34.725				490.59	865.16	2184.1
	6.799	12.979	35.279				490.59	865.16	2184.1
	9.5803	17.809	25.582				490.59	865.16	543.26
	10.936	12.705	19.669				490.59	865.16	543.26
	8.786	12.479	20.968				490.59	865.16	543.26
	10.16	13.947	19.38				490.59	865.16	543.26
	7.5288	10.766	20.655				490.59	865.16	543.26
	5.6657	10.249	23.165				490.59	865.16	543.26
	7.3536	9.6847	19.379				490.59	865.16	543.26
	8.7724	9.5121	21.789				490.59	865.16	543.26
	5.7645	10.165	21.731				490.59	865.16	543.26
	7.1138	12.177	17.216				490.59	865.16	543.26
	5.0904	9.2193	16.57				490.59	865.16	543.26
	8.0839	9.1305	14.908				490.59	865.16	543.26
	6.7846	9.13	19.126				490.59	865.16	543.26
	9.1672	8.0335	14.803				490.59	865.16	543.26
	7.6602	8.3006	14.507				490.59	865.16	543.26
	4.5256	7.254	17.164				490.59	865.16	543.26
	4.6099	12.457	11.96				490.59	865.16	543.26
	6.0593	8.6035	21.568				490.59	865.16	543.26
	6.7656	9.5485	15.683				490.59	865.16	543.26
	4.4919	6.5851	16.015				490.59	865.16	543.26
	5.5694	7.6803	16.916				490.59	865.16	543.26
	9.674	8.4601	15.214				490.59	865.16	543.26
	6.6192	7.1889	10.619				490.59	865.16	543.26
	6.881	9.6062	11.358				490.59	865.16	543.26
	5.754	7.2718	17.417				490.59	865.16	543.26
	7.1312	5.8952	15.202				490.59	865.16	543.26
	4.3083	11.885	18.339				490.59	865.16	543.26
	9.9911	7.8228	20.218				490.59	865.16	543.26
	6.3199	5.765	8.5841				490.59	865.16	543.26
	7.1601	7.4394	13.835				490.59	865.16	543.26
	5.625	5.904	8.5153				490.59	865.16	543.26
	6.4942	9.9139	8.962				490.59	865.16	543.26
	4.1975	11.345	6.8921				490.59	865.16	543.26
	4.3674	7.9203	9.7061				490.59	865.16	543.26
	6.6847	8.9333	10.866				490.59	865.16	543.26
	8.9309	7.1867	15.801				490.59	865.16	543.26
	10.413	7.1217	15.964				490.59	865.16	543.26
	7.9994	6.1072	14.302				490.59	865.16	543.26
	6.3216	5.0809	13.281				490.59	865.16	543.26
	9.4646	8.1495	12.498				490.59	865.16	543.26
	4.462	7.6299	17.327				490.59	865.16	543.26
	11.245	6.5974	7.1802				490.59	865.16	543.26
	6.3397	6.2377	8.8388				490.59	865.16	543.26
	9.2017	4.573	8.6873				490.59	865.16	543.26
	12.377	5.2552	13.585				490.59	865.16	543.26
	4.6825	5.4672	17.303				490.59	865.16	543.26
	8.8244	11.272	11.806				490.59	865.16	543.26
	4.0245	6.422	10.832				490.59	865.16	543.26
	12.162	6.9775	10.231				490.59	865.16	543.26
	9.7488	6.2587	9.7712				490.59	865.16	543.26
	7.0487	9.0572	13.69				490.59	865.16	543.26
	9.2699	5.1212	10.691				490.59	865.16	543.26
	10.135	5.7752	17.315				490.59	865.16	543.26
	9.8503	10.219	6.1711				490.59	865.16	543.26
	4.5359	7.5218	13.141				490.59	865.16	543.26
	4.6901	13.44	8.0147				490.59	865.16	543.26
	12.977	8.6352	14.453				490.59	865.16	543.26
	14.118	4.8162	10.119				490.59	865.16	543.26
	11.29	7.6593	7.1475				490.59	865.16	543.26
	5.0436	11.474	11.012				490.59	865.16	543.26
	5.6816	4.953	9.4141				490.59	865.16	543.26
	5.9024	7.0485	11.944				490.59	865.16	543.26
	7.5691	6.7094	6.8833				490.59	865.16	543.26
	10.179	6.2223	9.8369				490.59	865.16	543.26
	5.8077	8.1475	8.3189				490.59	865.16	543.26
	9.4356	5.0478	10.423				490.59	865.16	543.26
	11.291	5.9581	8.2641				490.59	865.16	543.26
	15.519	4.8488	9.1041				490.59	865.16	543.26
	12.975	5.2624	10.831				490.59	865.16	543.26
	12.898	8.1122	5.7952				490.59	865.16	543.26
	14.418	6.3932	7.1359				490.59	865.16	543.26
	6.6199	11.371	8.4139				490.59	865.16	543.26
	11.94	6.9901	10.424				490.59	865.16	543.26
	9.6469	8.7453	7.7621				490.59	865.16	543.26
	8.8983	5.4826	6.9625				490.59	865.16	543.26
	7.627	5.609	6.7161				490.59	865.16	543.26
	8.3659	7.0371	8.5125				490.59	865.16	543.26
	16.179	8.7574	5.3784				490.59	865.16	543.26
	8.4719	5.9507	10.906				490.59	865.16	543.26
	9.9943	8.1046	7.9709				490.59	865.16	543.26
	10.275	5.7873	6.5551				490.59	865.16	543.26
	9.0997	5.8658	10.762				490.59	865.16	543.26
	11.316	7.8165	6.0275				490.59	865.16	543.26
	17.585	8.6087	6.2844				490.59	865.16	543.26
	8.4581	10.009	6.0563				490.59	865.16	543.26
	8.5507	6.5563	11.676				490.59	865.16	543.26
	17.138	8.3684	6.551				490.59	865.16	543.26
	10.68	12.01	10.238				490.59	865.16	543.26
	16.966	7.817	8.8239				490.59	865.16	543.26
	16.858	6.3195	9.3057				490.59	865.16	543.26
	9.1674	7.2776	7.5517				490.59	865.16	543.26
	11.786	6.4635	9.0354				490.59	865.16	543.26
	13.251	10.434	10.599				490.59	865.16	543.26
	12.772	7.8036	7.7529				490.59	865.16	543.26
	10.019	8.8899	6.8915				490.59	865.16	543.26
	10.429	11.793	9.404				490.59	865.16	543.26
	16.674	6.7981	8.4696				490.59	865.16	543.26
	13.561	6.7609	11.732				490.59	865.16	543.26
	12.329	8.6251	8.0263				490.59	865.16	543.26
	11.089	11.567	8.8714				490.59	865.16	543.26
	12.669	15.527	7.8135				490.59	865.16	543.26
	13.969	8.6139	9.0565				490.59	865.16	543.26
	11.646	9.9106	9.5106				490.59	865.16	543.26
	15.106	8.7138	9.4499				490.59	865.16	543.26
	16.498	13.248	16.887				490.59	865.16	711.22
	11.612	9.5522	16.68				490.59	865.16	711.22
	12.65	9.9162	10.945				490.59	865.16	711.22
	16.244	10.442	9.9002				695.9	865.16	711.22
	19.687	11.244	8.3251				695.9	865.16	711.22
	16.64	11.465	7.845				695.9	865.16	711.22
	16.291	11.901	7.7947				695.9	865.16	711.22
	16.946	12.853	7.2195				695.9	865.16	711.22
	15.326	13.47	7.9326				695.9	865.16	711.22
	14.564	16.38	8.1177				695.9	865.16	711.22
	15.076	13.953	10.17				695.9	865.16	711.22
	14.218	14.135	7.114				695.9	865.16	711.22
	17.105	13.519	12.894				695.9	865.16	711.22
	18.534	15.891	7.379				695.9	865.16	711.22
	15.426	15.559	6.9372				695.9	865.16	711.22
	14.426	16.981	7.3186				695.9	865.16	711.22
	16.663	16.311	7.5959				695.9	865.16	711.22
	13.341	15.515	8.2128				695.9	865.16	711.22
	16.14	16.116	9.4108				695.9	865.16	711.22
	13.746	16.598	6.6112				695.9	865.16	711.22
	13.675	18.432	6.515				695.9	865.16	711.22
	19.71	19.915	8.6446				695.9	865.16	711.22
	14.448	18.485	10.775				695.9	865.16	711.22
	12.888	18.501	13.029				695.9	865.16	711.22
	13.491	21.725	11.405				695.9	865.16	711.22
	12.225	21.626	10.549				695.9	865.16	711.22
	14.583	22.436	11.895				695.9	865.16	711.22
	17.977	21.495	13.128				695.9	865.16	711.22
	16.069	21.866	7.1152				695.9	865.16	711.22
	13.465	22.331	15.658				695.9	865.16	711.22
	12.053	22.835	8.5101				695.9	865.16	711.22
	11.943	22.594	10.99				695.9	1170.9	711.22
	16.735	21.937	5.3395				695.9	1170.9	711.22
	14.715	21.332	7.9075				695.9	1170.9	711.22
	10.905	20.631	8.8424				695.9	1170.9	711.22
	15.779	18.436	14.637				695.9	1170.9	711.22
	16.934	17.668	11.281				695.9	1170.9	711.22
	10.876	17.888	5.1445				695.9	1170.9	711.22
	11.899	17.745	15.665				695.9	1170.9	711.22
	15.216	17.436	7.0752				695.9	1170.9	711.22
	12.21	17.397	9.9581				695.9	1170.9	711.22
	14.554	17.787	12.348				695.9	1170.9	711.22
	13.795	16.237	5.4479				695.9	1170.9	711.22
	11.455	16.107	6.3575				695.9	1170.9	711.22
	10.449	16.493	14.675				695.9	1170.9	711.22
	10.672	14.645	7.7741				695.9	1170.9	711.22
	9.852	15.292	10.15				695.9	1170.9	711.22
	9.9568	14.363	11.147				695.9	1170.9	711.22
	13.728	13.318	8.7103				695.9	1170.9	711.22
	10.354	13.238	8.438				695.9	1170.9	711.22
	18.587	14.111	15.807				695.9	1170.9	711.22
	10.635	13.271	13.36				695.9	1170.9	711.22
	9.8191	12.349	11.446				695.9	1170.9	711.22
	10.065	12.945	12.276				695.9	1170.9	711.22
	14.366	12.284	17.148				695.9	1170.9	711.22
	9.4961	13.599	9.9346				695.9	1170.9	711.22
	11.104	13.235	11.835				695.9	1170.9	711.22
	9.0729	16.401	14.89				695.9	1170.9	711.22
	13.949	13.698	19.678				695.9	1170.9	711.22
	11.512	11.347	9.5215				695.9	1170.9	711.22
	9.6405	11.121	17.081				695.9	1170.9	711.22
	9.5349	12.106	20.047				695.9	1170.9	711.22
	9.7837	10.69	10.468				695.9	1170.9	711.22
	9.5436	10.815	13.279				695.9	1170.9	711.22
	11.519	10.816	14.064				695.9	1170.9	711.22
	11.797	10.362	12.693				695.9	1170.9	711.22
	12.026	12.793	8.4855				695.9	1170.9	711.22
	8.3451	11.089	8.8823				695.9	1170.9	711.22
	12.927	11.659	8.2496				695.9	1170.9	711.22
	8.0689	10.035	20.794				695.9	1170.9	711.22
	9.7434	10.052	17.712				695.9	1170.9	711.22
	10.355	9.8232	12.404				695.9	1170.9	711.22
	14.656	8.6085	25.448				695.9	1170.9	711.22
	17.316	11.038	9.2982				695.9	1170.9	711.22
	10.091	9.0766	13.002				695.9	1170.9	711.22
	10.644	8.5696	16.734				695.9	1170.9	711.22
	8.9858	10.158	17.563				695.9	1170.9	711.22
	7.8179	8.6385	11.336				695.9	1170.9	711.22
	17.364	7.7418	13.551				695.9	1170.9	711.22
	8.4308	7.9184	23.058				695.9	1170.9	711.22
	7.4579	7.6568	20.928				695.9	1170.9	711.22
	7.4278	13.403	23.357				695.9	1170.9	711.22
	7.2195	7.0153	5.9664				695.9	1170.9	711.22
	15.078	11.131	12.201				695.9	1170.9	711.22
	18.28	7.0282	6.0014				695.9	1170.9	711.22
	14.734	6.9496	17.038				695.9	1170.9	711.22
	7.0326	6.6543	7.1792				695.9	1170.9	711.22
	6.9078	7.8811	10.717				695.9	1170.9	711.22
	8.7356	10.848	9.6043				695.9	1170.9	711.22
	9.4382	8.0842	10.28				695.9	1170.9	711.22
	12.423	9.1192	10.778				695.9	1170.9	711.22
	15.36	6.6757	14.003				695.9	1170.9	711.22
	10.636	11.723	13.808				695.9	1170.9	711.22
	9.4536	8.3937	15.997				695.9	1170.9	711.22
	6.7821	9.3744	11.878				695.9	1170.9	711.22
	16.757	9.7295	20.212				695.9	1170.9	711.22
	14.258	8.6764	12.545				695.9	1170.9	711.22
	11.353	15.733	18.021				695.9	1170.9	711.22
	7.8717	10.638	11.416				695.9	1170.9	711.22
	9.1405	7.3477	12.922				695.9	1170.9	711.22
	5.9401	6.9999	12.834				695.9	1170.9	711.22
	12.097	9.924	19.435				695.9	1170.9	711.22
	11.346	6.4965	14.823				695.9	1170.9	711.22
	12.725	7.4089	13.814				695.9	1170.9	711.22
	7.4191	9.4022	16.418				695.9	1170.9	711.22
	6.1038	8.2799	52.642				695.9	1170.9	1743.8
	9.1143	8.3332	46.468				695.9	1170.9	1743.8
	12.425	8.4365	43.367				695.9	1170.9	1743.8
	9.822	9.8458	44.104				695.9	1170.9	1743.8
	5.6677	8.2814	44.784				695.9	1170.9	1743.8
	5.4254	9.7393	42.488				695.9	1170.9	1743.8
	6.8772	9.5794	40.206				695.9	1170.9	1743.8
	15.19	8.641	40.847				695.9	1170.9	1743.8
	13.042	8.6071	44.429				695.9	1170.9	1743.8
	6.2396	10.875	33.869				695.9	1170.9	1743.8
	9.1975	9.0748	51.632				695.9	1170.9	1743.8
	7.8094	7.8135	32.428				695.9	1170.9	1743.8
	9.5606	13.011	30.896				695.9	1170.9	1743.8
	5.1341	9.2017	43.83				695.9	1170.9	1743.8
	10.989	13.649	38.549				695.9	1170.9	1743.8
	11.224	13.069	26.112				695.9	1170.9	1743.8
	7.8849	9.4029	35.037				695.9	1170.9	1743.8
	11.593	8.6066	31.492				695.9	1170.9	1743.8
	5.5199	8.7806	34.703				695.9	1170.9	1743.8
	8.4011	13.172	42.087				695.9	1170.9	1743.8
	9.4711	10.53	22.473				695.9	1170.9	1743.8
	8.2613	12.906	39.085				695.9	1170.9	1743.8
	5.5812	9.0751	36.578				695.9	1170.9	1743.8
	4.6016	8.652	37.347				695.9	1170.9	1743.8
	7.6268	8.1384	29.462				695.9	1170.9	1743.8
	6.4937	15.138	26.597				695.9	1170.9	1743.8
	4.7229	6.9842	33.509				695.9	1170.9	1743.8
	8.471	7.2864	32.754				695.9	1170.9	1743.8
	5.3921	7.2967	19.493				695.9	1170.9	1743.8
	13.634	12.353	18.155				695.9	1170.9	1743.8
	8.71	10.927	16.271				695.9	1170.9	1743.8
	11.754	8.4217	19.925				695.9	1170.9	1743.8
	7.2388	12.816	25.543				695.9	1170.9	1743.8
	9.4241	9.8649	37.392				695.9	1170.9	1743.8
	14.416	7.8335	37.915				695.9	1170.9	1743.8
	5.4259	10.97	20.331				695.9	1170.9	1743.8
	6.5348	8.5704	25.567				695.9	1170.9	1743.8
	5.825	10.614	23.035				695.9	1170.9	1743.8
	9.0367	11.348	13.825				695.9	1170.9	1743.8
	19.575	11.987	21.565				695.9	1170.9	1743.8
	8.2706	9.5516	38.297				695.9	1170.9	1743.8
	9.361	10.361	14.573				695.9	1170.9	1743.8
	6.6239	11.354	23.654				695.9	1170.9	1743.8
	17.002	9.5185	15.704				695.9	1170.9	1743.8
	16.254	9.7961	23.811				695.9	1170.9	1743.8
	7.239	10.988	31.015				695.9	1170.9	1743.8
	14.414	11.522	34.606				695.9	1170.9	1743.8
	10.288	11.428	14.243				695.9	1170.9	1743.8
	11.6	10.645	27.598				695.9	1170.9	1743.8
	6.41	12.57	23.958				695.9	1170.9	1743.8
	7.7539	10.826	29.813				695.9	1170.9	1743.8
	9.3795	11.549	30.913				695.9	1170.9	1743.8
	15.155	11.543	10.058				695.9	1170.9	1743.8
	7.0717	13.646	11.59				695.9	1170.9	1743.8
	6.4449	12.529	9.8239				695.9	1170.9	1743.8
	11.247	12.888	10.827				695.9	1170.9	1743.8
	13.743	12.544	32.548				695.9	1170.9	1743.8
	8.3618	13.43	15.302				695.9	1170.9	1743.8
	12.264	16.473	29.032				695.9	1170.9	1743.8
	9.5302	14.022	21.062				695.9	1170.9	1743.8
	10.855	15.238	30.681				695.9	1170.9	1743.8
	14.442	14.897	9.1335				695.9	1170.9	1743.8
	5.6028	17.03	19.012				695.9	1170.9	1743.8
	13.792	17.763	13.484				695.9	1170.9	1743.8
	12.192	18.867	22.462				695.9	1170.9	1743.8
	12.75	18.736	11.279				695.9	1170.9	1743.8
	9.447	19.348	9.6336				695.9	1170.9	1743.8
	10.129	19.775	9.7285				695.9	1170.9	1743.8
	15.94	20.147	11.527				695.9	1170.9	1743.8
	14.733	20.542	13.317				695.9	1170.9	1743.8
	9.8659	24.941	24.43				695.9	1170.9	1743.8
	11.831	26.153	17.99				695.9	1170.9	1743.8
	15.35	36.416	10.053				695.9	1170.9	1743.8
	17.486	21.25	23.452				695.9	534.85	1743.8
	18.565	14.884	25.369				695.9	534.85	1743.8
	14.798	15.928	8.905				695.9	534.85	1743.8
	6.9877	13.824	10.755				695.9	534.85	1743.8
	5.2061	13.303	11.664				695.9	534.85	1743.8
	8.6155	12.984	30.204				695.9	534.85	1743.8
	5.5851	12.309	35.995				695.9	534.85	1743.8
	18.005	13.369	15.435				695.9	534.85	1743.8
	5.5985	10.406	21.407				695.9	534.85	1743.8
	16.768	9.5944	24.246				695.9	534.85	1743.8
	7.7331	15.449	23.504				695.9	534.85	1743.8
	6.1705	11.443	11.966				695.9	534.85	1743.8
	12.672	9.8563	19.596				695.9	534.85	1743.8
	12.363	8.3226	8.3959				695.9	534.85	1743.8
	8.0132	10.145	10.841				695.9	534.85	1743.8
	9.5302	8.2517	11.004				695.9	534.85	1743.8
	10.872	9.6486	17.539				695.9	534.85	1743.8
	14.565	9.8633	8.6892				695.9	534.85	1743.8
	17.247	6.9091	12.436				695.9	534.85	1743.8
	9.2453	9.2086	27.721				695.9	534.85	1743.8
	12.647	8.1037	15.059				695.9	534.85	1743.8
	10.542	6.9192	22.066				695.9	534.85	1743.8
	9.9515	7.3739	11.686				695.9	534.85	1743.8
	13.148	6.535	11.163				695.9	534.85	1743.8
	11.206	5.9164	13.889				695.9	534.85	1743.8
	15.43	5.5568	14.629				695.9	534.85	1743.8
	26.064	5.2095	13.689				1060.8	534.85	1743.8
	21.067	5.3911	21.508				1060.8	534.85	1743.8
	19.654	7.3564	26.792				1060.8	534.85	1743.8
	21.125	5.2233	14.004				1060.8	534.85	1743.8
	19.816	3.9329	14.283				1060.8	534.85	1743.8
	19.185	4.449	15.378				1060.8	534.85	1743.8
	19.173	6.384	18.317				1060.8	534.85	1743.8
	19.41	7.9543	15.589				1060.8	534.85	1743.8
	21.046	5.2099	15.431				1060.8	534.85	1743.8
	22.685	6.7265	25.389				1060.8	534.85	1743.8
	18.638	4.4243	34.848				1060.8	534.85	1743.8
	18.735	8.1356	15.894				1060.8	534.85	1743.8
	22.295	4.6373	15.113				1060.8	534.85	1743.8
	18.322	6.3025	14.969				1060.8	534.85	1743.8
	20.681	7.1944	16.586				1060.8	534.85	1743.8
	23.962	3.9315	26.928				1060.8	534.85	1743.8
	17.51	5.305	24.062				1060.8	534.85	1743.8
	20.067	6.1412	11.76				1060.8	534.85	1743.8
	19.885	6.9204	19.568				1060.8	534.85	1743.8
	17.583	3.3814	14.416				1060.8	534.85	1743.8
	16.38	4.6749	20.264				1060.8	534.85	1743.8
	23.357	6.3489	15.367				1060.8	534.85	1743.8
	15.607	11.997	33.603				1060.8	534.85	1743.8
	18.974	4.0714	9.2795				1060.8	534.85	1743.8
	16.795	6.0557	27.519				1060.8	534.85	1743.8
	15.805	4.9561	13.102				1060.8	534.85	1743.8
	18.963	4.1643	19.226				1060.8	534.85	1743.8
	15.575	4.3742	11.042				1060.8	534.85	1743.8
	15.64	4.3923	14.738				1060.8	534.85	1743.8
	16.856	4.3484	13.935				1060.8	534.85	1743.8
	16.649	4.8501	14.858				1060.8	534.85	1743.8
	15.447	6.2496	16.038				1060.8	534.85	1743.8
	16.842	5.2065	16.444				1060.8	534.85	1743.8
	14.941	12.719	16.852				1060.8	534.85	1743.8
	15.369	11.717	18.261				1060.8	534.85	1743.8
	15.275	7.5931	13.282				1060.8	534.85	1743.8
	14.036	9.2709	22.572				1060.8	534.85	1743.8
	17.877	9.8559	11.737				1060.8	534.85	1743.8
	14.084	23.502	13.907				1060.8	861.95	1743.8
	20.104	20.307	19.713				1060.8	861.95	1743.8
	19.529	20.496	14.914				1060.8	861.95	1743.8
	15.789	18.854	17.146				1060.8	861.95	1743.8
	14.712	18.082	20.965				1060.8	861.95	1743.8
	18.718	17.278	21.863				1060.8	861.95	1743.8
	13.836	15.073	14.026				1060.8	861.95	1743.8
	13.055	14.059	10.894				1060.8	861.95	1743.8
	14.636	15.333	12.002				1060.8	861.95	1743.8
	13.821	13.068	32.769				1060.8	861.95	1743.8
	14.114	14.895	29.122				1060.8	861.95	1743.8
	12.989	12.469	23.68				1060.8	861.95	1743.8
	12.716	11.313	12.62				1060.8	861.95	1743.8
	13.133	11.983	13.469				1060.8	861.95	1743.8
	14.101	13.184	25.417				1060.8	861.95	1743.8
	12.261	10.593	26.425				1060.8	861.95	1743.8
	12.393	11.648	13.054				1060.8	861.95	1743.8
	11.947	11.668	15.287				1060.8	861.95	1743.8
	12.169	11.925	19.05				1060.8	861.95	1743.8
	14.283	10.59	18.165				1060.8	861.95	1743.8
	14.763	10.077	13.757				1060.8	861.95	1743.8
	15.894	9.7962	23.524				1060.8	861.95	1743.8
	19.146	13.193	21.027				1060.8	861.95	1743.8
	13.57	11.916	11.072				1060.8	861.95	1743.8
	18.088	9.161	21.177				1060.8	861.95	1743.8
	13.02	12.058	17.559				1060.8	861.95	1743.8
	12.437	10.982	20.435				1060.8	861.95	1743.8
	11.96	9.3686	14.8				1060.8	861.95	1743.8
	11.659	12.685	17.112				1060.8	861.95	1743.8
	19.608	8.371	12.505				1060.8	861.95	1743.8
	11.384	11.369	13.978				1060.8	861.95	1743.8
	10.748	11.764	28.1				1060.8	861.95	1743.8
	12.908	7.933	12.689				1060.8	861.95	1743.8
	13.354	9.3635	11.035				1060.8	861.95	1743.8
	10.698	7.2804	18.474				1060.8	861.95	1743.8
	10.947	8.1393	10.089				1060.8	861.95	1743.8
	13.045	6.5398	24.366				1060.8	861.95	1743.8
	12.058	12.13	16.554				1060.8	861.95	1743.8
	13.928	6.5134	21.209				1060.8	861.95	1743.8
	11.897	5.9669	14.197				1060.8	861.95	1743.8
	20.436	10.756	17.433				1060.8	861.95	1743.8
	17.996	8.3384	16.25				1060.8	861.95	1743.8
	9.4638	7.2476	17.629				1060.8	861.95	1743.8
	10.843	5.8969	18.593				1060.8	861.95	1743.8
	9.1132	8.1444	10.983				1060.8	861.95	1743.8
	9.4213	6.4314	11.592				1060.8	861.95	1743.8
	17.955	6.0509	14.541				1060.8	861.95	1743.8
	10.313	11.557	17.064				1060.8	861.95	1743.8
	9.2052	6.6183	9.2536				1060.8	861.95	1743.8
	12.676	5.6777	10.171				1060.8	861.95	1743.8
	9.1129	5.5565	10.618				1060.8	861.95	1743.8
	12.28	9.4211	23.807				1060.8	861.95	1743.8
	13.023	8.1077	26.821				1060.8	861.95	1743.8
	11.489	5.6503	19.903				1060.8	861.95	1743.8
	14.36	12.308	19.335				1060.8	861.95	1743.8
	13.475	10.912	10.693				1060.8	861.95	1743.8
	9.3642	6.4845	12.271				1060.8	861.95	1743.8
	8.564	5.1017	19.003				1060.8	861.95	1743.8
	8.1307	7.6655	13.428				1060.8	861.95	1743.8
	10.56	7.2804	13.054				1060.8	861.95	1743.8
	15.982	11.023	10.776				1060.8	861.95	1743.8
	8.9771	4.9503	10.032				1060.8	861.95	1743.8
	8.7581	10.243	11.855				1060.8	861.95	1743.8
	8.1367	6.0794	9.7782				1060.8	861.95	1743.8
	10.843	9.628	17.643				1060.8	861.95	1743.8
	9.7531	5.5007	10.88				1060.8	861.95	1743.8
	11.247	7.3875	11.522				1060.8	861.95	1743.8
	9.3269	5.8575	13.878				1060.8	861.95	1743.8
	9.7962	4.6192	17.428				1060.8	861.95	1743.8
	7.9276	6.0815	15.807				1060.8	861.95	1743.8
	6.983	8.4835	17.366				1060.8	861.95	1743.8
	7.8455	10.031	20.065				1060.8	861.95	1743.8
	8.1291	11.203	16.226				1060.8	861.95	1743.8
	10.873	10.756	15.606				1060.8	861.95	1743.8
	8.1281	8.9227	29.589				1060.8	861.95	1053.8
	13.878	9.125	25.955				1060.8	861.95	1053.8
	8.3747	8.1983	26.549				1060.8	861.95	1053.8
	7.5274	6.364	23.979				1060.8	861.95	1053.8
	6.8806	6.1723	23.679				1060.8	861.95	1053.8
	17.914	6.3237	22.867				1060.8	861.95	1053.8
	16.061	9.6434	21.708				1060.8	861.95	1053.8
	15.444	7.3246	24.989				1060.8	861.95	1053.8
	19.963	10.374	22.058				1060.8	861.95	1053.8
	9.2116	10.606	20.049				1060.8	861.95	1053.8
	5.9281	7.7198	24.534				1060.8	861.95	1053.8
	16.759	6.4991	20.58				1060.8	861.95	1053.8
	7.9585	10.763	19.907				1060.8	861.95	1053.8
	7.2183	8.3161	20.148				1060.8	861.95	1053.8
	6.088	7.0858	23.032				1060.8	861.95	1053.8
	19.36	7.8139	19.384				1060.8	861.95	1053.8
	9.8252	7.1363	19.128				1060.8	861.95	1053.8
	9.3329	8.9145	18.61				1060.8	861.95	1053.8
	8.1399	11.868	18.296				1060.8	861.95	1053.8
	11.316	8.9735	18.525				1060.8	861.95	1053.8
	18.51	8.7673	18.251				1060.8	861.95	1053.8
	10.6	8.3158	17.729				1060.8	861.95	1053.8
	6.5605	11.038	16.674				1060.8	861.95	1053.8
	5.0411	9.2191	16.841				1060.8	861.95	1053.8
	15.908	10.677	17.793				1060.8	861.95	1053.8
	12.697	9.3937	16.299				1060.8	861.95	1053.8
	7.5373	11.512	15.6				1060.8	861.95	1053.8
	14.348	10.265	16.01				1060.8	861.95	1053.8
	8.2317	13.079	16.309				1060.8	861.95	1053.8
	7.4889	13.8	16.027				1060.8	861.95	1053.8
	6.6416	11.103	16.889				1060.8	861.95	1053.8
	17.127	10.701	19.759				1060.8	861.95	1053.8
	10.121	10.705	19.174				1060.8	861.95	1053.8
	9.3728	10.662	15.113				1060.8	861.95	1053.8
	4.6563	14.583	14.31				1060.8	861.95	1053.8
	7.5286	12.397	21.659				1060.8	861.95	1053.8
	13.977	12.802	13.904				1060.8	861.95	1053.8
	6.2154	12.853	14.182				1060.8	861.95	1053.8
	4.7991	15.269	13.619				1060.8	861.95	1053.8
	6.6815	14.494	17.37				1060.8	861.95	1053.8
	16.934	14.621	13.583				1060.8	861.95	1053.8
	16.355	14.739	14.633				1060.8	861.95	1053.8
	4.9753	16.395	12.984				1060.8	861.95	1053.8
	12.436	15.584	13.084				1060.8	861.95	1053.8
	8.8194	15.929	14.312				1060.8	861.95	1053.8
	17.65	15.62	14.482				1060.8	861.95	1053.8
	8.3241	15.98	13.54				1060.8	861.95	1053.8
	7.8964	15.786	13.202				1060.8	861.95	1053.8
	10.634	18.32	12.414				1060.8	861.95	1053.8
	7.3012	19.669	12.617				1060.8	861.95	1053.8
	16.335	20.071	18.227				1060.8	861.95	1053.8
	19.602	18.634	13.146				1060.8	861.95	1053.8
	20.939	19.328	15.876				1060.8	861.95	1053.8
	8.7107	19.372	11.907				1060.8	861.95	1053.8
	6.8591	20.456	12.072				1060.8	861.95	1053.8
	14.332	21.688	12.155				1060.8	861.95	1053.8
	21.035	21.028	11.979				1060.8	861.95	1053.8
	18.981	21.395	18.403				1060.8	861.95	1053.8
	12.099	20.567	11.365				1060.8	861.95	1053.8
	17.062	21.489	16.896				1060.8	861.95	1053.8
	5.8226	21.425	11.677				1060.8	861.95	1053.8
	20.213	22.289	11.631				1060.8	861.95	1053.8
	18.143	24.055	11.284				1060.8	861.95	1053.8
	11.699	23.608	18.172				1060.8	861.95	1053.8
	6.774	24.16	10.942				1060.8	861.95	1053.8
	8.8332	24.094	10.766				1060.8	861.95	1053.8
	19.333	24.176	10.755				1060.8	861.95	1053.8
	21.452	28.49	12.15				1060.8	861.95	1053.8
	16.762	33.472	11.07				1060.8	1070.5	1053.8
	19.643	30.011	10.245				1060.8	1070.5	1053.8
	15.104	27.139	15.538				1060.8	1070.5	1053.8
	5.9737	25.19	10.495				1060.8	1070.5	1053.8
	15.503	25.391	9.9078				1060.8	1070.5	1053.8
	6.1166	27.391	10.214				1060.8	1070.5	1053.8
	16.994	23.727	9.8111				1060.8	1070.5	1053.8
	11.095	26.103	14.716				1060.8	1070.5	1053.8
	19.537	25.398	10.799				1060.8	1070.5	1053.8
	8.5287	22.934	14.197				1060.8	1070.5	1053.8
	22.836	21.923	14.864				1060.8	1070.5	1053.8
	12.407	22.291	9.3448				1060.8	1070.5	1053.8
	18.868	23.347	11.323				1060.8	1070.5	1053.8
	17.777	21.547	9.5699				1060.8	1070.5	1053.8
	9.9867	21.28	8.7312				1060.8	1070.5	1053.8
	19.881	22.61	10.37				1060.8	1070.5	1053.8
	18.728	22.69	8.38				1060.8	1070.5	1053.8
	21.387	24.625	9.5793				1060.8	1070.5	1053.8
	18.122	20.782	8.6023				1060.8	1070.5	1053.8
	16.852	19.833	18.931				1060.8	1070.5	1053.8
	13.293	21.077	14.358				1060.8	1070.5	1053.8
	15.826	18.734	10.435				1060.8	1070.5	1053.8
	10.431	23.13	19.558				1060.8	1070.5	1053.8
	11.219	22.884	9.2123				1060.8	1070.5	1053.8
	19.214	18.809	18.962				1060.8	1070.5	1053.8
	7.647	18.332	7.4124				1060.8	1070.5	1053.8
	12.167	17.823	13.174				1060.8	1070.5	1053.8
	18.814	17.612	10.075				1060.8	1070.5	1053.8
	9.6008	18.269	8.3381				1060.8	1070.5	1053.8
	16.289	17.724	22.56				1060.8	1070.5	1053.8
	9.0968	20.386	19.833				1060.8	1070.5	1053.8
	17.986	19.507	19.582				1060.8	1070.5	1053.8
	7.8274	16.367	9.6914				1060.8	1070.5	1053.8
	6.9255	16.186	14.601				1060.8	1070.5	1053.8
	18.071	22.13	6.4625				1060.8	1070.5	1053.8
	10.784	17.106	9.272				1060.8	1070.5	1053.8
	19.441	15.527	10.011				1060.8	1070.5	1053.8
	6.6203	20.814	15.605				1060.8	1070.5	1053.8
	13.487	15.496	13.59				1060.8	1070.5	1053.8
	12.622	15.254	6.8958				1060.8	1070.5	1053.8
	7.9343	20.854	9.1075				1060.8	1070.5	1053.8
	9.7477	13.852	9.3322				1060.8	1070.5	1053.8
	15.611	14.32	15.986				1060.8	1070.5	1053.8
	15.07	15.117	8.8495				1060.8	1070.5	1053.8
	10.895	18.792	9.6098				1060.8	1070.5	1053.8
	7.5103	12.403	13.467				1060.8	1070.5	1053.8
	7.9708	12.274	7.8222				1060.8	1070.5	1053.8
	7.8711	13.378	9.9224				1060.8	1070.5	1053.8
	9.0626	13.223	8.9997				1060.8	1070.5	1053.8
	10.081	13.808	9.3419				1060.8	1070.5	1053.8
	8.695	11.258	16.93				1060.8	1070.5	1053.8
	13.253	14.037	7.1799				1060.8	1070.5	1053.8
	10.368	12.508	13.179				1060.8	1070.5	1053.8
	10.179	18.614	8.8934				1060.8	1070.5	1053.8
	12.094	17.786	7.2106				1060.8	1070.5	1053.8
	17.146	10.398	9.2628				1060.8	1070.5	1053.8
	18.635	10.207	9.9523				1060.8	1070.5	1053.8
	12.874	11.479	18.518				1060.8	1070.5	1053.8
	18.431	9.9448	6.8913				1060.8	1070.5	1053.8
	18.116	11.613	17.7				1060.8	1070.5	1053.8
	15.759	12.258	7.0625				1060.8	1070.5	1053.8
	11.873	10.544	11.185				1060.8	1070.5	1053.8
	12.407	9.671	9.4393				1060.8	1070.5	1053.8
	20.313	9.0425	13.006				798.15	1070.5	1053.8
	19.285	10.209	6.8738				798.15	1070.5	1053.8
	20.774	17.708	9.4689				798.15	1070.5	1053.8
	18.524	8.5422	15.551				798.15	1070.5	1053.8
	20.291	18.62	10.98				798.15	1070.5	1053.8
	21.575	9.9773	7.5483				798.15	1070.5	1053.8
	17.753	9.2689	17.795				798.15	1070.5	1053.8
	17.785	7.8391	10.926				798.15	1070.5	1053.8
	17.051	10.088	9.3498				798.15	1070.5	1053.8
	17.211	10.983	10.361				798.15	1070.5	1053.8
	16.625	7.9786	10.551				798.15	1070.5	1053.8
	16.15	11.636	14.11				798.15	1070.5	1053.8
	15.979	7.6111	8.6019				798.15	1070.5	1053.8
	16.084	12.643	14.573				798.15	1070.5	1053.8
	19.272	11.666	9.1644				798.15	1070.5	1053.8
	15.487	6.7928	13.155				798.15	1070.5	1053.8
	14.71	13.083	15.022				798.15	1070.5	1053.8
	14.597	7.792	9.2823				798.15	1070.5	1053.8
	14.748	7.1713	9.5449				798.15	1070.5	1053.8
	15.886	9.9592	16.145				798.15	1070.5	1053.8
	17.919	6.9886	12.897				798.15	1070.5	1053.8
	17.992	7.1367	10.299				798.15	1070.5	1053.8
	14.061	16.513	16.018				798.15	1070.5	1053.8
	14.301	7.5683	14.441				798.15	1070.5	1053.8
	17.507	6.1561	13.382				798.15	1070.5	1053.8
	18.545	7.7273	12.495				798.15	1070.5	1053.8
	14.427	16.438	12.671				798.15	1070.5	1053.8
	16.504	14.924	12.789				798.15	1070.5	1053.8
	13.316	7.3804	14.16				798.15	1070.5	1053.8
	13.349	8.9976	20.638				798.15	1070.5	1053.8
	13.64	7.7853	18.847				798.15	1070.5	1053.8
	13.383	6.009	20.873				798.15	1070.5	1053.8
	13.501	8.343	31.818				798.15	1070.5	1433.5
	13.537	6.725	34.193				798.15	1070.5	1433.5
	16.646	8.6117	30.769				798.15	1070.5	1433.5
	12.41	16.63	33.312				798.15	1070.5	1433.5
	11.807	12.713	29.716				798.15	1070.5	1433.5
	15.527	15.482	32.432				798.15	1070.5	1433.5
	13.931	9.2904	34.232				798.15	1070.5	1433.5
	11.972	7.5891	32.458				798.15	1070.5	1433.5
	12.759	16.191	31.959				798.15	1070.5	1433.5
	12.618	6.571	27.85				798.15	1070.5	1433.5
	14.563	6.5197	28.163				798.15	1070.5	1433.5
	11.632	5.6131	29.919				798.15	1070.5	1433.5
	11.374	9.3897	28.662				798.15	1070.5	1433.5
	12.198	14.365	27.377				798.15	1070.5	1433.5
	10.719	12.824	28.994				798.15	1070.5	1433.5
	12.015	15.933	28.97				798.15	1070.5	1433.5
	11.107	5.2511	29.054				798.15	1070.5	1433.5
	15.244	8.677	26.841				798.15	1070.5	1433.5
	10.4	9.8912	26.718				798.15	1070.5	1433.5
	10.445	6.8592	28.387				798.15	1070.5	1433.5
	9.9234	7.1028	30.93				798.15	1070.5	1433.5
	11.587	6.1787	25.631				798.15	1070.5	1433.5
	10.477	10.215	30.239				798.15	1070.5	1433.5
	15.517	5.3943	26.403				798.15	1070.5	1433.5
	12.816	5.5012	26.789				798.15	1070.5	1433.5
	9.2314	7.7008	30.44				798.15	1070.5	1433.5
	10.449	5.8526	25.063				798.15	1070.5	1433.5
	12.635	6.2084	25.264				798.15	1070.5	1433.5
	12.263	6.7662	25.945				798.15	1070.5	1433.5
	11.729	9.7001	26.035				798.15	1070.5	1433.5
	12.628	9.2857	24.463				798.15	1070.5	1433.5
	10.568	6.2371	25.425				798.15	1070.5	1433.5
	8.6414	10.944	23.919				798.15	1070.5	1433.5
	12.196	7.5448	24.623				798.15	1070.5	1433.5
	8.5721	9.1155	24.481				798.15	1070.5	1433.5
	8.5617	9.538	22.48				798.15	1070.5	1433.5
	10.653	9.5035	22.826				798.15	1070.5	1433.5
	13.17	7.3062	22.601				798.15	1070.5	1433.5
	14.395	14.713	25.874				798.15	1070.5	1433.5
	11.114	7.6491	22.947				798.15	1070.5	1433.5
	8.9087	14.09	22.741				798.15	1070.5	1433.5
	8.6223	6.8607	23.66				798.15	1070.5	1433.5
	10.39	7.3792	22.393				798.15	1070.5	1433.5
	8.4574	11.22	22.519				798.15	1070.5	1433.5
	11.154	9.1916	23.835				798.15	1070.5	1433.5
	10.204	10.187	28.548				798.15	1070.5	1433.5
	8.2859	7.4406	25.444				798.15	1070.5	1433.5
	8.2564	7.8996	27.237				798.15	1070.5	1433.5
	7.2217	10.046	21.364				798.15	1070.5	1433.5
	8.633	12.6	25.199				798.15	1070.5	1433.5
	7.1735	10.497	27.904				798.15	1070.5	1433.5
	7.3603	10.847	28.048				798.15	1070.5	1433.5
	9.931	9.7291	23.096				798.15	1070.5	1433.5
	11.335	13.384	20.707				798.15	1070.5	1433.5
	10.802	12.125	20.308				798.15	1070.5	1433.5
	7.2601	9.7126	20.975				798.15	1070.5	1433.5
	8.9089	10.272	21.797				798.15	1070.5	1433.5
	12.939	11.634	22.518				798.15	1070.5	1433.5
	8.343	14.619	23.483				798.15	1070.5	1433.5
	7.513	14.353	20.056				798.15	1070.5	1433.5
	12.602	11.75	19.182				798.15	1070.5	1433.5
	6.2816	11.12	22.739				798.15	1070.5	1433.5
	7.3145	14.41	21.377				798.15	1070.5	1433.5
	6.3203	12.661	19.441				798.15	1070.5	1433.5
	14.672	13.566	23.41				798.15	1070.5	1433.5
	7.692	15.93	25.93				798.15	1070.5	1433.5
	6.7625	13.784	19.078				798.15	1070.5	1433.5
	8.4877	16.336	17.736				798.15	1070.5	1433.5
	6.0139	15.526	25.562				798.15	1070.5	1433.5
	8.8662	17.187	20.389				798.15	1070.5	1433.5
	5.1775	15.781	17.938				798.15	1070.5	1433.5
	7.4577	16.748	18.917				798.15	1070.5	1433.5
	7.173	18.502	18.844				798.15	1070.5	1433.5
	8.7585	20.139	22.878				798.15	1070.5	1433.5
	7.9368	22.466	17.299				798.15	1070.5	1433.5
	10.452	11.377	16.81				798.15	583.02	1433.5
	12.98	8.8006	17.115				798.15	583.02	1433.5
	6.5507	6.5902	17.735				798.15	583.02	1433.5
	12.338	6.0398	16.589				798.15	583.02	1433.5
	7.0539	6.8954	16.123				798.15	583.02	1433.5
	11.324	6.3087	16.18				798.15	583.02	1433.5
	7.5334	7.1944	17.937				798.15	583.02	1433.5
	9.1897	5.0975	19.742				798.15	583.02	1433.5
	6.8402	6.6791	22.818				798.15	583.02	1433.5
	9.9843	4.1333	18.193				798.15	583.02	1433.5
	13.545	7.7087	15.656				798.15	583.02	1433.5
	9.7461	8.8252	15.108				798.15	583.02	1433.5
	10.808	4.9053	20.61				798.15	583.02	1433.5
	6.3108	4.8241	15.543				798.15	583.02	1433.5
	7.3206	4.3694	15.832				798.15	583.02	1433.5
	5.2938	5.5637	16.968				798.15	583.02	1433.5
	12.773	7.8995	22.834				798.15	583.02	1433.5
	12.312	11.387	14.694				798.15	583.02	1433.5
	8.2732	11.744	14.99				798.15	583.02	1433.5
	10.357	12.273	19.182				798.15	583.02	1433.5
	7.0148	5.467	16.027				798.15	583.02	1433.5
	4.7205	9.5568	16.043				798.15	583.02	1433.5
	9.7117	4.9898	15.527				798.15	583.02	1433.5
	5.3843	7.6027	17.362				798.15	583.02	1433.5
	9.8789	8.058	16.476				798.15	583.02	1433.5
	16.099	9.5044	14.594				798.15	583.02	1433.5
	10.373	10.585	15.234				798.15	583.02	1433.5
	9.6597	7.6461	14.558				798.15	583.02	1433.5
	8.0359	8.2958	13.466				798.15	583.02	1433.5
	7.4152	6.7112	15.14				798.15	583.02	1433.5
	10.552	5.8143	13.345				798.15	583.02	1433.5
	8.7049	7.5716	13.447				798.15	583.02	1433.5
	8.8438	9.7384	21.849				798.15	583.02	1433.5
	6.5128	10.793	25.596				798.15	583.02	1433.5
	15.684	8.3834	12.899				798.15	583.02	1433.5
	5.8864	10.369	13.755				798.15	583.02	1433.5
	12.332	8.6708	13.904				798.15	583.02	1433.5
	8.3971	12.462	21.451				798.15	583.02	1433.5
	6.6361	12.159	23.1				798.15	583.02	1433.5
	5.0646	8.1634	23.315				798.15	583.02	1433.5
	9.3178	11.825	12.234				798.15	583.02	1433.5
	17.363	10.639	22.849				798.15	583.02	1433.5
	7.4262	13.111	17.411				798.15	583.02	1433.5
	5.3398	16.276	13.172				798.15	583.02	1433.5
	6.9846	11.617	12.12				798.15	583.02	1433.5
	15.827	11.589	15.12				798.15	583.02	1433.5
	7.396	13.276	12.461				798.15	583.02	1433.5
	5.7599	12.57	11.72				798.15	583.02	1433.5
	7.0698	14.705	14.917				798.15	583.02	1433.5
	6.2284	15.519	12.457				798.15	583.02	1433.5
	8.0572	17.147	13.533				798.15	583.02	1433.5
	14.698	13.265	11.979				798.15	583.02	1433.5
	9.493	19.023	11.637				798.15	583.02	1433.5
	8.7986	16.522	12.491				798.15	583.02	1433.5
	6.1324	21.626	12.121				798.15	583.02	1433.5
	5.1592	21.53	12.904				798.15	583.02	1433.5
	7.6433	22.051	11.398				798.15	583.02	1433.5
	6.5456	21.607	11.315				798.15	583.02	1433.5
	9.5775	21.104	13.418				798.15	583.02	1433.5
	16.567	21.74	11.735				798.15	583.02	1433.5
	7.1106	23.386	11.643				798.15	738.98	1433.5
	4.9791	22.354	10.655				798.15	738.98	1433.5
	10.24	19.891	11.489				798.15	738.98	1433.5
	7.2035	19.125	9.9223				798.15	738.98	1433.5
	8.3069	18.772	12.096				798.15	738.98	1433.5
	11.716	17.307	13.223				798.15	738.98	1433.5
	12.693	16.583	11.042				798.15	738.98	1433.5
	4.882	15.706	12.251				798.15	738.98	1433.5
	8.736	15.524	10.491				798.15	738.98	1433.5
	11.195	14.982	9.7414				798.15	738.98	1433.5
	5.8379	15.595	9.5942				798.15	738.98	1433.5
	4.8382	14.78	13.556				798.15	738.98	1433.5
	5.2031	13.683	12.575				798.15	738.98	1433.5
	6.7482	16.163	10.711				798.15	738.98	1433.5
	8.1564	13.581	9.2788				798.15	738.98	1433.5
	7.8896	13.117	9.8243				798.15	738.98	1433.5
	13.737	13.19	11.819				798.15	738.98	1433.5
	12.635	13.216	14.422				798.15	738.98	1433.5
	14.854	13.426	11.469				798.15	738.98	1433.5
	6.2067	12.515	9.5133				798.15	738.98	1433.5
	7.0129	12.129	10.457				798.15	738.98	1433.5
	11.296	11.093	12.209				798.15	738.98	1433.5
	12.619	11.27	9.3935				798.15	738.98	1433.5
	9.5318	12.224	13.98				798.15	738.98	1433.5
	9.0213	11.048	10.498				798.15	738.98	1433.5
	7.627	12.461	9.7335				798.15	738.98	1433.5
	6.412	10.818	8.4179				798.15	738.98	1433.5
	10.528	11.532	9.2208				798.15	738.98	1433.5
	15.833	10.217	21.544				798.15	738.98	1433.5
	14.62	10.378	21.092				798.15	738.98	1433.5
	7.3286	9.5382	20.74				798.15	738.98	1433.5
	7.2454	8.8567	9.3883				798.15	738.98	1433.5
	6.2974	7.9512	8.9691				798.15	738.98	1433.5
	7.7011	9.7448	10.293				798.15	738.98	1433.5
	6.2712	9.2825	24.679				798.15	738.98	1433.5
	7.1516	8.4816	19.928				798.15	738.98	1433.5
	12.564	7.457	8.2698				798.15	738.98	1433.5
	16.462	7.4809	20.272				798.15	738.98	1433.5
	14.534	8.6545	9.0005				798.15	738.98	1433.5
	7.3454	8.8892	8.5227				798.15	738.98	1433.5
	10.379	8.5611	22.342				798.15	738.98	1433.5
	10.808	8.0486	22.858				798.15	738.98	1433.5
	7.681	7.1533	11.867				798.15	738.98	1433.5
	19.529	8.2095	10.436				798.15	738.98	1433.5
	9.0729	6.4385	16.987				798.15	738.98	1433.5
	6.9575	6.4833	22.671				798.15	738.98	1433.5
	17.33	6.556	11.069				798.15	738.98	1433.5
	11.743	8.0407	7.0854				798.15	738.98	1433.5
	8.9646	6.203	22.353				798.15	738.98	1433.5
	7.8478	5.9043	16.21				798.15	738.98	1433.5
	8.5551	6.8794	16.592				798.15	738.98	1433.5
	10.487	6.7636	8.33				798.15	738.98	1433.5
	13.76	6.2075	18.043				798.15	738.98	1433.5
	12.826	5.6111	7.5514				798.15	738.98	1433.5
	16.487	9.5711	11.4				798.15	738.98	1433.5
	9.0374	5.5983	9.4069				798.15	738.98	1433.5
	9.6102	6.8537	8.4924				798.15	738.98	1433.5
	9.0149	6.2519	7.9934				798.15	738.98	1433.5
	9.2976	6.8316	16.19				798.15	738.98	1433.5
	8.7539	7.5536	7.2792				798.15	738.98	1433.5
	9.1577	6.9733	8.1526				798.15	738.98	1433.5
	14.074	8.2324	10.21				798.15	738.98	1433.5
	12.388	9.1654	14.595				798.15	738.98	1433.5
	11.118	6.2503	22.905				798.15	738.98	1433.5
	9.3365	7.2751	9.1734				798.15	738.98	1433.5
	9.6178	7.9461	7.6769				798.15	738.98	1433.5
	9.7103	6.6746	15.402				798.15	738.98	1433.5
	14.967	6.1124	19.247				798.15	738.98	1433.5
	12.898	6.0631	8.2115				798.15	738.98	1433.5
	12.819	6.2396	9.6514				798.15	738.98	1433.5
	10.58	8.242	12.899				798.15	738.98	1433.5
	10.708	8.2346	8.6163				798.15	738.98	1433.5
	13.239	6.1787	11.615				798.15	738.98	1433.5
	11.326	5.9843	9.9388				798.15	738.98	1433.5
	12.547	8.0433	11.192				798.15	738.98	1433.5
	18.077	6.0452	14.095				798.15	738.98	1433.5
	11.464	5.7219	12.755				798.15	738.98	1433.5
	16.571	5.7975	14.316				798.15	738.98	1433.5
	20.513	5.5079	17.397				798.15	738.98	1433.5
	12.219	6.2838	22.607				798.15	738.98	1433.5
	12.257	5.3018	16.207				798.15	738.98	1559.3
	12.785	5.3776	15.835				798.15	738.98	1559.3
	13.449	6.7628	12.158				798.15	738.98	1559.3
	14.002	7.9166	9.1231				798.15	738.98	1559.3
	18.674	6.2109	11.986				798.15	738.98	1559.3
	15.779	5.1987	8.0549				798.15	738.98	1559.3
	13.484	6.3968	7.5936				798.15	738.98	1559.3
	17.4	4.9276	8.6154				798.15	738.98	1559.3
	18.138	4.8916	7.9011				798.15	738.98	1559.3
	16.541	8.4917	6.7831				798.15	738.98	1559.3
	14.596	4.9744	18.527				798.15	738.98	1559.3
	14.873	6.8108	8.0786				798.15	738.98	1559.3
	16.277	7.0784	15.231				798.15	738.98	1559.3
	16.58	8.1064	7.1056				798.15	738.98	1559.3
	15.972	7.2371	13.703				798.15	738.98	1559.3
	18.292	6.5401	6.7275				798.15	738.98	1559.3
	21.402	6.4817	12.063				798.15	738.98	1559.3
	13.15	6.1231	7.1601				841.17	738.98	1559.3
	13.25	6.5824	6.8417				841.17	738.98	1559.3
	12.831	7.2789	7.8513				841.17	738.98	1559.3
	12.853	7.807	7.6026				841.17	738.98	1559.3
	12.928	6.6284	8.6544				841.17	738.98	1559.3
	12.285	7.9018	12.222				841.17	738.98	1559.3
	14.713	6.8117	8.5111				841.17	738.98	1559.3
	12.344	8.1572	8.0796				841.17	738.98	1559.3
	11.917	8.6599	7.7007				841.17	738.98	1559.3
	11.335	7.5138	8.0762				841.17	738.98	1559.3
	12.112	7.6898	8.4426				841.17	738.98	1559.3
	11.142	7.3445	15.33				841.17	738.98	1559.3
	10.15	9.1751	9.7447				841.17	738.98	1559.3
	12.759	8.2713	8.0086				841.17	738.98	1559.3
	11.138	9.4022	7.1727				841.17	738.98	1559.3
	11.622	8.8452	7.5246				841.17	738.98	1559.3
	10.296	8.3474	7.7734				841.17	738.98	1559.3
	11.184	9.8892	7.6693				841.17	738.98	1559.3
	9.9234	8.6559	14.161				841.17	738.98	1559.3
	9.4828	8.8983	8.9492				841.17	738.98	1559.3
	10.67	9.5924	7.7294				841.17	738.98	1559.3
	10.027	9.9397	11.862				841.17	738.98	1559.3
	8.4163	9.1603	10.277				841.17	738.98	1559.3
	9.3523	9.8029	9.9032				841.17	738.98	1559.3
	8.5321	9.7989	8.9168				841.17	738.98	1559.3
	8.1552	9.3966	9.254				841.17	738.98	1559.3
	11.264	10.861	10.716				841.17	738.98	1559.3
	12.487	11.258	7.4083				841.17	738.98	1559.3
	12.49	11.321	9.9208				841.17	738.98	1559.3
	7.1277	11.75	7.6729				841.17	738.98	1559.3
	9.7205	13.63	6.6063				841.17	738.98	1559.3
	7.3569	12.892	12.661				841.17	738.98	1559.3
	7.0976	13.694	10.195				841.17	738.98	1559.3
	8.6685	14.793	14.243				841.17	738.98	1559.3
	10.625	15.533	12.29				841.17	738.98	1559.3
	7.3961	15.488	8.2603				841.17	738.98	1559.3
	11.64	15.75	6.6701				841.17	738.98	1559.3
	7.4034	17.267	12.104				841.17	738.98	1559.3
	9.9232	16.093	6.5218				841.17	738.98	1559.3
	10.311	18.255	14.708				841.17	738.98	1559.3
	13.354	17.374	17.103				841.17	738.98	1559.3
	7.6558	19.402	14.331				841.17	738.98	1559.3
	12.884	19.098	6.7696				841.17	738.98	1559.3
	11.188	19.291	10.637				841.17	738.98	1559.3
	8.4464	21.305	6.9516				841.17	738.98	1559.3
	8.7766	19.455	8.547				841.17	738.98	1559.3
	12.126	20.504	9.0293				841.17	738.98	1559.3
	7.4533	20.747	8.2904				841.17	738.98	1559.3
	9.5609	21.006	10.993				841.17	738.98	1559.3
	9.2218	22.759	12.966				841.17	738.98	1559.3
	12.961	20.629	12.588				841.17	738.98	1559.3
	10.243	21.313	7.2285				841.17	738.98	1559.3
	14.555	21.37	11.834				841.17	738.98	1559.3
	15.904	22.56	23.43				841.17	738.98	1559.3
	10.611	22.995	8.585				841.17	738.98	1559.3
	15.298	24.031	7.9737				841.17	738.98	1559.3
	10.6	25.153	7.4627				841.17	738.98	1559.3
	8.9485	25.313	10.903				841.17	738.98	1559.3
	15.934	25.629	9.1861				841.17	738.98	1559.3
	13.317	27.744	10.417				841.17	738.98	1559.3
	16.235	29.506	14.987				841.17	738.98	1559.3
	9.669	29.896	7.3896				841.17	738.98	1559.3
	9.9029	29.781	9.5211				841.17	738.98	1559.3
	20.248	29.885	12.042				841.17	738.98	1559.3
	10.627	29.898	19.301				841.17	738.98	1559.3
	14.995	31.225	20.903				841.17	738.98	1559.3
	18.515	31.358	19.01				841.17	738.98	1559.3
	12.985	31.568	7.9876				841.17	738.98	1559.3
	9.1409	32.848	8.4968				841.17	738.98	1559.3
	14.748	33.27	6.8829				841.17	738.98	1559.3
	10.694	33.278	7.7889				841.17	738.98	1559.3
	9.12	36.24	10.288				841.17	738.98	1559.3
	7.4378	21.579	8.1879				841.17	626.18	1559.3
	17.738	21.168	8.8466				841.17	626.18	1559.3
	12.825	20.136	11.797				841.17	626.18	1559.3
	8.9621	19.943	11.254				841.17	626.18	1559.3
	6.3891	21.115	8.2889				841.17	626.18	1559.3
	5.401	15.995	12.776				841.17	626.18	1559.3
	9.8095	16.388	7.702				841.17	626.18	1559.3
	7.5507	15.877	6.5702				841.17	626.18	1559.3
	10.356	18.025	7.688				841.17	626.18	1559.3
	8.5109	14.6	8.1479				841.17	626.18	1559.3
	13.366	14.362	9.5991				841.17	626.18	1559.3
	20.148	12.478	14.578				841.17	626.18	1559.3
	9.6963	14.383	6.6816				841.17	626.18	1559.3
	6.798	17.755	11.133				841.17	626.18	1559.3
	9.3491	11.934	14.83				841.17	626.18	1559.3
	9.0812	12.711	7.4643				841.17	626.18	1559.3
	15.421	18.391	12.696				841.17	626.18	1559.3
	12.402	12.55	7.456				841.17	626.18	1559.3
	7.4189	17.216	18.008				841.17	626.18	1559.3
	7.5525	12.578	9.8655				841.17	626.18	1559.3
	9.6201	11.309	16.257				841.17	626.18	1559.3
	7.6664	12.731	9.0841				841.17	626.18	1559.3
	13.965	14.256	12.809				841.17	626.18	1559.3
	12.158	9.3262	8.3155				841.17	626.18	1559.3
	8.0186	13.568	14.208				841.17	626.18	1559.3
	8.023	10.455	7.9452				841.17	626.18	1559.3
	11.558	8.8816	13.808				841.17	626.18	1559.3
	8.9905	11.852	20.118				841.17	626.18	1559.3
	19.894	11.539	8.1397				841.17	626.18	1559.3
	9.5165	8.8749	8.4965				841.17	626.18	1559.3
	15.807	8.4733	8.1568				841.17	626.18	1559.3
	8.8699	14.158	22.468				841.17	626.18	1559.3
	9.8251	7.8114	14.87				841.17	626.18	1559.3
	13.764	14.597	20.189				841.17	626.18	1559.3
	18.379	11.335	13.886				841.17	626.18	1559.3
	12.72	8.719	11.301				841.17	626.18	1559.3
	12.301	9.4697	11.146				841.17	626.18	1559.3
	9.3858	15.231	8.6965				841.17	626.18	1559.3
	9.566	7.2603	11.561				841.17	626.18	1559.3
	10.444	7.5382	11.087				841.17	626.18	1559.3
	15.862	12.235	15.254				841.17	626.18	1559.3
	17.951	14.657	9.7086				841.17	626.18	1559.3
	17.765	8.1418	10.601				841.17	626.18	1559.3
	11.484	6.6408	15.126				841.17	626.18	1559.3
	10.566	9.6739	9.2074				841.17	626.18	1559.3
	16.828	11.708	10.584				841.17	626.18	1559.3
	15.451	9.1884	9.8153				841.17	626.18	1559.3
	11.113	6.1235	9.4334				841.17	626.18	1559.3
	10.68	10.198	22.698				841.17	626.18	1559.3
	10.91	14.793	11.409				841.17	626.18	1559.3
	13.959	7.6832	9.9601				841.17	626.18	1559.3
	11.661	6.8703	14.379				841.17	626.18	1559.3
	12.731	15.112	9.4702				841.17	626.18	1559.3
	11.188	8.2556	11.403				841.17	626.18	1559.3
	13.778	6.5627	15.809				841.17	626.18	1559.3
	13.124	8.8331	10.591				841.17	626.18	1559.3
	14.79	5.7595	10.369				841.17	626.18	1559.3
	15.986	5.27	12.454				841.17	626.18	1559.3
	12.033	5.6162	17.438				841.17	626.18	1559.3
	12.453	5.8244	14.033				841.17	626.18	1559.3
	13.341	13.168	17.954				841.17	626.18	1559.3
	16.368	11.02	10.011				841.17	626.18	1559.3
	12.896	6.6525	16.097				841.17	626.18	1559.3
	15.021	8.4238	19.555				841.17	626.18	1559.3
	14.525	7.4015	18.747				841.17	626.18	1559.3
	13.629	11.526	12.156				841.17	626.18	1559.3
	14.519	5.2267	11.495				841.17	626.18	1559.3
	16.231	9.5074	19.452				841.17	626.18	1559.3
	14.551	6.1005	12.889				841.17	626.18	1559.3
	15.025	7.8655	11.066				841.17	626.18	1559.3
	15.603	4.8528	12.691				841.17	626.18	1559.3
	16.56	4.8431	18.045				841.17	626.18	1559.3
	16.052	6.3107	11.588				841.17	626.18	1559.3
	17.217	6.0503	15.229				841.17	626.18	1559.3
	17.925	5.5234	13.525				841.17	626.18	1559.3
	16.777	5.4643	25.379				841.17	626.18	1559.3
	17.725	10.733	15.824				841.17	626.18	1559.3
	19.021	9.0464	14.109				841.17	626.18	1559.3
	17.49	8.6857	13.236				841.17	626.18	1559.3
	18.351	4.72	11.941				841.17	626.18	1559.3
	18.91	10.256	12.271				841.17	626.18	1559.3
	19.679	7.613	12.178				841.17	626.18	1559.3
	21.315	7.4237	13.67				841.17	626.18	1559.3
	23.26	7.9509	22.855				841.17	626.18	1559.3
	24.325	6.9426	12.305				841.17	626.18	1559.3
	13.803	9.2016	13.009				577.9	626.18	1559.3
	12.554	10.966	25.049				577.9	626.18	1559.3
	10.052	7.0201	15.62				577.9	626.18	1559.3
	14.801	6.3943	13.543				577.9	626.18	1559.3
	8.5779	5.9043	19.118				577.9	626.18	1559.3
	9.1296	5.8099	14.649				577.9	626.18	1559.3
	7.5637	9.5648	12.37				577.9	626.18	1559.3
	6.7644	7.7634	13.805				577.9	626.18	1559.3
	11.161	10.075	21.691				577.9	626.18	1559.3
	7.4303	19.252	15.317				577.9	838.92	1559.3
	6.2002	18.195	23.951				577.9	838.92	1559.3
	9.1283	10.141	16.363				577.9	838.92	1559.3
	9.206	10.007	12.727				577.9	838.92	1559.3
	11.123	11.214	14.016				577.9	838.92	1559.3
	8.7139	8.6293	15.231				577.9	838.92	1559.3
	11.68	10.881	24.281				577.9	838.92	1559.3
	8.0483	9.275	14.285				577.9	838.92	1559.3
	6.3338	8.3973	18.208				577.9	838.92	1559.3
	8.5752	10.384	14.51				577.9	838.92	1559.3
	10.13	17.459	14.718				577.9	838.92	1559.3
	8.3824	8.5753	16.179				577.9	838.92	1559.3
	7.883	7.6995	17.488				577.9	838.92	1559.3
	10.165	8.8114	23.991				577.9	838.92	1559.3
	7.9087	7.4626	14.123				577.9	838.92	1559.3
	11.761	11.765	13.539				577.9	838.92	1559.3
	4.9851	8.0014	14.032				577.9	838.92	1559.3
	7.7563	6.5428	13.828				577.9	838.92	1559.3
	11.197	7.0826	16.179				577.9	838.92	1559.3
	8.8367	8.2898	13.829				577.9	838.92	1559.3
	4.8341	6.3172	20.584				577.9	838.92	1559.3
	5.4863	10.868	15.385				577.9	838.92	1559.3
	5.3075	6.0056	18.901				577.9	838.92	1559.3
	12.238	5.8246	14.787				577.9	838.92	1559.3
	9.4789	7.3509	16.98				577.9	838.92	1559.3
	9.3439	5.4611	15.147				577.9	838.92	1559.3
	5.4538	17.139	20.877				577.9	838.92	1559.3
	10.523	8.2024	15.945				577.9	838.92	1559.3
	13.035	16.432	15.448				577.9	838.92	1559.3
	11.167	7.6966	19.538				577.9	838.92	1559.3
	6.8486	5.5344	15.571				577.9	838.92	1559.3
	8.0257	7.8979	19.367				577.9	838.92	1559.3
	6.3633	7.536	19.872				577.9	838.92	1559.3
	7.0163	5.7087	22.865				577.9	838.92	1559.3
	9.3994	5.0681	21.349				577.9	838.92	1559.3
	12.237	4.3187	16.419				577.9	838.92	1559.3
	7.2007	5.0966	20.833				577.9	838.92	1559.3
	6.5404	10.134	17.264				577.9	838.92	1559.3
	10.853	7.5223	16.216				577.9	838.92	1559.3
	6.6495	4.7648	18.442				577.9	838.92	1559.3
	8.0539	5.1435	18.433				577.9	838.92	1559.3
	7.0384	7.7396	16.395				577.9	838.92	1559.3
	13.837	16.149	16.898				577.9	838.92	1559.3
	8.8154	10.339	23.229				577.9	838.92	1559.3
	7.1905	4.8661	18.377				577.9	838.92	1559.3
	7.1443	5.6634	18.267				577.9	838.92	1559.3
	7.4046	7.7933	21.712				577.9	838.92	1559.3
	11.589	5.8309	25.308				577.9	838.92	1559.3
	8.1488	8.4201	20.439				577.9	838.92	1559.3
	9.825	6.7649	19.264				577.9	838.92	1559.3
	8.1297	7.1869	21.508				577.9	838.92	1559.3
	10.071	8.0402	24.033				577.9	838.92	1559.3
	14.179	7.6953	19.834				577.9	838.92	1559.3
	8.6966	9.3605	18.276				577.9	838.92	1559.3
	8.4001	6.906	30.475				577.9	838.92	1559.3
	8.1521	6.6657	25.54				577.9	838.92	1559.3
	8.8017	8.9973	17.59				577.9	838.92	1559.3
	9.411	9.5391	18.417				577.9	838.92	1559.3
	10.038	13.649	24.847				577.9	838.92	1559.3
	12.372	5.051	19.212				577.9	838.92	1559.3
	11.452	6.4238	30.811				577.9	838.92	1559.3
	11.128	5.9114	18.268				577.9	838.92	1559.3
	11.056	5.3694	18.04				577.9	838.92	1559.3
	11.127	10.02	19.365				577.9	838.92	1559.3
	15.592	6.8562	21.032				577.9	838.92	1559.3
	9.6028	9.6549	18.38				577.9	838.92	1559.3
	11.988	12.15	20.105				577.9	838.92	1559.3
	14.651	6.0543	21.168				577.9	838.92	1559.3
	13.425	9.0369	23.323				577.9	838.92	1559.3
	10.538	7.2802	21.968				577.9	838.92	1559.3
	10.109	7.6009	18.946				577.9	838.92	1559.3
	11.166	6.8908	30.174				577.9	838.92	1559.3
	11.276	14.171	19.2				577.9	838.92	1559.3
	10.432	9.9829	30.486				577.9	838.92	1559.3
	15.223	7.9909	29.145				577.9	838.92	1559.3
	11.632	8.8496	22.874				577.9	838.92	1559.3
	10.645	9.1455	19.531				577.9	838.92	1559.3
	11.295	15.762	19.556				577.9	838.92	1559.3
	16.065	9.921	24.721				577.9	838.92	1559.3
	11.623	15.812	20.292				577.9	838.92	1559.3
	11.456	12.342	30.637				577.9	838.92	1559.3
	13.27	11.493	20.547				577.9	838.92	1559.3
	12.843	19.318	26.374				577.9	838.92	1559.3
	11.78	18.843	33.145				577.9	838.92	1559.3
	12.081	16.126	28.373				577.9	838.92	1559.3
	15.26	18.207	22.095				577.9	838.92	1559.3
	13.276	23.442	20.501				577.9	838.92	1559.3
	12.865	25.479	28.014				577.9	838.92	1559.3
	13.323	27.747	21.961				577.9	838.92	1559.3
	18.712	6.179	24.86				577.9	506.43	1559.3
	12.751	10.658	20.714				577.9	506.43	1559.3
	13.016	5.9486	20.515				577.9	506.43	1559.3
	16.005	8.1494	25.315				577.9	506.43	1559.3
	15.03	6.7765	21.053				577.9	506.43	1559.3
	18.203	6.6176	20.859				577.9	506.43	1559.3
	17.148	9.9385	27.139				577.9	506.43	1559.3
	14.881	5.2038	24.935				577.9	506.43	1559.3
	13.348	11.264	21.521				577.9	506.43	1559.3
	13.289	4.7054	21.377				577.9	506.43	1559.3
	13.936	5.4085	29.306				577.9	506.43	1559.3
	17.475	9.2792	23.252				577.9	506.43	1559.3
	13.868	3.9164	24.98				577.9	506.43	1559.3
	16.978	3.9124	23.82				577.9	506.43	1559.3
	16.131	9.0473	22.42				577.9	506.43	1559.3
	16.074	8.1041	23.634				577.9	506.43	1559.3
	14.976	4.5196	26.759				577.9	506.43	1559.3
	14.892	7.5495	28.702				577.9	506.43	1559.3
	19.497	4.6165	28.44				577.9	506.43	1559.3
	19.697	5.1837	28.439				577.9	506.43	1559.3
	14.606	6.7317	25.569				577.9	506.43	1559.3
	16.997	5.0471	23.762				577.9	506.43	1559.3
	15.389	5.6901	25.091				577.9	506.43	1559.3
	20.017	7.3673	29.193				577.9	506.43	1559.3
	15.841	5.8017	23.838				577.9	506.43	1559.3
	17.21	6.6001	34.672				577.9	506.43	1559.3
	15.878	9.0494	29.341				577.9	506.43	1559.3
	16.653	7.2888	25.102				577.9	506.43	1559.3
	16.604	6.559	24.98				577.9	506.43	1559.3
	17.688	6.3068	28.63				577.9	506.43	1559.3
	16.827	9.5086	27.188				577.9	506.43	1559.3
	18.692	6.6282	26.867				577.9	506.43	1559.3
	20.387	8.191	30.5				577.9	506.43	1559.3
	22.19	7.3968	27.492				577.9	506.43	1559.3
	17.04	8.4288	29.214				577.9	506.43	1559.3
	17.184	10.21	34.834				577.9	506.43	1559.3
	16.748	9.6162	28.105				577.9	506.43	1559.3
	22.823	11.63	29.345				577.9	506.43	1559.3
	17.284	9.488	28.589				577.9	506.43	1559.3
	18.6	13.265	33.317				577.9	506.43	1559.3
	23.103	10.775	29.677				577.9	506.43	1559.3
	18.255	11.576	33.469				577.9	506.43	1559.3
	21.356	13.837	32.694				577.9	506.43	1559.3
	18.903	10.197	33.829				577.9	506.43	1559.3
	18.877	13.29	36.748				577.9	506.43	1559.3
	23.543	10.372	21.862				577.9	506.43	828.03
	20.914	11.739	21.943				577.9	506.43	828.03
	19.351	13.386	21.466				577.9	506.43	828.03
	20.316	11.593	20.36				577.9	506.43	828.03
	21.363	12.919	17.438				577.9	506.43	828.03
	21.971	13.451	16.319				577.9	506.43	828.03
	19.351	12.808	17.503				480.25	506.43	828.03
	17.551	12.653	15.419				480.25	506.43	828.03
	18.996	12.956	15.101				480.25	506.43	828.03
	16.771	14.053	15.595				480.25	506.43	828.03
	19.269	14.434	15.14				480.25	506.43	828.03
	16.256	17.273	14.23				480.25	506.43	828.03
	17.05	17.012	14.144				480.25	506.43	828.03
	15.773	16.938	17.135				480.25	506.43	828.03
	15.232	19.395	14.151				480.25	506.43	828.03
	16.153	17.426	15.943				480.25	682.18	828.03
	17.65	9.8354	13.474				480.25	682.18	828.03
	18.561	13.225	13.675				480.25	682.18	828.03
	18.181	7.1021	14.322				480.25	682.18	828.03
	14.426	6.0133	13.174				480.25	682.18	828.03
	14.229	10.928	13.756				480.25	682.18	828.03
	15.297	9.1839	12.901				480.25	682.18	828.03
	17.88	8.3095	13.518				480.25	682.18	828.03
	18.977	15.749	13.362				480.25	682.18	828.03
	20.33	6.7704	13.373				480.25	682.18	828.03
	14.125	6.4291	11.801				480.25	682.18	828.03
	14.376	8.027	16.699				480.25	682.18	828.03
	14.51	9.4095	11.83				480.25	682.18	828.03
	13.535	10.811	16.601				480.25	682.18	828.03
	13.135	19.146	11.396				480.25	682.18	828.03
	19.806	8.9578	10.185				480.25	682.18	828.03
	13.148	8.0905	11.621				480.25	682.18	828.03
	12.738	8.5316	10.344				480.25	682.18	828.03
	15.043	7.271	10.802				480.25	682.18	828.03
	12.985	6.3888	9.7523				480.25	682.18	828.03
	13.904	6.981	11.306				480.25	682.18	828.03
	11.979	8.0845	10.957				480.25	682.18	828.03
	12.139	8.5742	16.345				480.25	682.18	828.03
	12.879	10.167	10.959				480.25	682.18	828.03
	16.182	9.3205	9.3533				480.25	682.18	828.03
	13.88	8.6039	9.3845				480.25	682.18	828.03
	11.549	5.6807	9.6366				480.25	682.18	828.03
	11.937	6.9207	10.528				480.25	682.18	828.03
	11.157	8.0184	9.6068				480.25	682.18	828.03
	13.236	9.8542	13.315				480.25	682.18	828.03
	11.49	5.2435	9.9349				480.25	682.18	828.03
	18.837	6.1269	8.9721				480.25	682.18	828.03
	12.345	5.4302	12.363				480.25	682.18	828.03
	10.492	6.3329	9.2692				480.25	682.18	828.03
	13.194	5.8849	9.1569				480.25	682.18	828.03
	12.671	11.544	8.81				480.25	682.18	828.03
	10.939	6.5751	9.6359				480.25	682.18	828.03
	11.599	8.4616	8.7932				480.25	682.18	828.03
	10.146	9.662	16.413				480.25	682.18	828.03
	12.13	6.7799	8.2047				480.25	682.18	828.03
	17.647	8.7997	14.799				480.25	682.18	828.03
	10.132	7.4302	8.3546				480.25	682.18	828.03
	10.054	6.895	9.294				480.25	682.18	828.03
	15.379	7.3546	10.133				480.25	682.18	828.03
	12.339	7.994	11.802				480.25	682.18	828.03
	9.7077	7.963	7.4585				480.25	682.18	828.03
	14.68	7.6888	7.066				480.25	682.18	828.03
	8.5407	8.9798	10.287				480.25	682.18	828.03
	9.9776	16.898	8.5793				480.25	682.18	828.03
	8.8264	11.472	11.821				480.25	682.18	828.03
	8.0574	7.9925	8.8391				480.25	682.18	828.03
	9.2355	9.4333	7.491				480.25	682.18	828.03
	8.6445	9.0187	7.9298				480.25	682.18	828.03
	9.8209	8.353	9.589				480.25	682.18	828.03
	8.6992	9.5424	16.381				480.25	682.18	828.03
	7.871	9.7555	9.0461				480.25	682.18	828.03
	7.6049	9.4469	6.7397				480.25	682.18	828.03
	7.6646	11.102	6.8932				480.25	682.18	828.03
	7.8244	10.223	6.2166				480.25	682.18	828.03
	8.5338	12.765	9.2327				480.25	682.18	828.03
	6.8896	17.762	13.331				480.25	682.18	828.03
	10.023	10.982	6.8079				480.25	682.18	828.03
	12.755	10.642	12.969				480.25	682.18	828.03
	10.937	15.664	6.0917				480.25	682.18	828.03
	6.5505	10.842	5.7175				480.25	682.18	828.03
	8.4371	11.277	9.1088				480.25	682.18	828.03
	7.4023	11.286	9.7158				480.25	682.18	828.03
	13.691	20.754	6.0871				480.25	682.18	828.03
	6.5071	12.551	8.2431				480.25	682.18	828.03
	12.154	23.77	6.2846				480.25	682.18	828.03
	5.8769	11.787	5.3499				480.25	682.18	828.03
	8.2672	16.112	13.144				480.25	682.18	828.03
	6.54	14.163	5.93				480.25	682.18	828.03
	9.9907	13.982	7.4196				480.25	682.18	828.03
	9.1217	20.082	8.2458				480.25	682.18	828.03
	7.5398	14.964	15.438				480.25	682.18	828.03
	6.5678	13.487	10.205				480.25	682.18	828.03
	9.0914	26.217	5.2036				480.25	682.18	828.03
	5.9083	20.173	6.8243				480.25	682.18	828.03
	7.2056	28.674	11.103				480.25	682.18	828.03
	6.2418	11.837	5.1062				480.25	564.42	828.03
	6.1902	12.254	8.3486				480.25	564.42	828.03
	11.216	12.967	12.821				480.25	564.42	828.03
	4.3285	13.89	5.7586				480.25	564.42	828.03
	7.3829	5.5864	14.525				480.25	564.42	828.03
	5.9209	5.2037	6.4859				480.25	564.42	828.03
	9.9	5.5412	10.582				480.25	564.42	828.03
	7.1395	11.731	7.889				480.25	564.42	828.03
	9.1796	7.7197	4.5162				480.25	564.42	828.03
	10.315	9.1308	9.6557				480.25	564.42	828.03
	6.7676	7.0597	16.429				480.25	564.42	828.03
	5.6533	5.9102	10.906				480.25	564.42	828.03
	6.3388	9.7906	12.338				480.25	564.42	828.03
	7.635	6.3446	7.2781				480.25	564.42	828.03
	7.8204	10.596	6.2016				480.25	564.42	828.03
	9.1488	10.038	9.9907				480.25	564.42	828.03
	9.7403	15.8	4.7526				480.25	564.42	828.03
	4.2336	6.8607	20.518				480.25	564.42	828.03
	4.7338	7.521	5.2728				480.25	564.42	828.03
	9.1317	8.421	7.0743				480.25	564.42	828.03
	5.2423	6.2363	16.633				480.25	564.42	828.03
	4.3566	11.596	13.062				480.25	564.42	828.03
	4.8968	9.5137	5.9102				480.25	564.42	828.03
	5.2755	6.5769	14.121				480.25	564.42	828.03
	6.4189	6.8845	4.3171				480.25	564.42	828.03
	7.1237	7.816	6.9864				480.25	564.42	828.03
	5.7852	13.942	5.1057				480.25	564.42	828.03
	7.6733	11.637	8.0813				480.25	564.42	828.03
	5.124	8.8382	10.666				480.25	564.42	828.03
	11.18	9.4033	6.4083				480.25	564.42	828.03
	4.3629	17.331	8.0869				480.25	564.42	828.03
	4.9132	8.4753	14.724				480.25	564.42	828.03
	6.7143	5.8091	6.3977				480.25	564.42	828.03
	5.9019	10.47	15.791				480.25	564.42	828.03
	8.6987	7.2078	9.9882				480.25	564.42	828.03
	9.7512	14.746	16.339				480.25	564.42	828.03
	22.623	5.1436	15.617				648.9	564.42	828.03
	19.041	12.839	10.517				648.9	564.42	828.03
	21.503	11.52	11.235				648.9	564.42	828.03
	17.616	7.2198	8.5939				648.9	564.42	828.03
	19.545	9.6736	10.776				648.9	564.42	828.03
	17.89	5.0418	9.2184				648.9	564.42	828.03
	16.948	5.4851	7.5436				648.9	564.42	828.03
	20.256	5.6404	11.308				648.9	564.42	828.03
	18.613	8.1584	11.421				648.9	564.42	828.03
	15.323	16.65	8.9446				648.9	564.42	828.03
	23.042	13.402	8.6314				648.9	564.42	828.03
	21.598	10.27	9.2545				648.9	564.42	828.03
	14.661	9.164	10.251				648.9	564.42	828.03
	14.524	7.4536	8.6799				648.9	564.42	828.03
	22.579	6.724	10.486				648.9	564.42	828.03
	15.494	20.03	9.2105				648.9	564.42	828.03
	21.041	6.4254	10.072				648.9	564.42	828.03
	12.79	20.723	11.185				648.9	564.42	828.03
	12.557	7.0809	10.939				648.9	564.42	828.03
	17.676	6.1668	12.39				648.9	564.42	828.03
	24.262	11.539	13.108				648.9	564.42	828.03
	14.199	6.3679	11.703				648.9	564.42	828.03
	12.316	9.7322	13.565				648.9	564.42	828.03
	18.349	7.5588	13.948				648.9	564.42	828.03
	16.552	7.0619	15.602				648.9	564.42	828.03
	24.025	11.076	16.405				648.9	564.42	828.03
	13.046	8.4932	19.784				648.9	564.42	828.03
	14.794	15.039	20.9				648.9	564.42	828.03
	16.534	8.7214	21.299				648.9	564.42	828.03
	10.743	17.35	21.424				648.9	564.42	828.03
	21.944	7.7395	24				648.9	564.42	828.03
	11.177	14.23	40.754				648.9	564.42	1609.4
	11.524	9.0112	43.981				648.9	564.42	1609.4
	18.179	17.686	39.602				648.9	564.42	1609.4
	13.278	9.9608	33.153				648.9	564.42	1609.4
	19.948	19.049	34.541				648.9	564.42	1609.4
	12.785	16.528	35.198				648.9	564.42	1609.4
	25.811	14.525	34.04				648.9	564.42	1609.4
	15.523	9.5063	34.271				648.9	564.42	1609.4
	10.443	12.508	38.829				648.9	564.42	1609.4
	16.344	10.473	33.341				648.9	564.42	1609.4
	24.649	10.511	33.986				648.9	564.42	1609.4
	9.9943	22.432	26.964				648.9	564.42	1609.4
	23.03	15.403	33.882				648.9	564.42	1609.4
	14.451	9.7511	28.867				648.9	564.42	1609.4
	12.367	10.226	21.717				648.9	564.42	1609.4
	10.57	21.853	27.469				648.9	564.42	1609.4
	20.402	12.704	27.466				648.9	564.42	1609.4
	9.5293	10.614	31.078				648.9	564.42	1609.4
	11.607	20.562	20.93				648.9	564.42	1609.4
	10.331	20.477	27.486				648.9	564.42	1609.4
	9.0606	10.613	22.616				648.9	590.07	1609.4
	17.749	9.7008	21.157				648.9	590.07	1609.4
	13.781	7.8457	31.174				648.9	590.07	1609.4
	9.7013	9.0805	26.834				648.9	590.07	1609.4
	23.54	6.6581	18.121				648.9	590.07	1609.4
	11.162	6.6864	23.301				648.9	590.07	1609.4
	10.268	6.5602	19.15				648.9	590.07	1609.4
	8.8693	6.8618	23.364				648.9	590.07	1609.4
	13.28	8.5489	19.302				648.9	590.07	1609.4
	14.542	16.647	16.154				648.9	590.07	1609.4
	7.981	4.8737	16.549				648.9	590.07	1609.4
	20.333	6.2083	28.297				648.9	590.07	1609.4
	8.2013	9.5234	14.762				648.9	590.07	1609.4
	16.646	6.9456	21.649				648.9	590.07	1609.4
	7.1498	6.887	19.026				648.9	590.07	1609.4
	24.1	9.6433	18.078				648.9	590.07	1609.4
	7.0223	5.2403	31.089				648.9	590.07	1609.4
	15.768	8.8802	18.756				648.9	590.07	1609.4
	6.6163	9.1958	15.909				648.9	590.07	1609.4
	23.523	9.1681	12.805				648.9	590.07	1609.4
	9.1077	6.5177	16.962				648.9	590.07	1609.4
	22.861	9.6435	14.471				648.9	590.07	1609.4
	9.7451	9.0859	18.552				648.9	590.07	1609.4
	16.035	16.237	12.063				648.9	590.07	1609.4
	22.513	7.7085	14.503				648.9	590.07	1609.4
	7.8971	12.703	16.249				648.9	590.07	1609.4
	9.0111	18.566	22.069				648.9	590.07	1609.4
	13.08	17.835	25.49				648.9	590.07	1609.4
	21.01	16.566	19.48				648.9	590.07	1609.4
	5.8535	13.807	17.068				648.9	590.07	1609.4
	6.3772	15.689	9.4828				648.9	590.07	1609.4
	20.371	14.684	9.5839				648.9	590.07	1609.4
	6.731	16.006	11.501				648.9	590.07	1609.4
	24.04	17.349	12.31				648.9	590.07	1609.4
	17.769	16.016	18.41				648.9	811.83	1609.4
	14.683	15.929	15.573				648.9	811.83	1609.4
	7.0632	10.26	12.454				648.9	811.83	1609.4
	4.5899	9.7825	20.307				648.9	811.83	1609.4
	6.8279	8.418	18.182				648.9	811.83	1609.4
	25.1	7.6105	17.653				648.9	811.83	1609.4
	18.697	7.2754	19.67				648.9	811.83	1609.4
	4.7252	7.3923	16.614				648.9	811.83	1609.4
	7.673	6.7665	10.166				648.9	811.83	1609.4
	8.3587	13.1	18.696				648.9	811.83	1609.4
	21.783	8.3027	23.533				648.9	811.83	1609.4
	16.792	5.1675	12.711				648.9	811.83	1609.4
	22.406	7.1093	6.9308				648.9	811.83	1609.4
	20.362	11.451	20.79				648.9	811.83	1609.4
	9.077	5.2044	8.4518				648.9	811.83	1609.4
	20.629	5.2509	15.975				648.9	811.83	1609.4
	19.438	8.7045	13.255				648.9	811.83	1609.4
	11.917	15.094	6.1223				648.9	811.83	1609.4
	18.116	10.968	12.104				648.9	811.83	1609.4
	8.3148	6.9212	10.041				648.9	811.83	1609.4
	7.2553	14.689	10.913				648.9	811.83	1609.4
	15.101	15.468	11.141				648.9	811.83	1609.4
	5.5024	10.942	10.199				648.9	811.83	1609.4
	9.3193	8.3164	15.299				648.9	811.83	1609.4
	13.424	12.003	9.6307				648.9	811.83	1609.4
	6.6715	8.5314	10.893				648.9	811.83	1609.4
	3.7443	6.4398	20.269				648.9	811.83	1609.4
	19.218	14.677	10.209				648.9	811.83	1609.4
	5.2546	9.7446	14.435				648.9	811.83	1609.4
	15.965	15.447	13.074				648.9	811.83	1609.4
	15.745	18.655	16.075				648.9	811.83	1609.4
	15.35	9.4704	10.304				648.9	811.83	1609.4
	21.225	8.0332	8.4497				648.9	811.83	1609.4
	15.809	9.9669	15.996				648.9	811.83	1609.4
	10.893	7.4986	16.308				648.9	811.83	1609.4
	22.254	9.2749	12.062				648.9	811.83	1609.4
	5.8612	8.9441	11.583				648.9	811.83	1609.4
	17.136	7.5312	7.8465				648.9	811.83	1609.4
	9.6223	11.686	9.9862				648.9	811.83	1609.4
	4.2765	11.724	17.383				648.9	811.83	1609.4
	12.654	8.706	6.7709				648.9	811.83	1609.4
	11.064	7.3528	13.358				648.9	811.83	1609.4
	17.698	11.019	14.115				648.9	811.83	1609.4
	6.1697	12.143	11.526				648.9	811.83	1609.4
	9.5389	13.48	16.357				648.9	811.83	1609.4
	16.677	9.2018	12.797				648.9	811.83	1609.4
	10.393	7.1266	16.189				648.9	811.83	1609.4
	9.1586	8.2814	19.344				648.9	811.83	1609.4
	4.5269	18.68	20.098				648.9	811.83	1609.4
	14.16	9.1964	17.366				648.9	811.83	1609.4
	15.038	9.8781	23.17				648.9	811.83	1609.4
	12.229	13.071	13.372				648.9	811.83	1609.4
	18.312	26.309	11.948				648.9	811.83	1609.4
	6.3438	5.871	11.553				648.9	811.83	1609.4
	15.064	14.56	11.291				648.9	811.83	1609.4
	8.7372	9.0364	9.5401				648.9	811.83	1609.4
	14.428	8.0395	19.145				648.9	811.83	1609.4
	4.024	24.016	24.007				648.9	811.83	1609.4
	17.436	5.1957	17.383				648.9	811.83	1609.4
	18.603	4.7858	8.6856				648.9	811.83	1609.4
	13.496	8.5018	10.557				648.9	811.83	1609.4
	5.4997	6.8949	9.0795				648.9	811.83	1609.4
	16.917	6.3813	12.329				648.9	811.83	1609.4
	4.7089	9.6775	9.0968				648.9	811.83	1609.4
	15.158	25.862	13.483				648.9	811.83	1609.4
	12.772	7.0253	26.858				648.9	811.83	1609.4
	9.1844	8.4299	12.961				648.9	811.83	1609.4
	6.0502	4.824	17.962				648.9	811.83	1609.4
	13.793	12.181	10.409				648.9	811.83	1609.4
	12.173	19.897	13.043				648.9	811.83	1609.4
	8.5811	6.0181	23.926				648.9	811.83	1609.4
	7.6651	10.489	13.648				648.9	811.83	1609.4
	7.1822	5.6294	19.084				648.9	811.83	1609.4
	10.523	17.009	11.943				648.9	811.83	1609.4
	16.471	7.3077	12.568				648.9	811.83	1609.4
	36.334	11.083	13.448				1349.7	811.83	1609.4
	33.927	7.2251	23.068				1349.7	811.83	1609.4
	32.256	5.7179	11.61				1349.7	811.83	1609.4
	31.909	5.4648	11.94				1349.7	811.83	1609.4
	30.679	5.3315	12.465				1349.7	811.83	1609.4
	25.92	6.5066	16.648				1349.7	811.83	1609.4
	32.29	6.6637	15.086				1349.7	811.83	1609.4
	25.29	5.3545	12.964				1349.7	811.83	1609.4
	26.918	8.2638	16.717				1349.7	811.83	1609.4
	24.476	10.295	14.192				1349.7	811.83	1609.4
	23.275	5.9262	19.572				1349.7	811.83	1609.4
	25.269	12.326	15.595				1349.7	811.83	1609.4
	24.19	17.064	25.96				1349.7	811.83	1609.4
	22.218	9.402	16.085				1349.7	811.83	1609.4
	24.207	7.5428	16.46				1349.7	811.83	1609.4
	21.172	6.5696	20.322				1349.7	811.83	1609.4
	29.754	7.2063	18.743				1349.7	811.83	1609.4
	21.935	6.2632	20.585				1349.7	811.83	1609.4
	24.46	12.292	23.682				1349.7	811.83	1609.4
	19.366	6.4236	22.16				1349.7	811.83	1609.4
	25.189	8.2306	26.306				1349.7	811.83	1609.4
	19.35	7.3297	27.609				1349.7	811.83	1609.4
	20.695	8.1891	24.495				1349.7	811.83	1609.4
	19.631	10.885	19.604				1349.7	811.83	1609.4
	20.084	9.8738	21.068				1349.7	811.83	1609.4
	24.713	9.361	21.556				1349.7	811.83	1609.4
	18.373	9.0044	18.018				1349.7	811.83	1609.4
	21.142	12.683	18.851				1349.7	811.83	1609.4
	20.145	12.661	21.13				1349.7	811.83	1609.4
	22.676	7.451	26.688				1349.7	811.83	1609.4
	27.614	7.6464	21.874				1349.7	811.83	1609.4
	21.52	18.061	18.662				1349.7	811.83	1609.4
	21.937	10.189	26.262				1349.7	811.83	1609.4
	18.584	8.2804	28.174				1349.7	811.83	1609.4
	16.401	8.9785	21.204				1349.7	811.83	1609.4
	17.074	9.1514	24.594				1349.7	811.83	1609.4
	23.218	8.2015	21.725				1349.7	811.83	1609.4
	15.997	11.013	20.253				1349.7	811.83	1609.4
	20.266	8.4387	23.134				1349.7	811.83	1609.4
	16.683	9.2537	31.069				1349.7	811.83	1609.4
	20.896	8.8487	25.359				1349.7	811.83	1609.4
	16.349	12.155	27.819				1349.7	811.83	1609.4
	24.989	9.3457	22.9				1349.7	811.83	1609.4
	18.342	12.912	30.188				1349.7	811.83	1609.4
	14.554	10.227	23.863				1349.7	811.83	1609.4
	14.895	13.111	32.652				1349.7	811.83	1609.4
	24.777	10.907	26.33				1349.7	811.83	1609.4
	14.222	12.088	26.09				1349.7	811.83	1609.4
	17.117	11.159	27.403				1349.7	811.83	1609.4
	22.325	14.826	32.648				1349.7	811.83	1609.4
	14.994	13.561	35.712				1349.7	811.83	1609.4
	23.09	12.668	26.49				1349.7	811.83	1609.4
	15.102	16.151	28.859				1349.7	811.83	1609.4
	14.073	14.121	34.122				1349.7	811.83	1609.4
	13.989	16.419	30.349				1349.7	811.83	1609.4
	19.413	18.392	34.434				1349.7	811.83	1609.4
	18.412	14.468	30.06				1349.7	811.83	1609.4
	14.025	23.963	39.081				1349.7	730.45	1609.4
	24.427	20.544	30.119				1349.7	730.45	1609.4
	13.878	14.379	33.688				1349.7	730.45	1609.4
	24.889	12.93	38.941				1349.7	730.45	1609.4
	20.899	22.572	33.61				1349.7	730.45	1609.4
	15.196	13.397	16.31				1349.7	730.45	1068.1
	16.357	13.513	16.858				1349.7	730.45	1068.1
	26.391	12.771	14.097				1349.7	730.45	1068.1
	13.651	16.254	18.984				1349.7	730.45	1068.1
	19.798	14.716	12.891				1349.7	730.45	1068.1
	17.897	9.2902	12.129				1349.7	730.45	1068.1
	14.029	15.794	10.572				1349.7	730.45	1068.1
	17.445	14.542	7.9768				1349.7	730.45	1068.1
	16.803	10.511	9.2712				1349.7	730.45	1068.1
	25.014	8.2477	8.0662				1349.7	730.45	1068.1
	12.054	10.627	20.802				1349.7	730.45	1068.1
	13.767	19.563	12.664				1349.7	730.45	1068.1
	24.892	7.3384	15.771				1349.7	730.45	1068.1
[truncated: 2,094 more rows]
