# Supplementary material for: Distinct retrograde microtubule motor sets drive early and late endosome transport
Source: EMBO J. 2020 Nov 20;39(24):e103661. doi: 10.15252/embj.2019103661 (PMC7737607; doi:10.15252/embj.2019103661)
Supplement: Supplementary file 15 — Source Data for Figure 6 [file EMBJ-39-e103661-s013.xlsx]

## Sheet: FIG 6B
Fig 6B
EE distance to nucleus normalized on cell size
	UT_EE	UT_cell	AZ82_EE	AZ82_cell
	0.0088147	4487.3	0.012084	3114.7
	0.0073461	4487.3	0.011788	3114.7
	0.0041564	4487.3	0.0075243	3114.7
	0.0035953	4487.3	0.013295	3114.7
	0.0033873	4487.3	0.013499	3114.7
	0.0035865	4487.3	0.013119	3114.7
	0.0070663	4487.3	0.010738	3114.7
	0.0079971	4487.3	0.0097125	3114.7
	0.0015473	4487.3	0.010317	3114.7
	0.0043509	4487.3	0.0024372	3114.7
	0.0011518	4487.3	0.0095837	3114.7
	0.0055886	4487.3	0.0080911	3114.7
	0.0036947	4487.3	0.0042767	3114.7
	0.0018587	4487.3	0.010238	3114.7
	0.0082409	4487.3	0.010983	3114.7
	0.0048375	4487.3	0.0069627	3114.7
	0.0091146	4487.3	0.0019321	3114.7
	0.0039058	4487.3	0.0094046	3114.7
	0.0020348	4487.3	0.012515	3114.7
	0.0042539	4487.3	0.010287	3114.7
	0.0091351	4487.3	0.0097561	3114.7
	0.00096984	4487.3	0.0015634	3114.7
	0.0025076	4487.3	0.0030705	3114.7
	0.0093128	4487.3	0.0095515	3114.7
	0.0018897	4487.3	0.0051739	3114.7
	0.0017596	4487.3	0.010987	3114.7
	0.0099399	4487.3	0.0037711	3114.7
	0.0083654	4487.3	0.012899	3114.7
	0.010605	4487.3	0.010334	3114.7
	0.0077896	4487.3	0.01146	3114.7
	0.003075	4487.3	0.0045561	3114.7
	0.011209	4487.3	0.0018815	3114.7
	0.0013911	4487.3	0.010807	3114.7
	0.0028792	4487.3	0.011503	3114.7
	0.0046309	4487.3	0.0042475	3114.7
	0.0051297	4487.3	0.010044	3114.7
	0.012249	4487.3	0.0085078	3114.7
	0.0022641	4487.3	0.0069102	3114.7
	0.012913	4487.3	0.006358	3114.7
	0.0059272	4487.3	0.0036635	3114.7
	0.0082529	4487.3	0.0096445	3114.7
	0.010045	4487.3	0.0076036	3114.7
	0.0034645	4487.3	0.0082108	3114.7
	0.011669	4487.3	0.0094636	3114.7
	0.012221	4487.3	0.0044166	3114.7
	0.013372	4487.3	0.010168	3114.7
	0.011137	4487.3	0.0045455	3114.7
	0.012686	4487.3	0.0074819	3114.7
	0.011994	4487.3	0.0054685	3114.7
	0.011132	4487.3	0.010019	3114.7
	0.0039206	4487.3	0.0094404	3114.7
	0.0099926	4487.3	0.0066431	3114.7
	0.010917	4487.3	0.0052797	3114.7
	0.0090841	4487.3	0.0088802	3114.7
	0.0080925	4487.3	0.0093443	3114.7
	0.0044836	4487.3	0.010971	3114.7
	0.0094482	4487.3	0.0098569	3114.7
	0.010157	4487.3	0.010253	3114.7
	0.014646	4487.3	0.0061275	3114.7
	0.013752	4487.3	0.0063698	3114.7
	0.010505	4487.3	0.0081532	3114.7
	0.012292	4487.3	0.0079501	3114.7
	0.012671	4487.3	0.0099305	3114.7
	0.011273	4487.3	0.0095549	3114.7
	0.0063148	4487.3	0.0070917	3114.7
	0.0051304	4487.3	0.011171	3114.7
	0.015262	4487.3	0.011146	3114.7
	0.0067092	4487.3	0.0092575	3114.7
	0.0090272	4487.3	0.010624	3114.7
	0.0050922	4487.3	0.012427	3114.7
	0.0098789	4487.3	0.009843	3114.7
	0.012988	4487.3	0.0062998	3114.7
	0.0065983	4487.3	0.0047314	3114.7
	0.0052405	4487.3	0.0089949	3114.7
	0.0053811	4487.3	0.0066442	3114.7
	0.012056	4487.3	0.001706	3114.7
	0.011336	4487.3	0.0034142	3114.7
	0.0079792	4487.3	0.010093	3114.7
	0.01419	4487.3	0.0074694	3114.7
	0.0058738	4487.3	0.0048223	3114.7
	0.012245	4487.3	0.0031611	3114.7
	0.011774	4487.3	0.0086856	3114.7
	0.0084687	4487.3	0.0041742	3114.7
	0.0057642	4487.3	0.012261	3114.7
	0.006126	4487.3	0.0036807	3114.7
	0.012206	4487.3	0.0028016	3114.7
	0.0057318	4487.3	0.0012457	3114.7
	0.007658	4487.3	0.010334	3114.7
	0.0057354	4487.3	0.010124	3114.7
	0.013559	4487.3	0.0059351	3114.7
	0.013462	4487.3	0.0060813	3114.7
	0.011677	4487.3	0.0064789	3114.7
	0.008724	4487.3	0.010084	3114.7
	0.0060035	4487.3	0.0071686	3114.7
	0.0069761	4487.3	0.0078517	3114.7
	0.0061919	4487.3	0.013847	3114.7
	0.0072907	4487.3	0.0071421	3114.7
	0.0078271	4487.3	0.0053648	3114.7
	0.0068127	4487.3	0.012109	3114.7
	0.0076875	4487.3	0.013842	3114.7
	0.0068332	4487.3	0.011312	3114.7
	0.0076473	4487.3	0.0043254	3114.7
	0.0097397	4487.3	0.010557	3114.7
	0.0087678	4487.3	0.0012478	3114.7
	0.0073317	4487.3	0.0035396	3114.7
	0.0076364	4487.3	0.0049224	3114.7
	0.0084792	4487.3	0.0086748	3114.7
	0.0086018	4487.3	0.012451	3114.7
	0.010567	4487.3	0.0079361	3114.7
	0.0082795	4487.3	0.0039688	3114.7
	0.012966	4487.3	0.0044934	3114.7
	0.0096615	4487.3	0.0057979	3114.7
	0.014724	4487.3	0.008842	3594.3
	0.0093486	4487.3	0.0070698	3594.3
	0.0079358	4487.3	0.0053647	3594.3
	0.0081605	4487.3	0.005271	3594.3
	0.008676	4487.3	0.0043648	3594.3
	0.0090877	4487.3	0.0083516	3594.3
	0.0095729	4487.3	0.0036702	3594.3
	0.010011	4487.3	0.0062399	3594.3
	0.01371	4487.3	0.0078472	3594.3
	0.0068731	4487.3	0.0066027	3594.3
	0.011971	4487.3	0.005732	3594.3
	0.015013	4487.3	0.0024276	3594.3
	0.0073682	4487.3	0.0065579	3594.3
	0.0097226	4487.3	0.0047386	3594.3
	0.011876	4487.3	0.0040481	3594.3
	0.01093	4487.3	0.0051178	3594.3
	0.0057419	4487.3	0.0065787	3594.3
	0.0026341	4487.3	0.0065761	3594.3
	0.01213	4487.3	0.0053164	3594.3
	0.018141	4487.3	0.0069436	3594.3
	0.009482	4487.3	0.0063313	3594.3
	0.011792	4487.3	0.0068749	3594.3
	0.014243	4487.3	0.0074196	3594.3
	0.0076834	4487.3	0.0070409	3594.3
	0.0057364	4487.3	0.0070893	3594.3
	0.013007	4487.3	0.0068473	3594.3
	0.0073614	4487.3	0.009552	3594.3
	0.0070019	4487.3	0.0032376	3594.3
	0.0095744	4487.3	0.0048605	3594.3
	0.0097856	4487.3	0.0054536	3594.3
	0.006144	4487.3	0.002776	3594.3
	0.004138	4487.3	0.006055	3594.3
	0.0015132	4487.3	0.0086994	3594.3
	0.0037839	4487.3	0.010747	3594.3
	0.010068	4487.3	0.0071978	3594.3
	0.013912	4487.3	0.0072739	3594.3
	0.005782	4487.3	0.0060794	3594.3
	0.0086072	4487.3	0.0073533	3594.3
	0.006493	4487.3	0.0025399	3594.3
	0.011583	4487.3	0.013718	4506.9
	0.0081702	4487.3	0.012635	4506.9
	0.011291	4487.3	0.01112	4506.9
	0.010166	4487.3	0.012633	4506.9
	0.010437	4487.3	0.007421	4506.9
	0.0080988	4487.3	0.0081125	4506.9
	0.0027984	4487.3	0.0077293	4506.9
	0.0077969	4487.3	0.0055102	4506.9
	0.010001	4487.3	0.0047255	4506.9
	0.010095	4487.3	0.0038108	4506.9
	0.0053055	4487.3	0.0024348	4506.9
	0.0024624	4487.3	0.0030167	4506.9
	0.0048334	4487.3	0.0037176	4506.9
	0.0083369	4487.3	0.0042675	4506.9
	0.011661	4487.3	0.0028196	4506.9
	0.01134	4487.3	0.0024283	4506.9
	0.0085047	4487.3	0.0018462	4506.9
	0.011424	4487.3	0.0022296	4506.9
	0.0074254	4487.3	0.0031945	4506.9
	0.010709	4487.3	0.0024304	4506.9
	0.01352	4487.3	0.010153	4506.9
	0.0095117	4487.3	0.003985	4506.9
	0.0007094	4487.3	0.011136	4506.9
	0.0063569	4487.3	0.0037249	4506.9
	0.014857	4487.3	0.010298	4506.9
	0.0050851	4487.3	0.0035709	4506.9
	0.010496	4487.3	0.0029585	4506.9
	0.0087033	4487.3	0.0085876	4506.9
	0.0087957	4487.3	0.00195	4506.9
	0.010764	4487.3	0.0027895	4506.9
	0.0060207	4487.3	0.0080603	4506.9
	0.0096617	4487.3	0.0039378	4506.9
	0.011996	4487.3	0.01076	4506.9
	0.0095877	4487.3	0.0090206	4506.9
	0.012853	4487.3	0.0044135	4506.9
	0.01275	4487.3	0.0021505	4506.9
	0.012509	4487.3	0.0018927	4506.9
	0.0073739	4487.3	0.0042156	6361.3
	0.0055085	5016.6	0.0016838	6361.3
	0.0055205	5016.6	0.0032854	6361.3
	0.0052383	5016.6	0.0032127	6361.3
	0.0051758	5016.6	0.0048688	6361.3
	0.0062314	5016.6	0.0097834	6361.3
	0.0051697	5016.6	0.0084463	6361.3
	0.0052912	5016.6	0.0088703	6361.3
	0.0057832	5016.6	0.011768	6361.3
	0.0048863	5016.6	0.012052	6361.3
	0.0049881	5016.6	0.0096541	6361.3
	0.0052822	5016.6	0.0092055	6361.3
	0.0073619	5016.6	0.0094007	6361.3
	0.0069444	5016.6	0.0093913	6361.3
	0.0072945	5016.6	0.0097008	6361.3
	0.004258	5016.6	0.010096	6361.3
	0.0075269	5016.6	0.012557	6361.3
	0.0064354	5016.6	0.0099359	6361.3
	0.00701	5016.6	0.01002	6361.3
	0.0079041	5016.6	0.011677	6361.3
	0.0062714	5016.6	0.010476	6361.3
	0.0083641	5016.6	0.010071	6361.3
	0.0065439	5016.6	0.0099929	6361.3
	0.0063339	5016.6	0.010149	6361.3
	0.0077004	5016.6	0.010364	6361.3
	0.0066934	5016.6	0.010154	6361.3
	0.0035409	5016.6	0.010263	6361.3
	0.0067433	5016.6	0.01044	6361.3
	0.0051349	5016.6	0.010999	6361.3
	0.0073563	5016.6	0.011962	6361.3
	0.0095126	5016.6	0.010881	6361.3
	0.0088002	5016.6	0.010767	6361.3
	0.0066425	5016.6	0.010659	6361.3
	0.0073017	5016.6	0.011035	6361.3
	0.0060269	5016.6	0.011085	6361.3
	0.0028265	5016.6	0.010833	6361.3
	0.0068231	5016.6	0.011834	6361.3
	0.0032936	5016.6	0.011464	6361.3
	0.0093865	5016.6	0.012139	6361.3
	0.0077984	5016.6	0.011661	6361.3
	0.0084098	5016.6	0.012412	6361.3
	0.007615	5016.6	0.011578	6361.3
	0.0078726	5016.6	0.0097579	6361.3
	0.0088801	5016.6	0.0035609	6361.3
	0.0095225	5016.6	0.011123	6361.3
	0.0071748	5016.6	0.010103	6361.3
	0.0074619	5016.6	0.011541	6361.3
	0.009658	5016.6	0.010797	6361.3
	0.0078757	5016.6	0.0078064	6361.3
	0.0081798	5016.6	0.00382	6361.3
	0.00995	5016.6	0.010232	6361.3
	0.0092653	5016.6	0.01112	6361.3
	0.009863	5016.6	0.003121	6361.3
	0.0095377	5016.6	0.010931	6361.3
	0.0085045	5016.6	0.0078981	6361.3
	0.0094517	5016.6	0.011987	6361.3
	0.009831	5016.6	0.0098414	6361.3
	0.0096023	5016.6	0.0077666	6361.3
	0.0098614	5016.6	0.0027758	5268
	0.0096672	5016.6	0.0037424	5268
	0.010737	5016.6	0.0038367	5268
	0.010195	5016.6	0.011063	5268
	0.0098333	5016.6	0.014412	5268
	0.010831	5016.6	0.014981	5268
	0.0093945	5016.6	0.015257	5268
	0.0046976	5016.6	0.01466	5268
	0.01074	5016.6	0.0065432	5268
	0.010447	5016.6	0.0142	5268
	0.01023	5016.6	0.014215	5268
	0.0095737	5016.6	0.0048335	5268
	0.010188	5016.6	0.004607	5268
	0.0093917	5016.6	0.0047968	5268
	0.0091767	5016.6	0.0035131	5268
	0.0032997	5016.6	0.0035772	5268
	0.011806	5016.6	0.0057584	5268
	0.005133	5016.6	0.0094224	5268
	0.010199	5016.6	0.015556	5268
	0.0096858	5016.6	0.009718	5268
	0.011122	5016.6	0.0031832	5268
	0.0028831	5016.6	0.0049108	5268
	0.0035593	5016.6	0.015816	5268
	0.010144	5016.6	0.0058977	5151.6
	0.011544	5016.6	0.0031061	5151.6
	0.0032833	5016.6	0.0020739	5151.6
	0.010905	5016.6	0.0061156	5151.6
	0.011323	5016.6	0.0059614	5151.6
	0.011958	5016.6	0.0039887	5151.6
	0.01034	5016.6	0.0050731	5151.6
	0.011078	5016.6	0.0085912	5151.6
	0.011515	5016.6	0.0088292	5151.6
	0.012601	5016.6	0.0097172	5151.6
	0.012925	5016.6	0.0013618	5151.6
	0.011499	5016.6	0.0028497	5151.6
	0.010092	5016.6	0.0046583	5151.6
	0.0095163	5016.6	0.0067848	5151.6
	0.011752	5016.6	0.0033253	5151.6
	0.0056357	5016.6	0.0038404	5151.6
	0.01089	5016.6	0.0057853	5151.6
	0.012875	5016.6	0.004872	5151.6
	0.0048699	5016.6	0.0080432	5151.6
	0.010797	5016.6	0.0056651	5151.6
	0.012634	5016.6	0.0062457	5151.6
	0.011117	5016.6	0.0079494	5151.6
	0.010941	5016.6	0.0067692	3616.8
	0.010018	5016.6	0.0047513	3616.8
	0.0085461	5016.6	0.0048096	3616.8
	0.012647	5016.6	0.0052513	3616.8
	0.010793	5016.6	0.0057875	3616.8
	0.011838	5016.6	0.0017406	3616.8
	0.0054745	5016.6	0.0024648	3616.8
	0.010581	5016.6	0.00097248	3616.8
	0.010333	5016.6	0.00036642	3616.8
	0.0083174	5016.6	0.0050055	3616.8
	0.0057167	5016.6	0.00071554	3616.8
	0.011102	5016.6	0.003968	3616.8
	0.0096076	5016.6	0.0042266	3616.8
	0.0081405	5016.6	0.0024404	3616.8
	0.0067638	5016.6	0.0020128	3616.8
	0.012076	5016.6	0.0040472	3616.8
	0.0055749	5016.6	0.0028008	3616.8
	0.0057101	5016.6	0.0039068	3616.8
	0.006527	5016.6	0.006256	3616.8
	0.0085013	5016.6	0.0039548	3616.8
	0.0093586	5016.6	0.0041597	3616.8
	0.0086652	5016.6	0.005269	3616.8
	0.0075394	5016.6	0.0051458	3616.8
	0.0059312	5016.6	0.0051131	3616.8
	0.0080799	5016.6	0.005884	3616.8
	0.0095521	5016.6	0.011164	3616.8
	0.006228	5016.6	0.0073946	3616.8
	0.0060356	5016.6	0.010107	3616.8
	0.006041	5016.6	0.010153	3616.8
	0.0077627	5016.6	0.01166	3616.8
	0.0074553	5016.6	0.0011269	3616.8
	0.010042	5016.6	0.0053981	3616.8
	0.0089994	5016.6	0.0030981	3616.8
	0.0067764	5016.6	0.004676	3616.8
	0.0093322	5016.6	0.0043217	3616.8
	0.0073984	5016.6	0.0081265	3616.8
	0.0075686	5016.6	0.0082641	3616.8
	0.0069012	5016.6	0.0052129	3616.8
	0.010522	5016.6	0.0026897	3616.8
	0.010531	5016.6	0.0028743	3616.8
	0.012164	5016.6	0.0026037	3616.8
	0.011373	5016.6	0.00093103	3616.8
	0.0058011	5016.6	0.0024899	3616.8
	0.0087853	5016.6	0.011476	3616.8
	0.0057161	5016.6	0.011252	3616.8
	0.005318	5016.6	0.0056158	3616.8
	0.0072886	5016.6	0.0076689	3616.8
	0.010903	5016.6	0.0019693	3616.8
	0.0078822	5016.6	0.0081543	3616.8
	0.0079542	5016.6	0.010441	3616.8
	0.0096707	5016.6	0.005801	3616.8
	0.01159	5016.6	0.0086909	3616.8
	0.0068719	5016.6	0.0031534	3616.8
	0.010513	5016.6	0.0092098	3616.8
	0.0066212	5016.6	0.0027978	3616.8
	0.0097265	5016.6	0.0066337	3616.8
	0.0071028	5016.6	0.0040535	3616.8
	0.011552	5016.6	0.0066629	3616.8
	0.011047	5016.6	0.009021	3616.8
	0.0085955	5016.6	0.008225	3616.8
	0.0041215	5016.6	0.0040438	3616.8
	0.0062609	5016.6	0.0089414	3616.8
	0.010061	5016.6	0.0024583	3616.8
	0.0070398	5016.6	0.011377	3616.8
	0.0077047	5016.6
	0.0034678	5016.6
	0.008171	5016.6
	0.0088878	5016.6
	0.0055671	5016.6
	0.0054856	5016.6
	0.0072286	5016.6
	0.0098637	5016.6
	0.0086952	5016.6
	0.0096051	5016.6
	0.011512	5016.6
	0.0081208	5016.6
	0.012043	5016.6
	0.0099361	5016.6
	0.0085107	5016.6
	0.0046255	5016.6
	0.010552	5016.6
	0.0092596	5016.6
	0.012302	5016.6
	0.0097368	5016.6
	0.0073041	5016.6
	0.0034656	5016.6
	0.0087484	5016.6
	0.010407	5016.6
	0.011407	5016.6
	0.010358	5016.6
	0.012498	5016.6
	0.0064987	5016.6
	0.0072417	5016.6
	0.0066684	5016.6
	0.0060781	5016.6
	0.012736	5016.6
	0.0087407	5016.6
	0.0096226	5016.6
	0.010521	5016.6
	0.010491	5016.6
	0.0088734	5016.6
	0.0097267	5016.6
	0.011394	5016.6
	0.010798	5016.6
	0.0052409	5016.6
	0.009017	5016.6
	0.011745	5016.6
	0.012459	5016.6
	0.009791	5016.6
	0.0079084	5016.6
	0.010465	5016.6
	0.0068813	5016.6
	0.0067757	5016.6
	0.0063939	5016.6
	0.010234	5016.6
	0.0092722	2633.2
	0.0073125	2633.2
	0.0070117	2633.2
	0.0073957	2633.2
	0.0066347	2633.2
	0.0089913	2633.2
	0.0072677	2633.2
	0.0086632	2633.2
	0.0058209	2633.2
	0.0038178	2633.2
	0.0049342	2633.2
	0.0034295	2633.2
	0.0034612	2633.2
	0.0041352	2633.2
	0.0046818	2633.2
	0.0093625	2633.2
	0.0087851	2633.2
	0.0066967	2633.2
	0.0052376	2633.2
	0.010003	2633.2
	0.0070552	2633.2
	0.013028	2633.2
	0.0087193	2633.2
	0.0058741	2633.2
	0.012442	2633.2
	0.0053088	2633.2
	0.0047125	2633.2
	0.0099487	2633.2
	0.0042913	2633.2
	0.012778	2633.2
	0.0064193	2633.2
	0.011947	2633.2
	0.0079525	2633.2
	0.013251	2633.2
	0.0098814	2633.2
	0.0066598	2633.2
	0.013121	2633.2
	0.0098134	2633.2
	0.013908	2633.2
	0.014875	2633.2
	0.012313	2633.2
	0.011238	2633.2
	0.014007	2633.2
	0.013172	2633.2
	0.021164	2633.2
	0.017087	2633.2
	0.019387	2633.2
	0.017581	2633.2
	0.019318	2633.2
	0.024259	2633.2
	0.025216	2633.2
	0.025876	2633.2
	0.026373	2633.2
	0.020139	2633.2
	0.025817	2633.2
	0.022069	2633.2
	0.020354	2633.2
	0.023907	2633.2
	0.024881	2633.2
	0.026925	2633.2
	0.02369	2633.2
	0.026425	2633.2
	0.025712	2633.2
	0.026988	2633.2
	0.027788	2633.2
	0.026876	2633.2
	0.016819	2633.2
	0.015108	2633.2
	0.018225	2633.2
	0.018765	2633.2
	0.0076409	2633.2
	0.012315	2633.2
	0.0095617	2633.2
	0.0057318	2633.2
	0.0039872	2633.2
	0.0071468	2633.2
	0.022307	2633.2
	0.0054954	2633.2
	0.014317	2633.2
	0.010918	2633.2
	0.013617	2633.2
	0.011476	2633.2
	0.011054	2633.2
	0.011042	2633.2
	0.022624	2633.2
	0.022371	2633.2
	0.022824	2633.2
	0.0073784	2633.2
	0.024827	2633.2
	0.02332	2633.2
	0.02343	2633.2
	0.013418	2633.2
	0.011237	2633.2
	0.0065016	2633.2
	0.013408	2633.2
	0.0094303	2633.2
	0.0034801	2633.2
	0.018653	2633.2
	0.018941	2633.2
	0.010799	2633.2
	0.0033398	2633.2
	0.0082732	2633.2
	0.023038	2633.2
	0.0079934	2633.2
	0.0089307	3636.4
	0.0043782	3636.4
	0.0084802	3636.4
	0.002663	3636.4
	0.0021215	3636.4
	0.0033354	3636.4
	0.0019516	3636.4
	0.001662	3636.4
	0.0024723	3636.4
	0.0028964	3636.4
	0.00064352	3636.4
	0.0025455	3636.4
	0.00021923	3636.4
	0.0030637	3636.4
	0.0024537	3636.4
	0.004177	3636.4
	0.007399	3636.4
	0.0079188	3636.4
	0.0088598	3636.4
	0.010774	3636.4
	0.010282	3636.4
	0.011257	3636.4
	0.01213	3636.4
	0.011894	3636.4
	0.0094928	3636.4
	0.013256	3636.4
	0.010243	3636.4
	0.012154	3636.4
	0.010562	3636.4
	0.011248	3636.4
	0.0099819	3636.4
	0.011121	3636.4
	0.014008	3636.4
	0.013612	3636.4
	0.0097625	3636.4
	0.011197	3636.4
	0.011638	3636.4
	0.010926	3636.4
	0.012137	3636.4
	0.012563	3636.4
	0.010738	3636.4
	0.011188	3636.4
	0.014069	3636.4
	0.010551	3636.4
	0.010964	3636.4
	0.0115	3636.4
	0.011378	3636.4
	0.012382	3636.4
	0.0028444	3636.4
	0.0020267	3636.4
	0.011921	3636.4
	0.0097806	3636.4
	0.011151	3636.4
	0.010623	3636.4
	0.011122	3636.4
	0.010856	3636.4
	0.012305	3636.4
	0.0035245	3636.4
	0.0012892	3636.4
	0.0023794	3636.4
	0.010613	3636.4
	0.0093824	3636.4
	0.0087508	3636.4
	0.010719	3636.4
	0.013258	3636.4
	0.010378	3636.4
	0.010374	3636.4
	0.0064663	3636.4
	0.0091205	3636.4
	0.012044	3636.4
	0.0095924	3636.4
	0.012967	3636.4
	0.010322	3636.4
	0.0012832	5793.7
	0.0014342	5793.7
	0.0034982	5793.7
	0.0059482	5793.7
	0.0062086	5793.7
	0.0066765	5793.7
	0.0073707	5793.7
	0.0065594	5793.7
	0.0067805	5793.7
	0.0070215	5793.7
	0.0075104	5793.7
	0.007291	5793.7
	0.0060731	5793.7
	0.0066198	5793.7
	0.0071168	5793.7
	0.0078347	5793.7
	0.0063722	5793.7
	0.0073147	5793.7
	0.0076959	5793.7
	0.006689	5793.7
	0.007215	5793.7
	0.0067646	5793.7
	0.0068979	5793.7
	0.0071265	5793.7
	0.0068971	5793.7
	0.0071157	5793.7
	0.0075727	5793.7
	0.0076538	5793.7
	0.008019	5793.7
	0.0074534	5793.7
	0.0071558	5793.7
	0.0074519	5793.7
	0.0071272	5793.7
	0.0071219	5793.7
	0.0074743	5793.7
	0.0078369	5793.7
	0.0081177	5793.7
	0.0083217	5793.7
	0.0078583	5793.7
	0.0080013	5793.7
	0.0081426	5793.7
	0.0083699	5793.7
	0.0079018	5793.7
	0.0086058	5793.7
	0.0084919	5793.7
	0.0086513	5793.7
	0.008397	5793.7
	0.0087685	5793.7
	0.0089084	5793.7
	0.0087837	5793.7
	0.0089321	5793.7
	0.0089998	5793.7
	0.0092094	5793.7
	0.0093903	5793.7
	0.0097312	5793.7
	0.0093692	5793.7
	0.0095735	5793.7
	0.0095667	5793.7
	0.0099526	5793.7
	0.0096686	5793.7
	0.0097552	5793.7
	0.01024	5793.7
	0.010206	5793.7
	0.010419	5793.7
	0.010833	5793.7
	0.01088	5793.7
	0.011114	5793.7
	0.011121	5793.7
	0.011112	5793.7
	0.011403	5793.7
	0.01131	5793.7
	0.011251	5793.7
	0.011478	5793.7
	0.011749	5793.7
	0.008671	5793.7
	0.0012889	5793.7
	0.0098832	5793.7
	0.008469	5793.7
	0.0099953	5793.7
	0.010514	5793.7
	0.0094767	5793.7
	0.0093985	5793.7
	0.0071398	5793.7
	0.010311	5793.7
	0.0075651	5793.7
	0.010212	5793.7
	0.0072722	5793.7
	0.00677	5793.7
	0.006951	5793.7
	0.0091816	5793.7
	0.0091324	5793.7
	0.0062649	5793.7
	0.0065579	5793.7
	0.0082277	5793.7
	0.0077482	5793.7
	0.0074905	5793.7
	0.008165	5793.7
	0.0093312	5793.7
	0.010514	5793.7
	0.010522	5793.7
	0.0096868	5793.7
	0.0093958	5793.7
	0.010677	5793.7
	0.0090068	5793.7
	0.0099003	5793.7
	0.0096939	5793.7
	0.0016751	5793.7
	0.0082942	5793.7
	0.010636	5793.7
	0.0076265	5793.7
	0.0092147	5793.7
	0.0086512	5793.7
	0.009272	5793.7
	0.0067986	5793.7
	0.0096599	5793.7
	0.0088987	5793.7
	0.0033524	5793.7
	0.0083257	5793.7
	0.0066268	5793.7
	0.0070882	5793.7
	0.0063741	5793.7
	0.010591	4021
	0.010102	4021
	0.0090001	4021
	0.0092563	4021
	0.0093058	4021
	0.0080656	4021
	0.0081606	4021
	0.0079438	4021
	0.0076946	4021
	0.0067876	4021
	0.0077213	4021
	0.005656	4021
	0.006057	4021
	0.0064196	4021
	0.0050991	4021
	0.0057379	4021
	0.0048804	4021
	0.0025682	4021
	0.0063399	4021
	0.0043847	4021
	0.0054139	4021
	0.0014829	4021
	0.0015945	4021
	0.0011508	4021
	0.0031006	4021
	0.004615	4021
	0.0010862	4021
	0.0026609	4021
	0.0042819	4021
	0.0055488	4021
	0.0011106	4021
	0.0022439	4021
	0.0016491	4021
	0.0033864	4021
	0.0022584	4021
	0.0080117	4021
	0.0026335	4021
	0.0031801	4021
	0.0032278	4021
	0.0062507	4021
	0.011211	4021
	0.0052746	4021
	0.011142	4021
	0.0066435	4021
	0.0082314	4021
	0.012419	4021
	0.0058781	4021
	0.011415	4021
	0.0058004	4021
	0.011794	4021
	0.012589	4021
	0.00902	4021
	0.0076821	4021
	0.0074599	4021
	0.0068112	4021
	0.006611	4021
	0.0068812	4021
	0.0084654	4021
	0.008283	4021
	0.012476	4021
	0.014337	4021
	0.014846	4021
	0.012729	4021
	0.010618	4021
	0.013147	4021
	0.013961	4021
	0.011713	4021
	0.013466	4021
	0.014596	4021
	0.015993	4021
	0.016363	4021
	0.014582	4021
	0.011968	4021
	0.016001	4021
	0.015033	4021
	0.010418	4021
	0.014875	4021
	0.015853	4021
	0.013847	4021
	0.012276	4021
	0.01508	4021
	0.011418	4021
	0.013716	4021
	0.014863	4021
	0.013196	4021
	0.011966	4021
	0.014659	4021
	0.0012465	4021
	0.0015756	4021
	0.012871	4021
	0.0015728	4021
	0.0016879	4021
	0.0057395	4021
	0.0038193	4021
	0.0061784	4021
	0.013952	4021
	0.012387	4021
	0.012962	4021
	0.012921	4021
	0.012918	4021
	0.012005	4021
	0.0057355	4021
	0.0093163	4021
	0.0067307	4021
	0.0062472	4021
	0.0056559	4021
	0.0044456	4021
	0.0075588	4021
	0.0053525	4021
	0.0054155	4021
	0.0045839	4021
	0.003079	4021
	0.013576	4021
	0.016253	4021
	0.012616	4021
	0.011826	4021
	0.015351	4021
	0.014232	4021
	0.015348	4021
	0.012424	4021
	0.0067963	4021
	0.0067468	4021
	0.0036476	4021
	0.013702	4021
	0.005858	4021
	0.0065954	4021
	0.014344	4021
	0.001494	4021
	0.010473	4021
	0.0072996	4021
	0.0091281	4021
	0.01243	4021
	0.0044124	4021
	0.013939	4021
	0.0021724	4021
	0.0087956	4021
	0.013537	4021
	0.005822	4021
	0.0030622	4021
	0.012649	4021
	0.0075603	4021
	0.010165	4021
	0.0060871	4021
	0.012474	4021
	0.0060759	4021
	0.0046199	4021
	0.0085619	4021
	0.014774	4021
	0.012216	4021

## Sheet: FIG 6C
Fig 6C
EE retrograde velocity
	UT	CilioD	AZ82
	0.32651	0.23565	0.26761
	0.31955	0.35384	0.43363
	0.2954	0.31399	0.31934
	0.36004	0.36898	0.33196
	0.30512	0.39967	0.36691
	0.23778	0.34131	0.34666
	0.45488	0.43777	0.41327
	0.38443	0.25707	0.43686
	0.31268	0.41841	0.30512
	0.42395	0.17183	0.37977
	0.28429	0.37043	0.28835
	0.3903	0.32119	0.31146
	0.32053	0.39813	0.2286
	0.27447	0.29177	0.36152
	0.33245	0.56949	0.25504
	0.35167	0.35905	0.23039
	0.32072	0.26357	0.78934
	0.39027	0.29192	0.31015
	0.42789	0.26335	0.33355
	0.16166	0.28478	0.24981
	0.37837	0.13892	0.26992
	0.2338	0.41883	0.21719
	0.27625	0.18863	0.26121
	0.31841	0.32779	0.2921
	0.43097	0.23933	0.29088
	0.55018	0.31541	0.33807
	0.29705	0.23942	0.39345
	0.35318	0.52042	0.36419
	0.42142	0.40853	0.35881
	0.1785	0.28036	0.21649
	0.20452	0.30218	0.29009
	0.36426	0.33709	0.21888
	0.33402	0.35507	0.32963
	0.31883	0.29652	0.26267
	0.29308	0.38786	0.18282
	0.26102	0.32188	0.38334
	0.14911	0.26515	0.5667
	0.30395	0.33556	0.40456
	0.7131	0.23713	0.19094
	0.37404	0.25288	0.36702
	0.33158	0.25088	0.19052
	0.18854	0.24279	0.43713
	0.35771	0.35846	0.36785
	0.37553	0.36095	0.15433
	0.35481	0.41709	0.31447
	0.32581	0.32091	0.44887
	0.27992	0.34558	0.4281
	0.57434	0.24805	0.19444
	0.29246	0.4191	0.39845
	0.22481	0.33344	0.21783
	0.23057	0.35974	0.24797
	0.41253	0.30927	0.30181
	0.29397	0.33279	0.31435
	0.60496	0.33826	0.27562
	0.32008	0.59703	0.41784
	0.15959	0.27434	0.14281
	0.24159	0.18648	0.2854
	0.46654	0.2559	0.39056
	0.28649	0.31144	0.57911
	0.31206	0.26669	0.19484
	0.2639	0.27082	0.19896
	0.27316	0.47672	0.38654
	0.21067	0.30536	0.44106
	0.25438	0.21762	0.21755
	0.12969	0.29571	0.29169
	0.30166	0.28348	0.51608
	0.24476	0.15212	0.56437
	0.20894	0.36174	0.5017
	0.2407	0.31097	0.28738
	0.19212	0.28466	0.68244
	0.44656	0.31976	0.58517
	0.21325	0.33772	0.34843
	0.31311	0.27583	0.51445
	0.2564	0.2946	0.29324
	0.16898	0.28959	0.57301
	0.33573	0.31891	0.43516
	0.30437	0.31024	0.33363
	0.29619	0.31995	0.438
	0.3094	0.36424	0.29715
	0.16175	0.24137	0.44031
	0.36584	0.34413	0.5469
	0.27471	0.25783	0.50793
	0.36414	0.25092	0.41893
	0.48524	0.33488	0.32743
	0.4312	0.25492	0.49886
	0.20579	0.17408	0.24434
	0.38213	0.3697	0.40947
	0.27009	0.20676	0.49519
	0.26308	0.35399	0.41992
	0.48056	0.28931	0.26718
	0.29446	0.34649	0.25942
	0.29988	0.30875	0.47497
	0.24496	0.33977	0.32815
	0.21818	0.19972	0.30499
	0.36266	0.30061	0.37812
	0.17687	0.30439	0.49908
	0.28395	0.36577	0.27718
	0.34229	0.26432	0.43702
	0.23845	0.51505	0.28813
	0.16386	0.28752	0.43243
	0.16708	0.20575	0.55086
	0.27837	0.29721	0.54698
	0.31457	0.37687	0.60137
	0.1192	0.23983	0.57741
	0.31231	0.30179	0.45127
	0.16934	0.25812	0.36427
	0.20121	0.21215	0.48893
	0.20867	0.38631	0.33625
	0.31595	0.26406	0.46175
	0.15507	0.23998	0.49968
	0.45437	0.2908	0.26208
	0.21929	0.26981	0.41604
	0.15326	0.18103	0.38291
	0.23793	0.32321	0.41893
	0.20724	0.22996	0.40962
	0.40039	0.32975	0.30273
	0.16087	0.28975	0.501
	0.22666	0.21136	0.59802
	0.508	0.23879	0.31743
	0.49368	0.15528	0.2482
	0.53068	0.25361	0.40344
	0.25531	0.20159	0.51852
	0.18456	0.25631	0.36125
	0.1925	0.29736	0.31173
	0.23529	0.18919	0.42542
	0.2263	0.22917	0.30361
	0.18864	0.3285	0.32521
	0.17794	0.42105	0.47837
	0.15339	0.22875	0.35913
	0.25957	0.23779	0.2623
	0.24244	0.28095	0.46298
	0.43278	0.28006	0.57401
	0.33627	0.15887	0.37056
	0.21408	0.2777	0.35958
	0.13583	0.21544	0.24615
	0.24417	0.21984	0.35352
	0.23128	0.15495	0.36528
	0.16652	0.21726	0.49963
	0.29417	0.2423	0.4458
	0.19603	0.17534	0.38049
	0.18163	0.27597	0.30746
	0.32287	0.30115	0.44664
	0.23331	0.27486	0.62701
	0.19275	0.22288	0.31061
	0.29549	0.28707	0.31734
	0.32861	0.25891	0.26392
	0.62209	0.41704	0.41676
	0.23063	0.23478	0.21286
	0.39963	0.14736	0.41236
	0.16688	0.19523	0.39015
	0.34321	0.28693	0.3532
	0.25898	0.21051	0.4342
	0.27689	0.2727	0.35252
	0.23513	0.28771	0.4158
	0.39653	0.40545	0.37172
	0.26286	0.56728	0.40647
	0.28174	0.45219	0.40348
	0.24671	0.35172	0.46597
	0.26748	0.32112	0.24492
	0.19246	0.35526	0.4143
	0.29513	0.54509	0.81019
	0.26164	0.42559	0.41105
	0.38242	0.22167	0.44899
	0.23852	0.24724	0.59307
	0.2283	0.46881	0.47301
	0.28632	0.40639	0.2969
	0.27735	0.23248	0.50436
	0.20679	0.33186	0.45864
	0.30428	0.2011	0.25771
	0.21845	0.20391	0.35161
	0.28441	0.33601	0.35469
	0.13289	0.33284	0.43218
	0.33155	0.30081	0.48195
	0.32753	0.26363	0.7397
	0.32905	0.22348	0.60751
	0.21312	0.25211	0.47291
	0.24974	0.30729	0.52462
	0.41609	0.29426	0.59197
	0.25944	0.34043	0.43753
	0.28218	0.4028	0.80864
	0.4194	0.39045	0.41316
	0.38862	0.4062	0.30709
	0.28268	0.30274	0.45209
	0.22976	0.37582	0.39327
	0.19408	0.25904	0.29835
	0.23325	0.24619	0.51606
	0.28621	0.20596	0.31385
	0.2304	0.28755	0.63809
	0.12784	0.23137	0.38486
	0.25052	0.23994	0.63991
	0.36215	0.3846	0.43636
	0.25054	0.33565	0.55446
	0.26488	0.34687	0.46749
	0.20872	0.25344	0.33421
	0.33047	0.36669	0.54505
	0.30715	0.41319	0.62677
	0.19084	0.39445	0.62899
	0.13352	0.24049	0.3709
	0.28691	0.2831	0.37815
	0.19432	0.30183	0.6344
	0.17264	0.41798	0.83696
	0.30428	0.36952	0.47905
	0.27976	0.21023	0.50113
	0.18267	0.51054	0.32303
	0.51672	0.2636	0.48569
	0.32996	0.29237	0.29539
	0.28847	0.30024	0.49742
	0.21505	0.38629	0.31238
	0.2882	0.18734	0.46182
	0.31126	0.3907	657
	0.31455	0.43629	0.38026
	0.45451	0.37243	0.59446
	0.42114	0.39591	0.45306
	0.17228	0.41624	0.49294
	0.18352	0.28993	0.43197
	0.39669	0.33848	0.36431
	0.21521	0.41677	0.39683
	0.34201	0.25174	0.4157
	0.23373	0.28895	0.39246
	0.32339	0.24828	0.27546
	0.35637	0.14766	0.37955
	0.73804	0.47023	0.27342
	0.19651	0.1792	0.35925
	0.28836	0.32101
	0.2887	0.40855
	0.41517	0.2333
	0.19467	0.29604
	0.24592	0.30495
	0.11879	0.20912
	0.14715	0.38872
	0.39613	0.24968
	0.27324	0.38063
	0.15766	0.37108
	0.14323	0.29066
	0.26713	0.26102
	0.36431	0.38485
	0.19295	0.38403
	0.26212	0.29273
	0.26153	0.58274
	0.12469	0.37134
	0.25931	0.25436
	0.23518	0.40874
	0.32855	0.43788
	0.22902	0.32742
	0.35147	0.18615
	0.40645	0.15972
	0.20714	0.22328
	0.20276	0.17222
	0.15395	0.25546
	0.20413	0.33278
	0.17362	0.22195
	0.24661	0.31151
	0.28736	0.26443
	0.34037	0.36867
	0.15534	0.2281
	0.32702	0.31935
	0.28162	0.34601
	0.26315	0.25888
	0.41606	0.17479
	0.22883	0.37532
	0.20716	0.75457
	0.19621	0.40647
	0.27686	0.58343
	0.35754	0.3225
	0.19332	0.54381
	0.19312	0.4896
	0.1785	0.29093
	0.38774	0.35135
	0.20206	0.20495
	0.39755	0.35074
	0.19839	0.39228
	0.19246	0.5954
	0.16551	0.34855
	0.25003	0.4913
	0.22697	0.34314
	0.11729	0.62544
	0.27165	0.43682
	0.29753	0.45498
	0.40308	0.39269
	0.32341	0.41931
	0.18796	0.39733
	0.2645	0.54713
	0.30596	0.4353
	0.26336	0.45766
	0.26533	0.50843
	0.32788	0.49439
	0.2384	0.36507
	0.27946	0.65904
	0.20993	0.50666
	0.37267	0.50024
	0.33282	0.36007
	0.35278	0.45596
	0.25853	0.21567
	0.18058	0.51004
	0.21243	0.30841
	0.34165	0.46606
	0.18051	0.24168
	0.15879	0.36993
	0.16675	0.43001
	0.28267	0.32232
	0.5065	0.361
	0.43758	0.44967
	0.61737	0.25365
	0.4341	0.42426
	0.44427	0.18653
	0.23976	0.30565
	0.34665	0.25678
	0.60376	0.22823
	0.24234	0.32516
	0.46377	0.35816
	0.37462	0.3229
	0.44939	0.38177
	0.44665	0.24255
	0.69441	0.36462
	0.24997	0.23768
	0.51696	0.27356
	0.32146	0.37191
	0.49628	0.19675
	0.30219	0.35314
	0.32111	0.39946
	0.42045	0.184
	0.73128	0.38863
	0.31989	0.38505
	0.28858	0.52836
	0.22336	0.3205
	0.43627	0.25888
	0.41191	0.31872
	0.33258	0.4921
	0.29379	0.35975
	0.26593	0.63869
	0.37995	0.51432
	0.22025	0.5496
	0.53342	0.67132
	0.24385	0.54677
	0.30418	0.60179
	0.71085	0.60107
	0.49151	0.54982
	0.35358	0.58934
	0.30377	0.41789
	0.45622	0.29625
	0.35115	0.68588
	0.33802	0.38261
	0.30466	0.4999
	0.19758	0.30903
	0.35894	0.53476
	0.30227	0.41049
	0.20525	0.30225
	0.27132	0.21659
	0.32678	0.21715
	0.26449	0.46419
	0.19676	0.293
	0.45204	0.27548
	0.41117	0.33703
	0.28314	0.46157
	0.58895	0.34645
	0.30636	0.59404
	0.31827	0.42776
	0.46065	0.78605
	0.19393	0.28813
	0.2111	0.28445
	0.17491	0.30906
	0.4557	0.4536
	0.23555	0.41773
	0.47144	0.28759
	0.26348	0.47647
	0.50922	0.40108
	0.36177	0.34136
	0.31539	0.32932
	0.28976	0.27456
	0.31141	0.39224
	0.3966	0.36289
	0.27189	0.26374
	0.70992	0.41415
	0.27937	0.46548
	0.61508	0.31667
	0.27836	0.48352
	0.40694	0.33562
	0.2352	0.32296
	0.29361	0.33174
	0.16691	0.3356
	0.47497	0.33546
	0.32404	0.28527
	0.30265	0.33407
	0.53907	0.35175
	0.41031	0.29646
	0.48658	0.28458
	0.42296	0.40924
	0.36502	0.23142
	0.42396	0.44052
	0.48232	0.25633
	0.15011	0.41393
	0.51103	0.4442
	0.39799	0.28864
	0.28476	0.42732
	0.29627	0.36254
	0.30816	0.2266
	0.20979	0.48482
	0.33478	0.47903
	0.41838	0.35549
	0.23205	0.48375
	0.34069	0.34596
	0.26673	0.46285
	0.28143	0.57345
	0.26405	0.2939
	0.49744	0.3518
	0.22347	0.40837
	0.23286	0.29953
	0.24377	0.46459
	0.47277	0.31745
	0.30174	0.42298
	0.24017	0.41317
	0.56196	0.28146
	0.23138	0.31033
	0.41129	0.30276
	0.29975	0.27782
	0.38303	0.40223
	0.23325	0.41078
	0.25897	0.44433
	0.28115	0.4019
	0.19003	0.26332
	0.28261	0.45071
	0.47413	0.28845
	0.2216	0.21282
	0.79915	0.5078
	0.24129	0.36037
	0.34435	0.42073
	0.24028	0.31107
	0.36544	0.35813
	0.83132	0.42813
	0.61815	0.29728
	0.30973	0.48374
	0.34077	0.42741
	0.34769
	0.31942
	0.18592
	0.35001
	0.29388
	0.2415
	0.28235
	0.24471
	0.44119
	0.35671
	0.39241
	0.37238
	0.33561
	0.3923
	0.17071
	0.63009
	0.44771
	0.39083
	0.32191
	0.69585
	0.37293
	0.4986
	0.34215
	0.38822
	0.30902
	0.61285
	0.40428
	0.35941
	0.20909
	0.35009
	0.32978
	0.26861
	0.23258
	0.24022
	0.25023
	0.2442
	0.26493
	0.30343
	0.21521
	0.31268
	451
	0.19603
	0.19774
	0.20942
	0.27125
	0.33327
	0.43229
	0.40323
	0.33964
	0.33921
	0.37259
	0.23578
	0.30139
	0.41948
	0.24168
	0.34199
	0.34062
	0.23936
	0.27926
	0.1561
	0.22306
	0.37386
	0.3139
	0.3152
	0.43415
	0.32674
	0.43522
	0.351
	0.23788
	0.42001
	0.31088
	0.49687
	0.40249
	0.33221
	0.65241
	0.52175
	0.47551
	0.71674
	0.32732
	0.51652
	0.30565
	0.41383
	0.4739
	0.38553
	0.4486
	0.27017
	0.35543
	0.56084
	0.43581
	0.38919
	0.42575
	0.80666
	0.31637
	0.28192
	0.49895
	0.32745
	0.35847
	0.56472
	0.24168
	0.19305
	0.29194
	0.44873
	0.37131
	0.32483
	0.39558
	0.47179
	0.38827
	0.25615
	0.31181
	0.44923
	0.30964
	0.41395
	0.45996
	0.30493
	0.71963
	0.31698
	0.30278
	0.47004
	0.34675
	0.33529
	0.37338
	0.31655
	0.25775
	0.37801
	0.31374
	0.48891
	0.26882
	0.19593
	0.52007
	0.41381
	0.28756
	0.29362
	0.40564
	0.23508
	0.40921
	0.3321
	0.31424
	0.23523
	0.48002
	0.37963
	0.34033
	0.41528
	0.22537
	0.45883
	0.3147
	0.40422
	0.28043
	0.2398

## Sheet: FIG 6D
Fig 6D
EE distance to nucleus normalized on cell size
	UT_EE	UT_cell	AZ82_EE	AZ82_cell	CilioD/AZ82_EE	CilioD/AZ82_cell
	0.0088147	4487.3	0.012084	3114.7	0.010031	4669.6
	0.0073461	4487.3	0.011788	3114.7	0.0099212	4669.6
	0.0041564	4487.3	0.0075243	3114.7	0.0044777	4669.6
	0.0035953	4487.3	0.013295	3114.7	0.0092919	4669.6
	0.0033873	4487.3	0.013499	3114.7	0.0098894	4669.6
	0.0035865	4487.3	0.013119	3114.7	0.0088491	4669.6
	0.0070663	4487.3	0.010738	3114.7	0.0097336	4669.6
	0.0079971	4487.3	0.0097125	3114.7	0.0092767	4669.6
	0.0015473	4487.3	0.010317	3114.7	0.0087508	4669.6
	0.0043509	4487.3	0.0024372	3114.7	0.0094811	4669.6
	0.0011518	4487.3	0.0095837	3114.7	0.0083235	4669.6
	0.0055886	4487.3	0.0080911	3114.7	0.010664	4669.6
	0.0036947	4487.3	0.0042767	3114.7	0.0091038	4669.6
	0.0018587	4487.3	0.010238	3114.7	0.0079824	4669.6
	0.0082409	4487.3	0.010983	3114.7	0.0013559	4669.6
	0.0048375	4487.3	0.0069627	3114.7	0.0031241	4669.6
	0.0091146	4487.3	0.0019321	3114.7	0.0044905	4669.6
	0.0039058	4487.3	0.0094046	3114.7	0.010678	4669.6
	0.0020348	4487.3	0.012515	3114.7	0.0011857	4669.6
	0.0042539	4487.3	0.010287	3114.7	0.0088571	4669.6
	0.0091351	4487.3	0.0097561	3114.7	0.0099794	4669.6
	0.00096984	4487.3	0.0015634	3114.7	0.0093479	4669.6
	0.0025076	4487.3	0.0030705	3114.7	0.0019955	4669.6
	0.0093128	4487.3	0.0095515	3114.7	0.0098165	4669.6
	0.0018897	4487.3	0.0051739	3114.7	0.0032678	4669.6
	0.0017596	4487.3	0.010987	3114.7	0.00185	4669.6
	0.0099399	4487.3	0.0037711	3114.7	0.0029559	4669.6
	0.0083654	4487.3	0.012899	3114.7	0.01051	4669.6
	0.010605	4487.3	0.010334	3114.7	0.0015625	4669.6
	0.0077896	4487.3	0.01146	3114.7	0.0095172	4669.6
	0.003075	4487.3	0.0045561	3114.7	0.0079117	4669.6
	0.011209	4487.3	0.0018815	3114.7	0.0020746	4669.6
	0.0013911	4487.3	0.010807	3114.7	0.0044598	4669.6
	0.0028792	4487.3	0.011503	3114.7	0.0026544	4669.6
	0.0046309	4487.3	0.0042475	3114.7	0.0030449	4669.6
	0.0051297	4487.3	0.010044	3114.7	0.003718	4669.6
	0.012249	4487.3	0.0085078	3114.7	0.0035179	4669.6
	0.0022641	4487.3	0.0069102	3114.7	0.0063954	4669.6
	0.012913	4487.3	0.006358	3114.7	0.0043282	4669.6
	0.0059272	4487.3	0.0036635	3114.7	0.0088429	4669.6
	0.0082529	4487.3	0.0096445	3114.7	0.0093376	4669.6
	0.010045	4487.3	0.0076036	3114.7	0.00814	4669.6
	0.0034645	4487.3	0.0082108	3114.7	0.0050931	4669.6
	0.011669	4487.3	0.0094636	3114.7	0.0054195	4669.6
	0.012221	4487.3	0.0044166	3114.7	0.0096285	4669.6
	0.013372	4487.3	0.010168	3114.7	0.0067659	4669.6
	0.011137	4487.3	0.0045455	3114.7	0.0096819	4669.6
	0.012686	4487.3	0.0074819	3114.7	0.0065547	4669.6
	0.011994	4487.3	0.0054685	3114.7	0.006771	4669.6
	0.011132	4487.3	0.010019	3114.7	0.0066417	4669.6
	0.0039206	4487.3	0.0094404	3114.7	0.0097209	4669.6
	0.0099926	4487.3	0.0066431	3114.7	0.0076729	4669.6
	0.010917	4487.3	0.0052797	3114.7	0.0093311	4669.6
	0.0090841	4487.3	0.0088802	3114.7	0.007335	4669.6
	0.0080925	4487.3	0.0093443	3114.7	0.0092509	4669.6
	0.0044836	4487.3	0.010971	3114.7	0.0096206	4669.6
	0.0094482	4487.3	0.0098569	3114.7	0.0087382	4669.6
	0.010157	4487.3	0.010253	3114.7	0.0080696	4669.6
	0.014646	4487.3	0.0061275	3114.7	0.0083712	4669.6
	0.013752	4487.3	0.0063698	3114.7	0.0097144	4669.6
	0.010505	4487.3	0.0081532	3114.7	0.0043413	4669.6
	0.012292	4487.3	0.0079501	3114.7	0.0048361	4669.6
	0.012671	4487.3	0.0099305	3114.7	0.0085549	4669.6
	0.011273	4487.3	0.0095549	3114.7	0.010046	4669.6
	0.0063148	4487.3	0.0070917	3114.7	0.0034026	4669.6
	0.0051304	4487.3	0.011171	3114.7	0.0039294	4669.6
	0.015262	4487.3	0.011146	3114.7	0.0042109	4669.6
	0.0067092	4487.3	0.0092575	3114.7	0.0050348	4669.6
	0.0090272	4487.3	0.010624	3114.7	0.0095747	4669.6
	0.0050922	4487.3	0.012427	3114.7	0.0079064	4669.6
	0.0098789	4487.3	0.009843	3114.7	0.0038929	4669.6
	0.012988	4487.3	0.0062998	3114.7	0.0059618	4669.6
	0.0065983	4487.3	0.0047314	3114.7	0.010328	4669.6
	0.0052405	4487.3	0.0089949	3114.7	0.0045079	4669.6
	0.0053811	4487.3	0.0066442	3114.7	0.0058648	4669.6
	0.012056	4487.3	0.001706	3114.7	0.009691	4669.6
	0.011336	4487.3	0.0034142	3114.7	0.0020371	4669.6
	0.0079792	4487.3	0.010093	3114.7	0.0059595	4669.6
	0.01419	4487.3	0.0074694	3114.7	0.0087435	4669.6
	0.0058738	4487.3	0.0048223	3114.7	0.0073721	4669.6
	0.012245	4487.3	0.0031611	3114.7	0.0069626	4669.6
	0.011774	4487.3	0.0086856	3114.7	0.0067381	4669.6
	0.0084687	4487.3	0.0041742	3114.7	0.0084581	4669.6
	0.0057642	4487.3	0.012261	3114.7	0.0062002	4669.6
	0.006126	4487.3	0.0036807	3114.7	0.0082674	4669.6
	0.012206	4487.3	0.0028016	3114.7	0.0060506	4669.6
	0.0057318	4487.3	0.0012457	3114.7	0.010155	4669.6
	0.007658	4487.3	0.010334	3114.7	0.0033907	4669.6
	0.0057354	4487.3	0.010124	3114.7	0.0074814	4669.6
	0.013559	4487.3	0.0059351	3114.7	0.0090895	4669.6
	0.013462	4487.3	0.0060813	3114.7	0.0058898	4669.6
	0.011677	4487.3	0.0064789	3114.7	0.009484	4669.6
	0.008724	4487.3	0.010084	3114.7	0.0091103	4669.6
	0.0060035	4487.3	0.0071686	3114.7	0.0088904	4669.6
	0.0069761	4487.3	0.0078517	3114.7	0.0082012	4669.6
	0.0061919	4487.3	0.013847	3114.7	0.0093794	4669.6
	0.0072907	4487.3	0.0071421	3114.7	0.010186	4669.6
	0.0078271	4487.3	0.0053648	3114.7	0.0014959	4669.6
	0.0068127	4487.3	0.012109	3114.7	0.0074508	4669.6
	0.0076875	4487.3	0.013842	3114.7	0.0079224	4669.6
	0.0068332	4487.3	0.011312	3114.7	0.0037766	4669.6
	0.0076473	4487.3	0.0043254	3114.7	0.0091063	4669.6
	0.0097397	4487.3	0.010557	3114.7	0.0081517	4669.6
	0.0087678	4487.3	0.0012478	3114.7	0.0084159	4669.6
	0.0073317	4487.3	0.0035396	3114.7	0.0099928	4669.6
	0.0076364	4487.3	0.0049224	3114.7	0.010827	4669.6
	0.0084792	4487.3	0.0086748	3114.7	0.0028701	4669.6
	0.0086018	4487.3	0.012451	3114.7	0.0098597	4669.6
	0.010567	4487.3	0.0079361	3114.7	0.00981	4669.6
	0.0082795	4487.3	0.0039688	3114.7	0.0095845	4669.6
	0.012966	4487.3	0.0044934	3114.7	0.0038687	4669.6
	0.0096615	4487.3	0.0057979	3114.7	0.0034261	4669.6
	0.014724	4487.3	0.008842	3594.3	0.01058	4669.6
	0.0093486	4487.3	0.0070698	3594.3	0.0098452	4669.6
	0.0079358	4487.3	0.0053647	3594.3	0.010578	4669.6
	0.0081605	4487.3	0.005271	3594.3	0.007517	4669.6
	0.008676	4487.3	0.0043648	3594.3	0.0085358	4669.6
	0.0090877	4487.3	0.0083516	3594.3	0.010076	4669.6
	0.0095729	4487.3	0.0036702	3594.3	0.0099004	4669.6
	0.010011	4487.3	0.0062399	3594.3	0.0096789	4669.6
	0.01371	4487.3	0.0078472	3594.3	0.008634	4669.6
	0.0068731	4487.3	0.0066027	3594.3	0.0095189	4669.6
	0.011971	4487.3	0.005732	3594.3	0.01289	3541.1
	0.015013	4487.3	0.0024276	3594.3	0.012036	3541.1
	0.0073682	4487.3	0.0065579	3594.3	0.012287	3541.1
	0.0097226	4487.3	0.0047386	3594.3	0.012498	3541.1
	0.011876	4487.3	0.0040481	3594.3	0.011933	3541.1
	0.01093	4487.3	0.0051178	3594.3	0.011884	3541.1
	0.0057419	4487.3	0.0065787	3594.3	0.011782	3541.1
	0.0026341	4487.3	0.0065761	3594.3	0.011775	3541.1
	0.01213	4487.3	0.0053164	3594.3	0.011731	3541.1
	0.018141	4487.3	0.0069436	3594.3	0.011389	3541.1
	0.009482	4487.3	0.0063313	3594.3	0.011416	3541.1
	0.011792	4487.3	0.0068749	3594.3	0.011398	3541.1
	0.014243	4487.3	0.0074196	3594.3	0.011052	3541.1
	0.0076834	4487.3	0.0070409	3594.3	0.01093	3541.1
	0.0057364	4487.3	0.0070893	3594.3	0.011037	3541.1
	0.013007	4487.3	0.0068473	3594.3	0.011147	3541.1
	0.0073614	4487.3	0.009552	3594.3	0.011106	3541.1
	0.0070019	4487.3	0.0032376	3594.3	0.011304	3541.1
	0.0095744	4487.3	0.0048605	3594.3	0.010736	3541.1
	0.0097856	4487.3	0.0054536	3594.3	0.010538	3541.1
	0.006144	4487.3	0.002776	3594.3	0.010935	3541.1
	0.004138	4487.3	0.006055	3594.3	0.011163	3541.1
	0.0015132	4487.3	0.0086994	3594.3	0.010024	3541.1
	0.0037839	4487.3	0.010747	3594.3	0.01053	3541.1
	0.010068	4487.3	0.0071978	3594.3	0.010027	3541.1
	0.013912	4487.3	0.0072739	3594.3	0.010466	3541.1
	0.005782	4487.3	0.0060794	3594.3	0.01016	3541.1
	0.0086072	4487.3	0.0073533	3594.3	0.010192	3541.1
	0.006493	4487.3	0.0025399	3594.3	0.0097268	3541.1
	0.011583	4487.3	0.013718	4506.9	0.0097153	3541.1
	0.0081702	4487.3	0.012635	4506.9	0.010198	3541.1
	0.011291	4487.3	0.01112	4506.9	0.0096324	3541.1
	0.010166	4487.3	0.012633	4506.9	0.0096647	3541.1
	0.010437	4487.3	0.007421	4506.9	0.0098488	3541.1
	0.0080988	4487.3	0.0081125	4506.9	0.0092356	3541.1
	0.0027984	4487.3	0.0077293	4506.9	0.0096144	3541.1
	0.0077969	4487.3	0.0055102	4506.9	0.0097688	3541.1
	0.010001	4487.3	0.0047255	4506.9	0.0087484	3541.1
	0.010095	4487.3	0.0038108	4506.9	0.0088537	3541.1
	0.0053055	4487.3	0.0024348	4506.9	0.0086724	3541.1
	0.0024624	4487.3	0.0030167	4506.9	0.0082732	3541.1
	0.0048334	4487.3	0.0037176	4506.9	0.0085668	3541.1
	0.0083369	4487.3	0.0042675	4506.9	0.0090031	3541.1
	0.011661	4487.3	0.0028196	4506.9	0.0090293	3541.1
	0.01134	4487.3	0.0024283	4506.9	0.0084012	3541.1
	0.0085047	4487.3	0.0018462	4506.9	0.0076136	3541.1
	0.011424	4487.3	0.0022296	4506.9	0.0068796	3541.1
	0.0074254	4487.3	0.0031945	4506.9	0.0072012	3541.1
	0.010709	4487.3	0.0024304	4506.9	0.0081551	3541.1
	0.01352	4487.3	0.010153	4506.9	0.007218	3541.1
	0.0095117	4487.3	0.003985	4506.9	0.0075214	3541.1
	0.0007094	4487.3	0.011136	4506.9	0.0074271	3541.1
	0.0063569	4487.3	0.0037249	4506.9	0.007463	3541.1
	0.014857	4487.3	0.010298	4506.9	0.0068218	3541.1
	0.0050851	4487.3	0.0035709	4506.9	0.0066226	3541.1
	0.010496	4487.3	0.0029585	4506.9	0.0066346	3541.1
	0.0087033	4487.3	0.0085876	4506.9	0.0069139	3541.1
	0.0087957	4487.3	0.00195	4506.9	0.0071373	3541.1
	0.010764	4487.3	0.0027895	4506.9	0.0072729	3541.1
	0.0060207	4487.3	0.0080603	4506.9	0.005378	3541.1
	0.0096617	4487.3	0.0039378	4506.9	0.0060199	3541.1
	0.011996	4487.3	0.01076	4506.9	0.0062691	3541.1
	0.0095877	4487.3	0.0090206	4506.9	0.0060558	3541.1
	0.012853	4487.3	0.0044135	4506.9	0.0053713	3541.1
	0.01275	4487.3	0.0021505	4506.9	0.0061944	3541.1
	0.012509	4487.3	0.0018927	4506.9	0.0055207	3541.1
	0.0073739	4487.3	0.0042156	6361.3	0.0056981	3541.1
	0.0055085	5016.6	0.0016838	6361.3	0.0052538	3541.1
	0.0055205	5016.6	0.0032854	6361.3	0.0058329	3541.1
	0.0052383	5016.6	0.0032127	6361.3	0.0061102	3541.1
	0.0051758	5016.6	0.0048688	6361.3	0.0052115	3541.1
	0.0062314	5016.6	0.0097834	6361.3	0.0032335	3541.1
	0.0051697	5016.6	0.0084463	6361.3	0.0057318	3541.1
	0.0052912	5016.6	0.0088703	6361.3	0.003104	3541.1
	0.0057832	5016.6	0.011768	6361.3	0.0048208	3541.1
	0.0048863	5016.6	0.012052	6361.3	0.0037324	3541.1
	0.0049881	5016.6	0.0096541	6361.3	0.004856	3541.1
	0.0052822	5016.6	0.0092055	6361.3	0.0059964	3541.1
	0.0073619	5016.6	0.0094007	6361.3	0.0032863	3541.1
	0.0069444	5016.6	0.0093913	6361.3	0.0018513	3541.1
	0.0072945	5016.6	0.0097008	6361.3	0.0043251	3541.1
	0.004258	5016.6	0.010096	6361.3	0.0017138	3541.1
	0.0075269	5016.6	0.012557	6361.3	0.0024268	3541.1
	0.0064354	5016.6	0.0099359	6361.3	0.0044572	3541.1
	0.00701	5016.6	0.01002	6361.3	0.0011753	3541.1
	0.0079041	5016.6	0.011677	6361.3	0.0049861	3541.1
	0.0062714	5016.6	0.010476	6361.3	0.0054602	3541.1
	0.0083641	5016.6	0.010071	6361.3	0.00071599	3541.1
	0.0065439	5016.6	0.0099929	6361.3	0.0043924	3541.1
	0.0063339	5016.6	0.010149	6361.3	0.0050872	3541.1
	0.0077004	5016.6	0.010364	6361.3	0.0017588	3541.1
	0.0066934	5016.6	0.010154	6361.3	0.0046551	3541.1
	0.0035409	5016.6	0.010263	6361.3	0.0031138	3541.1
	0.0067433	5016.6	0.01044	6361.3	0.0040564	3541.1
	0.0051349	5016.6	0.010999	6361.3	0.0055473	3541.1
	0.0073563	5016.6	0.011962	6361.3	0.0046529	3541.1
	0.0095126	5016.6	0.010881	6361.3	0.0049691	3541.1
	0.0088002	5016.6	0.010767	6361.3	0.00062806	3541.1
	0.0066425	5016.6	0.010659	6361.3	0.0033188	3541.1
	0.0073017	5016.6	0.011035	6361.3	0.0048947	3541.1
	0.0060269	5016.6	0.011085	6361.3	0.004108	3541.1
	0.0028265	5016.6	0.010833	6361.3	0.0051867	3541.1
	0.0068231	5016.6	0.011834	6361.3	0.0055023	3541.1
	0.0032936	5016.6	0.011464	6361.3	0.0041864	3541.1
	0.0093865	5016.6	0.012139	6361.3	0.0049046	3541.1
	0.0077984	5016.6	0.011661	6361.3	0.0040913	3541.1
	0.0084098	5016.6	0.012412	6361.3	0.0025195	3541.1
	0.007615	5016.6	0.011578	6361.3	0.0045808	3541.1
	0.0078726	5016.6	0.0097579	6361.3	0.0044027	3541.1
	0.0088801	5016.6	0.0035609	6361.3	0.0049195	3541.1
	0.0095225	5016.6	0.011123	6361.3	0.0047434	3541.1
	0.0071748	5016.6	0.010103	6361.3	0.0059141	3541.1
	0.0074619	5016.6	0.011541	6361.3	0.0034176	3541.1
	0.009658	5016.6	0.010797	6361.3	0.0055022	3541.1
	0.0078757	5016.6	0.0078064	6361.3	0.0051082	3541.1
	0.0081798	5016.6	0.00382	6361.3	0.006482	3541.1
	0.00995	5016.6	0.010232	6361.3	0.0058775	3541.1
	0.0092653	5016.6	0.01112	6361.3	0.0067166	3541.1
	0.009863	5016.6	0.003121	6361.3	0.006491	3541.1
	0.0095377	5016.6	0.010931	6361.3	0.0058953	3541.1
	0.0085045	5016.6	0.0078981	6361.3	0.0062784	3541.1
	0.0094517	5016.6	0.011987	6361.3	0.0061727	3541.1
	0.009831	5016.6	0.0098414	6361.3	0.0049494	3541.1
	0.0096023	5016.6	0.0077666	6361.3	0.0060203	3541.1
	0.0098614	5016.6	0.0027758	5268	0.0074522	3541.1
	0.0096672	5016.6	0.0037424	5268	0.0069483	3541.1
	0.010737	5016.6	0.0038367	5268	0.0068999	3541.1
	0.010195	5016.6	0.011063	5268	0.0069345	3541.1
	0.0098333	5016.6	0.014412	5268	0.0072147	3541.1
	0.010831	5016.6	0.014981	5268	0.0071045	3541.1
	0.0093945	5016.6	0.015257	5268	0.007662	3541.1
	0.0046976	5016.6	0.01466	5268	0.0066603	3541.1
	0.01074	5016.6	0.0065432	5268	0.0073193	3541.1
	0.010447	5016.6	0.0142	5268	0.0072108	3541.1
	0.01023	5016.6	0.014215	5268	0.0072823	3541.1
	0.0095737	5016.6	0.0048335	5268	0.0082809	3541.1
	0.010188	5016.6	0.004607	5268	0.0087065	3541.1
	0.0093917	5016.6	0.0047968	5268	0.0081804	3541.1
	0.0091767	5016.6	0.0035131	5268	0.0082207	3541.1
	0.0032997	5016.6	0.0035772	5268	0.0084209	3541.1
	0.011806	5016.6	0.0057584	5268	0.0080995	3541.1
	0.005133	5016.6	0.0094224	5268	0.0093993	3541.1
	0.010199	5016.6	0.015556	5268	0.011183	3541.1
	0.0096858	5016.6	0.009718	5268	0.011715	3541.1
	0.011122	5016.6	0.0031832	5268	0.0059885	3541.1
	0.0028831	5016.6	0.0049108	5268	0.0050112	3541.1
	0.0035593	5016.6	0.015816	5268	0.0067033	3541.1
	0.010144	5016.6	0.0058977	5151.6	0.0053094	3541.1
	0.011544	5016.6	0.0031061	5151.6	0.009179	3541.1
	0.0032833	5016.6	0.0020739	5151.6	0.0085866	3541.1
	0.010905	5016.6	0.0061156	5151.6	0.0093058	3541.1
	0.011323	5016.6	0.0059614	5151.6	0.0097749	3541.1
	0.011958	5016.6	0.0039887	5151.6	0.0056217	3541.1
	0.01034	5016.6	0.0050731	5151.6	0.0096439	3541.1
	0.011078	5016.6	0.0085912	5151.6	0.0093822	3541.1
	0.011515	5016.6	0.0088292	5151.6	0.0039412	3541.1
	0.012601	5016.6	0.0097172	5151.6	0.005739	3541.1
	0.012925	5016.6	0.0013618	5151.6	0.0096788	3541.1
	0.011499	5016.6	0.0028497	5151.6	0.0098577	3541.1
	0.010092	5016.6	0.0046583	5151.6	0.010827	3541.1
	0.0095163	5016.6	0.0067848	5151.6	0.010023	3541.1
	0.011752	5016.6	0.0033253	5151.6	0.0079073	3541.1
	0.0056357	5016.6	0.0038404	5151.6	0.0083064	3541.1
	0.01089	5016.6	0.0057853	5151.6	0.0088179	3541.1
	0.012875	5016.6	0.004872	5151.6	0.0084743	3541.1
	0.0048699	5016.6	0.0080432	5151.6	0.0089299	3541.1
	0.010797	5016.6	0.0056651	5151.6	0.007306	3541.1
	0.012634	5016.6	0.0062457	5151.6	0.0069172	3541.1
	0.011117	5016.6	0.0079494	5151.6	0.0054241	3541.1
	0.010941	5016.6	0.0067692	3616.8	0.0060944	3541.1
	0.010018	5016.6	0.0047513	3616.8	0.0020783	3541.1
	0.0085461	5016.6	0.0048096	3616.8	0.0052835	3541.1
	0.012647	5016.6	0.0052513	3616.8	0.0090089	3541.1
	0.010793	5016.6	0.0057875	3616.8	0.0095981	3541.1
	0.011838	5016.6	0.0017406	3616.8	0.0060122	3541.1
	0.0054745	5016.6	0.0024648	3616.8	0.0081192	3541.1
	0.010581	5016.6	0.00097248	3616.8	0.007778	3541.1
	0.010333	5016.6	0.00036642	3616.8	0.0060161	3541.1
	0.0083174	5016.6	0.0050055	3616.8	0.0046765	3541.1
	0.0057167	5016.6	0.00071554	3616.8	0.010017	3541.1
	0.011102	5016.6	0.003968	3616.8	0.0065691	3541.1
	0.0096076	5016.6	0.0042266	3616.8	0.0050397	3541.1
	0.0081405	5016.6	0.0024404	3616.8	0.0083701	3541.1
	0.0067638	5016.6	0.0020128	3616.8	0.011058	3541.1
	0.012076	5016.6	0.0040472	3616.8	0.012095	3541.1
	0.0055749	5016.6	0.0028008	3616.8	0.011291	3541.1
	0.0057101	5016.6	0.0039068	3616.8	0.0069588	3541.1
	0.006527	5016.6	0.006256	3616.8	0.0053606	3541.1
	0.0085013	5016.6	0.0039548	3616.8	0.010606	3541.1
	0.0093586	5016.6	0.0041597	3616.8	0.0044134	3541.1
	0.0086652	5016.6	0.005269	3616.8	0.0056795	3541.1
	0.0075394	5016.6	0.0051458	3616.8	0.0062321	3541.1
	0.0059312	5016.6	0.0051131	3616.8	0.0082317	3541.1
	0.0080799	5016.6	0.005884	3616.8	0.0049756	3541.1
	0.0095521	5016.6	0.011164	3616.8	0.0055376	3541.1
	0.006228	5016.6	0.0073946	3616.8	0.0043967	3541.1
	0.0060356	5016.6	0.010107	3616.8	0.0089854	3541.1
	0.006041	5016.6	0.010153	3616.8	0.0076364	3541.1
	0.0077627	5016.6	0.01166	3616.8	0.0057199	3541.1
	0.0074553	5016.6	0.0011269	3616.8	0.0010017	3541.1
	0.010042	5016.6	0.0053981	3616.8	0.0099124	3541.1
	0.0089994	5016.6	0.0030981	3616.8	0.0068408	3541.1
	0.0067764	5016.6	0.004676	3616.8	0.0052236	3541.1
	0.0093322	5016.6	0.0043217	3616.8	0.0098875	3541.1
	0.0073984	5016.6	0.0081265	3616.8	0.0033924	3541.1
	0.0075686	5016.6	0.0082641	3616.8	0.018407	3067.6
	0.0069012	5016.6	0.0052129	3616.8	0.017281	3067.6
	0.010522	5016.6	0.0026897	3616.8	0.017257	3067.6
	0.010531	5016.6	0.0028743	3616.8	0.014823	3067.6
	0.012164	5016.6	0.0026037	3616.8	0.015072	3067.6
	0.011373	5016.6	0.00093103	3616.8	0.014164	3067.6
	0.0058011	5016.6	0.0024899	3616.8	0.014317	3067.6
	0.0087853	5016.6	0.011476	3616.8	0.013601	3067.6
	0.0057161	5016.6	0.011252	3616.8	0.013698	3067.6
	0.005318	5016.6	0.0056158	3616.8	0.013218	3067.6
	0.0072886	5016.6	0.0076689	3616.8	0.013303	3067.6
	0.010903	5016.6	0.0019693	3616.8	0.012712	3067.6
	0.0078822	5016.6	0.0081543	3616.8	0.012808	3067.6
	0.0079542	5016.6	0.010441	3616.8	0.012433	3067.6
	0.0096707	5016.6	0.005801	3616.8	0.012581	3067.6
	0.01159	5016.6	0.0086909	3616.8	0.012181	3067.6
	0.0068719	5016.6	0.0031534	3616.8	0.013631	3067.6
	0.010513	5016.6	0.0092098	3616.8	0.013228	3067.6
	0.0066212	5016.6	0.0027978	3616.8	0.012367	3067.6
	0.0097265	5016.6	0.0066337	3616.8	0.012526	3067.6
	0.0071028	5016.6	0.0040535	3616.8	0.011958	3067.6
	0.011552	5016.6	0.0066629	3616.8	0.01204	3067.6
	0.011047	5016.6	0.009021	3616.8	0.011491	3067.6
	0.0085955	5016.6	0.008225	3616.8	0.011542	3067.6
	0.0041215	5016.6	0.0040438	3616.8	0.012437	3067.6
	0.0062609	5016.6	0.0089414	3616.8	0.011557	3067.6
	0.010061	5016.6	0.0024583	3616.8	0.012165	3067.6
	0.0070398	5016.6	0.011377	3616.8	0.011619	3067.6
	0.0077047	5016.6			0.01238	3067.6
	0.0034678	5016.6			0.010811	3067.6
	0.008171	5016.6			0.012522	3067.6
	0.0088878	5016.6			0.010734	3067.6
	0.0055671	5016.6			0.012056	3067.6
	0.0054856	5016.6			0.010606	3067.6
	0.0072286	5016.6			0.011209	3067.6
	0.0098637	5016.6			0.011508	3067.6
	0.0086952	5016.6			0.012733	3067.6
	0.0096051	5016.6			0.011574	3067.6
	0.011512	5016.6			0.0098559	3067.6
	0.0081208	5016.6			0.0099459	3067.6
	0.012043	5016.6			0.010337	3067.6
	0.0099361	5016.6			0.010109	3067.6
	0.0085107	5016.6			0.010699	3067.6
	0.0046255	5016.6			0.010374	3067.6
	0.010552	5016.6			0.011067	3067.6
	0.0092596	5016.6			0.010534	3067.6
	0.012302	5016.6			0.010538	3067.6
	0.0097368	5016.6			0.0089707	3067.6
	0.0073041	5016.6			0.0087879	3067.6
	0.0034656	5016.6			0.009645	3067.6
	0.0087484	5016.6			0.010364	3067.6
	0.010407	5016.6			0.010081	3067.6
	0.011407	5016.6			0.01179	3067.6
	0.010358	5016.6			0.009017	3067.6
	0.012498	5016.6			0.008568	3067.6
	0.0064987	5016.6			0.011259	3067.6
	0.0072417	5016.6			0.0096094	3067.6
	0.0066684	5016.6			0.0076046	3067.6
	0.0060781	5016.6			0.0078505	3067.6
	0.012736	5016.6			0.0075169	3067.6
	0.0087407	5016.6			0.0074942	3067.6
	0.0096226	5016.6			0.0087557	3067.6
	0.010521	5016.6			0.0095395	3067.6
	0.010491	5016.6			0.009495	3067.6
	0.0088734	5016.6			0.0091626	3067.6
	0.0097267	5016.6			0.0087089	3067.6
	0.011394	5016.6			0.0085517	3067.6
	0.010798	5016.6			0.0067526	3067.6
	0.0052409	5016.6			0.0055351	3067.6
	0.009017	5016.6			0.0080119	3067.6
	0.011745	5016.6			0.0070633	3067.6
	0.012459	5016.6			0.010104	3067.6
	0.009791	5016.6			0.0081956	3067.6
	0.0079084	5016.6			0.0092258	3067.6
	0.010465	5016.6			0.0057879	3067.6
	0.0068813	5016.6			0.010115	3067.6
	0.0067757	5016.6			0.004049	3067.6
	0.0063939	5016.6			0.010482	3067.6
	0.010234	5016.6			0.0092076	3067.6
	0.0092722	2633.2			0.0070977	3067.6
	0.0073125	2633.2			0.0039242	3067.6
	0.0070117	2633.2			0.0087239	3067.6
	0.0073957	2633.2			0.0054243	3067.6
	0.0066347	2633.2			0.0045697	3067.6
	0.0089913	2633.2			0.005703	3067.6
	0.0072677	2633.2			0.0046354	3067.6
	0.0086632	2633.2			0.002049	3067.6
	0.0058209	2633.2			0.005245	3067.6
	0.0038178	2633.2			0.0057748	3067.6
	0.0049342	2633.2			0.0083055	3067.6
	0.0034295	2633.2			0.0065851	3067.6
	0.0034612	2633.2			0.004206	3067.6
	0.0041352	2633.2			0.0085809	3067.6
	0.0046818	2633.2			0.0047669	3067.6
	0.0093625	2633.2			0.004409	3067.6
	0.0087851	2633.2			0.0032273	3067.6
	0.0066967	2633.2			0.0096012	3067.6
	0.0052376	2633.2			0.0045071	3067.6
	0.010003	2633.2			0.0047725	3067.6
	0.0070552	2633.2			0.010323	3067.6
	0.013028	2633.2			0.0029543	3067.6
	0.0087193	2633.2			0.0055198	3067.6
	0.0058741	2633.2			0.0012711	3067.6
	0.012442	2633.2			0.0020518	3067.6
	0.0053088	2633.2			0.0054911	3067.6
	0.0047125	2633.2			0.0095783	3067.6
	0.0099487	2633.2			0.0086484	3067.6
	0.0042913	2633.2			0.0035407	3067.6
	0.012778	2633.2			0.001613	3067.6
	0.0064193	2633.2			0.01645	3067.6
	0.011947	2633.2			0.0065847	3067.6
	0.0079525	2633.2			0.010433	3067.6
	0.013251	2633.2			0.012608	3067.6
	0.0098814	2633.2			0.011501	3067.6
	0.0066598	2633.2			0.011139	3067.6
	0.013121	2633.2			0.013027	3067.6
	0.0098134	2633.2			0.010328	3067.6
	0.013908	2633.2			0.010818	3067.6
	0.014875	2633.2			0.0073458	3067.6
	0.012313	2633.2			0.0021	3067.6
	0.011238	2633.2			0.0097654	3067.6
	0.014007	2633.2			0.011113	3067.6
	0.013172	2633.2			0.0093799	3067.6
	0.021164	2633.2			0.0075404	3067.6
	0.017087	2633.2			0.017511	3067.6
	0.019387	2633.2			0.016103	3067.6
	0.017581	2633.2			0.015379	3067.6
	0.019318	2633.2			0.010106	3067.6
	0.024259	2633.2			0.011235	3067.6
	0.025216	2633.2			0.0081253	3067.6
	0.025876	2633.2			0.011176	3067.6
	0.026373	2633.2			0.01016	3067.6
	0.020139	2633.2			0.010142	3067.6
	0.025817	2633.2			0.0042397	3067.6
	0.022069	2633.2			0.010501	3067.6
	0.020354	2633.2			0.016379	3067.6
	0.023907	2633.2			0.016491	3067.6
	0.024881	2633.2			0.010991	3067.6
	0.026925	2633.2			0.0045803	3067.6
	0.02369	2633.2			0.01318	3067.6
	0.026425	2633.2			0.0091105	3067.6
	0.025712	2633.2			0.0098702	3067.6
	0.026988	2633.2			0.01133	3067.6
	0.027788	2633.2			0.010996	3067.6
	0.026876	2633.2			0.0074198	3067.6
	0.016819	2633.2			0.0063056	3067.6
	0.015108	2633.2			0.011448	3067.6
	0.018225	2633.2			0.012646	3067.6
	0.018765	2633.2			0.016293	3067.6
	0.0076409	2633.2			0.0047508	3067.6
	0.012315	2633.2			0.015973	3067.6
	0.0095617	2633.2			0.0095887	3067.6
	0.0057318	2633.2			0.0086427	3067.6
	0.0039872	2633.2			0.013228	3067.6
	0.0071468	2633.2			0.010524	3067.6
	0.022307	2633.2			0.0052088	4865.9
	0.0054954	2633.2			0.0050167	4865.9
	0.014317	2633.2			0.005173	4865.9
	0.010918	2633.2			0.009312	4865.9
	0.013617	2633.2			0.0090507	4865.9
	0.011476	2633.2			0.0068527	4865.9
	0.011054	2633.2			0.0079658	4865.9
	0.011042	2633.2			0.0078329	4865.9
	0.022624	2633.2			0.0091213	4865.9
	0.022371	2633.2			0.0063896	4865.9
	0.022824	2633.2			0.007339	4865.9
	0.0073784	2633.2			0.0087162	4865.9
	0.024827	2633.2			0.0092293	4865.9
	0.02332	2633.2			0.0028269	4865.9
	0.02343	2633.2			0.0043554	4865.9
	0.013418	2633.2			0.0081976	4865.9
	0.011237	2633.2			0.004352	4865.9
	0.0065016	2633.2			0.0094578	4865.9
	0.013408	2633.2			0.0029668	4865.9
	0.0094303	2633.2			0.0069508	4865.9
	0.0034801	2633.2			0.0022778	4865.9
	0.018653	2633.2			0.0061395	4865.9
	0.018941	2633.2			0.0019735	4865.9
	0.010799	2633.2			0.0038088	4865.9
	0.0033398	2633.2			0.011153	4865.9
	0.0082732	2633.2			0.0087654	4865.9
	0.023038	2633.2			0.0093333	4865.9
	0.0079934	2633.2			0.00763	4865.9
	0.0089307	3636.4			0.010171	4865.9
	0.0043782	3636.4			0.0023054	4865.9
	0.0084802	3636.4			0.0023735	4865.9
	0.002663	3636.4			0.010051	4865.9
	0.0021215	3636.4			0.010787	4865.9
	0.0033354	3636.4			0.0040927	4865.9
	0.0019516	3636.4			0.012173	4865.9
	0.001662	3636.4			0.0081398	4865.9
	0.0024723	3636.4			0.0094141	4865.9
	0.0028964	3636.4			0.0042066	4865.9
	0.00064352	3636.4			0.004908	4865.9
	0.0025455	3636.4			0.0098345	4865.9
	0.00021923	3636.4			0.012222	4865.9
	0.0030637	3636.4			0.0065404	4865.9
	0.0024537	3636.4			0.010453	4865.9
	0.004177	3636.4			0.0061778	4865.9
	0.007399	3636.4			0.0056273	4865.9
	0.0079188	3636.4			0.0093607	4865.9
	0.0088598	3636.4			0.0086492	4865.9
	0.010774	3636.4			0.011604	4865.9
	0.010282	3636.4			0.0019658	4865.9
	0.011257	3636.4			0.0052867	4865.9
	0.01213	3636.4			0.0022198	4865.9
	0.011894	3636.4			0.0061028	4865.9
	0.0094928	3636.4			0.0043216	4865.9
	0.013256	3636.4			0.0061198	4865.9
	0.010243	3636.4			0.0084664	4865.9
	0.012154	3636.4			0.0092822	4865.9
	0.010562	3636.4			0.0018523	4865.9
	0.011248	3636.4			0.0084742	4865.9
	0.0099819	3636.4			0.0075735	4865.9
	0.011121	3636.4			0.0042652	4865.9
	0.014008	3636.4			0.0090296	4865.9
	0.013612	3636.4			0.010128	4865.9
	0.0097625	3636.4			0.009257	4865.9
	0.011197	3636.4			0.0067909	4865.9
	0.011638	3636.4			0.0075594	4865.9
	0.010926	3636.4			0.0086979	4865.9
	0.012137	3636.4			0.0060376	4865.9
	0.012563	3636.4			0.0047166	4865.9
	0.010738	3636.4			0.010616	4865.9
	0.011188	3636.4			0.0090144	4865.9
	0.014069	3636.4			0.0092911	4865.9
	0.010551	3636.4			0.0070949	4865.9
	0.010964	3636.4			0.007108	4865.9
	0.0115	3636.4			0.0083153	4865.9
	0.011378	3636.4			0.0096654	4865.9
	0.012382	3636.4			0.0030175	4865.9
	0.0028444	3636.4			0.012564	4865.9
	0.0020267	3636.4			0.010579	4865.9
	0.011921	3636.4			0.00090419	4865.9
	0.0097806	3636.4			0.0080427	4865.9
	0.011151	3636.4			0.012505	4865.9
	0.010623	3636.4			0.0029831	4865.9
	0.011122	3636.4			0.0069829	4865.9
	0.010856	3636.4			0.0059642	4865.9
	0.012305	3636.4			0.0088587	4865.9
	0.0035245	3636.4			0.010013	4865.9
	0.0012892	3636.4			0.010485	4865.9
	0.0023794	3636.4			0.0035244	4865.9
	0.010613	3636.4			0.011417	5598.1
	0.0093824	3636.4			0.011146	5598.1
	0.0087508	3636.4			0.010835	5598.1
	0.010719	3636.4			0.010856	5598.1
	0.013258	3636.4			0.011572	5598.1
	0.010378	3636.4			0.010597	5598.1
	0.010374	3636.4			0.010517	5598.1
	0.0064663	3636.4			0.01038	5598.1
	0.0091205	3636.4			0.010344	5598.1
	0.012044	3636.4			0.010321	5598.1
	0.0095924	3636.4			0.011228	5598.1
	0.012967	3636.4			0.010919	5598.1
	0.010322	3636.4			0.010339	5598.1
	0.0012832	5793.7			0.0099694	5598.1
	0.0014342	5793.7			0.0098706	5598.1
	0.0034982	5793.7			0.0099218	5598.1
	0.0059482	5793.7			0.0099447	5598.1
	0.0062086	5793.7			0.010082	5598.1
	0.0066765	5793.7			0.0099163	5598.1
	0.0073707	5793.7			0.01011	5598.1
	0.0065594	5793.7			0.010451	5598.1
	0.0067805	5793.7			0.0098155	5598.1
	0.0070215	5793.7			0.01034	5598.1
	0.0075104	5793.7			0.0096178	5598.1
	0.007291	5793.7			0.01045	5598.1
	0.0060731	5793.7			0.0095906	5598.1
	0.0066198	5793.7			0.0096591	5598.1
	0.0071168	5793.7			0.010296	5598.1
	0.0078347	5793.7			0.0095048	5598.1
	0.0063722	5793.7			0.0095113	5598.1
	0.0073147	5793.7			0.0091852	5598.1
	0.0076959	5793.7			0.0093308	5598.1
	0.006689	5793.7			0.0096171	5598.1
	0.007215	5793.7			0.0095104	5598.1
	0.0067646	5793.7			0.0095366	5598.1
	0.0068979	5793.7			0.0092914	5598.1
	0.0071265	5793.7			0.0095234	5598.1
	0.0068971	5793.7			0.0093041	5598.1
	0.0071157	5793.7			0.010926	5598.1
	0.0075727	5793.7			0.0090238	5598.1
	0.0076538	5793.7			0.0092138	5598.1
	0.008019	5793.7			0.0092599	5598.1
	0.0074534	5793.7			0.0093898	5598.1
	0.0071558	5793.7			0.010473	5598.1
	0.0074519	5793.7			0.009045	5598.1
	0.0071272	5793.7			0.0092607	5598.1
	0.0071219	5793.7			0.0092087	5598.1
	0.0074743	5793.7			0.008826	5598.1
	0.0078369	5793.7			0.0089247	5598.1
	0.0081177	5793.7			0.0095654	5598.1
	0.0083217	5793.7			0.0088136	5598.1
	0.0078583	5793.7			0.0087621	5598.1
	0.0080013	5793.7			0.0091819	5598.1
	0.0081426	5793.7			0.010913	5598.1
	0.0083699	5793.7			0.011011	5598.1
	0.0079018	5793.7			0.0097107	5598.1
	0.0086058	5793.7			0.009464	5598.1
	0.0084919	5793.7			0.0087814	5598.1
	0.0086513	5793.7			0.0090084	5598.1
	0.008397	5793.7			0.0086877	5598.1
	0.0087685	5793.7			0.0088832	5598.1
	0.0089084	5793.7			0.011069	5598.1
	0.0087837	5793.7			0.0091233	5598.1
	0.0089321	5793.7			0.0088192	5598.1
	0.0089998	5793.7			0.010118	5598.1
	0.0092094	5793.7			0.008605	5598.1
	0.0093903	5793.7			0.0094875	5598.1
	0.0097312	5793.7			0.0085277	5598.1
	0.0093692	5793.7			0.0089313	5598.1
	0.0095735	5793.7			0.0089808	5598.1
	0.0095667	5793.7			0.0095578	5598.1
	0.0099526	5793.7			0.0096694	5598.1
	0.0096686	5793.7			0.010801	5598.1
	0.0097552	5793.7			0.0084271	5598.1
	0.01024	5793.7			0.00873	5598.1
	0.010206	5793.7			0.011054	5598.1
	0.010419	5793.7			0.0085991	5598.1
	0.010833	5793.7			0.0083372	5598.1
	0.01088	5793.7			0.0093492	5598.1
	0.011114	5793.7			0.0089592	5598.1
	0.011121	5793.7			0.0094646	5598.1
	0.011112	5793.7			0.0083059	5598.1
	0.011403	5793.7			0.010176	5598.1
	0.01131	5793.7			0.0084521	5598.1
	0.011251	5793.7			0.0085176	5598.1
	0.011478	5793.7			0.0086661	5598.1
	0.011749	5793.7			0.0083867	5598.1
	0.008671	5793.7			0.0083263	5598.1
	0.0012889	5793.7			0.0086633	5598.1
	0.0098832	5793.7			0.0087638	5598.1
	0.008469	5793.7			0.010228	5598.1
	0.0099953	5793.7			0.0083248	5598.1
	0.010514	5793.7			0.00843	5598.1
	0.0094767	5793.7			0.007938	5598.1
	0.0093985	5793.7			0.0080481	5598.1
	0.0071398	5793.7			0.0095381	5598.1
	0.010311	5793.7			0.0079772	5598.1
	0.0075651	5793.7			0.0083861	5598.1
	0.010212	5793.7			0.0086955	5598.1
	0.0072722	5793.7			0.008553	5598.1
	0.00677	5793.7			0.0078192	5598.1
	0.006951	5793.7			0.0076366	5598.1
	0.0091816	5793.7			0.0082571	5598.1
	0.0091324	5793.7			0.0078763	5598.1
	0.0062649	5793.7			0.0080691	5598.1
	0.0065579	5793.7			0.0092696	5598.1
	0.0082277	5793.7			0.0078292	5598.1
	0.0077482	5793.7			0.0088863	5598.1
	0.0074905	5793.7			0.0086442	5598.1
	0.008165	5793.7			0.0081173	5598.1
	0.0093312	5793.7			0.0084572	5598.1
	0.010514	5793.7			0.0080374	5598.1
	0.010522	5793.7			0.0098204	5598.1
	0.0096868	5793.7			0.0083754	5598.1
	0.0093958	5793.7			0.0095861	5598.1
	0.010677	5793.7			0.0094127	5598.1
	0.0090068	5793.7			0.0080285	5598.1
	0.0099003	5793.7			0.0081726	5598.1
	0.0096939	5793.7			0.0078309	5598.1
	0.0016751	5793.7			0.009287	5598.1
	0.0082942	5793.7			0.0086522	5598.1
	0.010636	5793.7			0.0072335	5598.1
	0.0076265	5793.7			0.0072982	5598.1
	0.0092147	5793.7			0.0074167	5598.1
	0.0086512	5793.7			0.0085046	5598.1
	0.009272	5793.7			0.0079185	5598.1
	0.0067986	5793.7			0.008497	5598.1
	0.0096599	5793.7			0.0085259	5598.1
	0.0088987	5793.7			0.0070106	5598.1
	0.0033524	5793.7			0.0074984	5598.1
	0.0083257	5793.7			0.0071232	5598.1
	0.0066268	5793.7			0.0080281	5598.1
	0.0070882	5793.7			0.0067309	5598.1
	0.0063741	5793.7			0.0075349	5598.1
	0.010591	4021			0.006578	5598.1
	0.010102	4021			0.0079848	5598.1
	0.0090001	4021			0.0069738	5598.1
	0.0092563	4021			0.0074469	5598.1
	0.0093058	4021			0.0085442	5598.1
	0.0080656	4021			0.0065095	5598.1
	0.0081606	4021			0.0093261	5598.1
	0.0079438	4021			0.006452	5598.1
	0.0076946	4021			0.0077876	5598.1
	0.0067876	4021			0.0074563	5598.1
	0.0077213	4021			0.0087534	5598.1
	0.005656	4021			0.0076983	5598.1
	0.006057	4021			0.0060406	5598.1
	0.0064196	4021			0.006902	5598.1
	0.0050991	4021			0.0081513	5598.1
	0.0057379	4021			0.0080283	5598.1
	0.0048804	4021			0.0089672	5598.1
	0.0025682	4021			0.0067085	5598.1
	0.0063399	4021			0.007796	5598.1
	0.0043847	4021			0.0084539	5598.1
	0.0054139	4021			0.0060178	5598.1
	0.0014829	4021			0.0074186	5598.1
	0.0015945	4021			0.0060662	5598.1
	0.0011508	4021			0.0075617	5598.1
	0.0031006	4021			0.0080967	5598.1
	0.004615	4021			0.0084258	5598.1
	0.0010862	4021			0.0075436	5598.1
	0.0026609	4021			0.0062848	5598.1
	0.0042819	4021			0.0073036	5598.1
	0.0055488	4021			0.0052891	5598.1
	0.0011106	4021			0.0064722	5598.1
	0.0022439	4021			0.0087021	5598.1
	0.0016491	4021			0.0069919	5598.1
	0.0033864	4021			0.0074925	5598.1
	0.0022584	4021			0.0062439	5598.1
	0.0080117	4021			0.0069985	5598.1
	0.0026335	4021			0.008089	5598.1
	0.0031801	4021			0.0079689	5598.1
	0.0032278	4021			0.0075068	5598.1
	0.0062507	4021			0.008457	5598.1
	0.011211	4021			0.0051475	5598.1
	0.0052746	4021			0.0073739	5598.1
	0.011142	4021			0.0061554	5598.1
	0.0066435	4021			0.0069405	5598.1
	0.0082314	4021			0.0077226	5598.1
	0.012419	4021			0.0081219	5598.1
	0.0058781	4021			0.007414	5598.1
	0.011415	4021			0.0068464	5598.1
	0.0058004	4021			0.0062241	5598.1
	0.011794	4021			0.0069622	5598.1
	0.012589	4021			0.0075073	5598.1
	0.00902	4021			0.0050302	5598.1
	0.0076821	4021			0.0070284	5598.1
	0.0074599	4021			0.0064042	5598.1
	0.0068112	4021			0.0044677	5598.1
	0.006611	4021			0.0062818	5598.1
	0.0068812	4021			0.0040699	5598.1
	0.0084654	4021			0.0054376	5598.1
	0.008283	4021			0.0073104	5598.1
	0.012476	4021			0.0069678	5598.1
	0.014337	4021			0.0056988	5598.1
	0.014846	4021			0.0061982	5598.1
	0.012729	4021			0.0064438	5598.1
	0.010618	4021			0.0059221	5598.1
	0.013147	4021			0.0070773	5598.1
	0.013961	4021			0.0042186	5598.1
	0.011713	4021			0.0066713	5598.1
	0.013466	4021			0.0048922	5598.1
	0.014596	4021			0.0063031	5598.1
	0.015993	4021			0.0043966	5598.1
	0.016363	4021			0.0059598	5598.1
	0.014582	4021			0.0052094	5598.1
	0.011968	4021			0.0032704	5598.1
	0.016001	4021			0.0062936	5598.1
	0.015033	4021			0.0056911	5598.1
	0.010418	4021			0.0052356	5598.1
	0.014875	4021			0.0056655	5598.1
	0.015853	4021			0.0059333	5598.1
	0.013847	4021			0.0028547	5598.1
	0.012276	4021			0.0053899	5598.1
	0.01508	4021			0.0036809	5598.1
	0.011418	4021			0.0031277	5598.1
	0.013716	4021			0.0050924	5598.1
	0.014863	4021			0.0043324	5598.1
	0.013196	4021			0.004635	5598.1
	0.011966	4021			0.0021845	5598.1
	0.014659	4021			0.0047509	5598.1
	0.0012465	4021			0.0043774	5598.1
	0.0015756	4021			0.0051801	5598.1
	0.012871	4021			0.0020738	5598.1
	0.0015728	4021			0.0053667	5598.1
	0.0016879	4021			0.0031982	5598.1
	0.0057395	4021			0.0051365	5598.1
	0.0038193	4021			0.0043142	5598.1
	0.0061784	4021			0.0051937	5598.1
	0.013952	4021			0.0046482	5598.1
	0.012387	4021			0.0033554	5598.1
	0.012962	4021			0.0013062	5598.1
	0.012921	4021			0.0051237	5598.1
	0.012918	4021			0.0016337	5598.1
	0.012005	4021			0.00449	5598.1
	0.0057355	4021			0.0028683	5598.1
	0.0093163	4021			0.0049403	5598.1
	0.0067307	4021			0.00041735	5598.1
	0.0062472	4021			0.0031179	5598.1
	0.0056559	4021			0.00050264	5598.1
	0.0044456	4021			0.00070365	5598.1
	0.0075588	4021			0.005757	5598.1
	0.0053525	4021			0.0016553	5598.1
	0.0054155	4021			0.0040823	5598.1
	0.0045839	4021			0.0028409	5598.1
	0.003079	4021			0.00821	5598.1
	0.013576	4021			0.0013834	5598.1
	0.016253	4021			0.0010502	5598.1
	0.012616	4021			0.0092932	5598.1
	0.011826	4021			0.0085958	5598.1
	0.015351	4021			0.0042025	5598.1
	0.014232	4021			0.009943	5598.1
	0.015348	4021			0.00065848	5598.1
	0.012424	4021			0.00881	5598.1
	0.0067963	4021			0.0069238	5598.1
	0.0067468	4021			0.0071866	5598.1
	0.0036476	4021			0.0081663	5598.1
	0.013702	4021			0.0056983	5598.1
	0.005858	4021			0.011257	5598.1
	0.0065954	4021			0.0078754	5598.1
	0.014344	4021			0.010583	5598.1
	0.001494	4021			0.010541	5598.1
	0.010473	4021			0.00877	5598.1
	0.0072996	4021			0.0097775	5598.1
	0.0091281	4021			0.0084423	5598.1
	0.01243	4021			0.0067828	5598.1
	0.0044124	4021			0.010093	5598.1
	0.013939	4021			0.010474	5598.1
	0.0021724	4021			0.0061319	5598.1
	0.0087956	4021			0.0027699	5598.1
	0.013537	4021			0.010176	5598.1
	0.005822	4021			0.00189	5598.1
	0.0030622	4021			0.011479	5598.1
	0.012649	4021			0.0089888	5598.1
	0.0075603	4021			0.010908	5598.1
	0.010165	4021			0.011345	5598.1
	0.0060871	4021			0.011254	5598.1
	0.012474	4021			0.0094364	5598.1
	0.0060759	4021			0.0037697	5598.1
	0.0046199	4021			0.002809	5598.1
	0.0085619	4021			0.0080791	5598.1
	0.014774	4021			0.0055786	5598.1
	0.012216	4021			0.010374	5598.1
					0.0019731	5598.1
					0.0056827	5598.1
					0.0049479	5598.1
					0.0072771	5598.1
					0.0055142	5598.1
					0.008621	5598.1
					0.0091818	5598.1
					0.0072835	5598.1
					0.0041773	5598.1
					0.0054338	5598.1
					0.0093124	5598.1
					0.0070832	5598.1
					0.0077223	5598.1
					0.0091412	5598.1
					0.0078049	5598.1
					0.0043513	5598.1
					0.010563	5598.1
					0.011007	5598.1
					0.010282	5598.1
					0.0094997	5598.1
					0.0093965	5598.1
					0.01004	5598.1
					0.0092792	5598.1
					0.0086946	5598.1
					0.0092648	5598.1
					0.0082644	5598.1
					0.0081219	5598.1
					0.0084636	5598.1
					0.0075039	5598.1
					0.0078191	5598.1
					0.0087761	5598.1
					0.0057219	5598.1
					0.0026358	5598.1
					0.0029322	5598.1
					0.001487	5598.1
					0.0045623	5598.1
					0.011401	5598.1
					0.0098808	5598.1
					0.0087865	5598.1
					0.0071828	5598.1
					0.0067808	5598.1
					0.010679	5598.1
					0.010494	5598.1
					0.0076911	5598.1
					0.0060107	5598.1
					0.0062026	5598.1
					0.0096259	5598.1
					0.0097386	5598.1
					0.010094	5598.1
					0.0089861	5598.1
					0.0078551	5598.1
					0.0034628	5598.1
					0.0039928	5598.1
					0.0095143	5598.1
					0.0083241	5598.1
					0.0037979	5598.1
					0.0097127	5598.1
					0.009498	5598.1
					0.0097993	5598.1
					0.0062036	5598.1
					0.011263	5598.1
					0.0080725	5598.1
					0.0077331	5598.1
					0.010875	5598.1
					0.010185	5598.1
					0.0079654	5598.1
					0.0034737	5598.1
					0.0083008	5598.1
					0.0026514	5598.1
					0.0088643	5598.1
					0.0042983	5598.1
					0.0081376	5598.1
					0.0089241	5598.1
					0.0050159	5598.1
					0.00258	5598.1
					0.0083157	5598.1
					0.0073107	5598.1
					0.0097506	5598.1
					0.0051374	5598.1
					0.006549	5598.1
					0.0059404	5598.1
					0.0068843	5598.1
					0.0033175	5598.1
					0.009334	5598.1
					0.0064999	5598.1
					0.0078524	5598.1
					0.01017	5598.1
					0.007452	5598.1
					0.0090664	5598.1
					0.0093046	5598.1
					0.0086644	5598.1
					0.008284	5598.1
					0.010465	5598.1
					0.005221	5598.1
					0.0079817	5598.1
					0.0077475	5598.1
					0.0058359	5598.1
					0.0056544	5598.1
					0.0023052	4786.4
					0.0079551	4786.4
					0.0074765	4786.4
					0.0073266	4786.4
					0.0056776	4786.4
					0.0012428	4786.4
					0.0061252	4786.4
					0.0081018	4786.4
					0.0086026	4786.4
					0.0068626	4786.4
					0.0094638	4786.4
					0.0038588	4786.4
					0.0090143	4786.4
					0.0047057	4786.4
					0.0063917	4786.4
					0.0048054	4786.4
					0.0053631	4786.4
					0.0053134	4786.4
					0.0050811	4786.4
					0.0051546	4786.4
					0.0063994	4786.4
					0.0071975	4786.4
					0.0057807	4786.4
					0.0079005	4786.4
					0.0056034	4786.4
					0.0086222	4786.4
					0.0068101	4786.4
					0.0060412	4786.4
					0.0065413	4786.4
					0.0091712	4786.4
					0.0084752	4786.4
					0.0083501	4786.4
					0.0080004	4786.4
					0.0073018	4786.4
					0.0085099	4786.4
					0.0090472	4786.4
					0.0097174	4786.4
					0.0091314	4786.4
					0.0097861	4786.4
					0.0096027	4786.4
					0.009763	4786.4
					0.010003	4786.4
					0.010835	4786.4
					0.0096553	4786.4
					0.0098618	4786.4
					0.011309	4786.4
					0.010916	4786.4
					0.010842	4786.4
					0.010814	4786.4
					0.010939	4786.4
					0.011123	4786.4
					0.011065	4786.4
					0.012037	4786.4
					0.012122	4786.4
					0.011874	4786.4
					0.01325	4786.4
					0.013101	4786.4
					0.013306	4786.4
					0.013737	4786.4
					0.014303	4786.4
					0.014218	4786.4
					0.01444	4786.4
					0.014664	4786.4
					0.014566	4786.4
					0.014728	4786.4
					0.014823	4786.4
					0.015101	4786.4
					0.015178	4786.4
					0.015805	4786.4
					0.014527	4786.4
					0.015521	4786.4
					0.0080946	4786.4
					0.0085424	4786.4
					0.012416	4786.4
					0.0076884	4786.4
					0.0050114	4786.4
					0.011061	4786.4
					0.012786	4786.4
					0.011664	4786.4
					0.0073664	4786.4
					0.011201	4786.4
					0.013832	4786.4
					0.0056315	4786.4
					0.0083543	4786.4
					0.0092583	4786.4
					0.0049484	4786.4
					0.0041633	4786.4
					0.0069571	4786.4
					0.0065198	4786.4
					0.0053227	4786.4
					0.0058232	4786.4
					0.0080935	4786.4
					0.0088431	4786.4
					0.013259	4786.4
					0.014272	4786.4
					0.014302	4786.4
					0.014814	4786.4
					0.0058846	4786.4
					0.0081876	4786.4
					0.0090474	4786.4
					0.0069007	4786.4
					0.0084595	4786.4
					0.0093596	4786.4
					0.009642	4786.4
					0.014022	4786.4
					0.0054339	4786.4
					0.0066045	4786.4
					0.0055948	4786.4
					0.0095373	4786.4
					0.0088989	4786.4
					0.0049933	4786.4
					0.014306	4786.4
					0.0078249	4786.4
					0.013421	4786.4
					0.0092709	4786.4
					0.0047195	4786.4
					0.010981	4786.4
					0.015093	4786.4
					0.0068961	4786.4
					0.010261	4786.4
					0.011782	4786.4
					0.0076772	4786.4
					0.010141	4786.4
					0.0079115	4786.4
					0.011101	4786.4
					0.0056094	4786.4
					0.0067934	4786.4
					0.0078141	4786.4
					0.0086368	4786.4
					0.0098515	4786.4
					0.0086749	4786.4
					0.0085575	4786.4
					0.0094083	4786.4
					0.012063	4292.1
					0.0051182	4292.1
					0.0096162	4292.1
					0.0044081	4292.1
					0.0029258	4292.1
					0.0027984	4292.1
					0.002876	4292.1
					0.010825	4292.1
					0.011797	4292.1
					0.0049729	4292.1
					0.011577	4292.1
					0.0037808	3715.8
					0.005782	3715.8
					0.0058192	3715.8
					0.0019328	3715.8
					0.0053771	3715.8
					0.0070993	3715.8
					0.0036611	3715.8
					0.0065062	3715.8
					0.0073674	3715.8
					0.0064404	3715.8
					0.0080546	3715.8
