# Supplementary material for: Distinct retrograde microtubule motor sets drive early and late endosome transport
Source: EMBO J. 2020 Nov 20;39(24):e103661. doi: 10.15252/embj.2019103661 (PMC7737607; doi:10.15252/embj.2019103661)
Supplement: Supplementary file 16 — Source Data for Figure 7 [file EMBJ-39-e103661-s014.zip › Source_Data_Figure_7-fig/Figure 7_Source data.xlsx]

## Sheet: FIG 7E
Fig 7E
EE distance to nucleus normalized on cell size
	siCTL_EE	siCTL_cell	siHOOK1_EE	siHOOK1_cell
	0.017321	437.8	0.016579	584.44
	0.021565	437.8	0.012882	584.44
	0.015056	437.8	0.020514	584.44
	0.023208	437.8	0.010805	584.44
	0.014506	437.8	0.018748	584.44
	0.014495	437.8	0.017249	584.44
	0.012099	437.8	0.01297	584.44
	0.022999	437.8	0.018306	584.44
	0.010735	437.8	0.014314	584.44
	0.014832	437.8	0.0082619	584.44
	0.012979	437.8	0.010233	584.44
	0.017115	437.8	0.018771	584.44
	0.027223	437.8	0.013579	584.44
	0.0084107	437.8	0.013281	584.44
	0.0094436	437.8	0.016285	584.44
	0.010561	437.8	0.012582	584.44
	0.034129	437.8	0.010173	584.44
	0.013552	437.8	0.013877	584.44
	0.0080557	437.8	0.02777	584.44
	0.011804	437.8	0.0086911	584.44
	0.0089931	437.8	0.007934	584.44
	0.016165	437.8	0.014428	584.44
	0.027461	437.8	0.013028	584.44
	0.017428	437.8	0.011174	584.44
	0.012985	437.8	0.023755	584.44
	0.012299	437.8	0.0074559	584.44
	0.011146	437.8	0.0098777	584.44
	0.0079324	437.8	0.021579	584.44
	0.0091826	437.8	0.0095424	584.44
	0.012404	437.8	0.0076595	584.44
	0.011141	437.8	0.026305	584.44
	0.012446	437.8	0.011209	584.44
	0.021719	437.8	0.0088824	584.44
	0.017688	437.8	0.010057	584.44
	0.014538	437.8	0.011068	584.44
	0.014864	437.8	0.011801	584.44
	0.016011	437.8	0.016978	584.44
	0.010742	437.8	0.018271	584.44
	0.01312	437.8	0.014816	584.44
	0.014416	437.8	0.01987	584.44
	0.030986	437.8	0.020577	1112.3
	0.028447	437.8	0.018353	1112.3
	0.022595	437.8	0.019108	1112.3
	0.015624	437.8	0.010451	1112.3
	0.016775	437.8	0.013558	1112.3
	0.015225	437.8	0.020941	1112.3
	0.012329	437.8	0.012206	1112.3
	0.01583	437.8	0.0087369	1112.3
	0.02738	437.8	0.0084259	1112.3
	0.010502	437.8	0.015517	1112.3
	0.013379	437.8	0.010775	1112.3
	0.024133	437.8	0.0079815	1112.3
	0.014186	437.8	0.0078203	1112.3
	0.013316	437.8	0.0070165	1112.3
	0.0092568	437.8	0.013948	1112.3
	0.019534	437.8	0.011777	1112.3
	0.026246	437.8	0.010229	1112.3
	0.0098532	437.8	0.0056932	1112.3
	0.01083	437.8	0.011617	1112.3
	0.0094455	437.8	0.0059549	1112.3
	0.023068	437.8	0.0065958	1112.3
	0.015023	437.8	0.010344	1112.3
	0.016579	437.8	0.0062959	1112.3
	0.012137	437.8	0.014219	1112.3
	0.014783	437.8	0.016405	1112.3
	0.010952	437.8	0.0066537	1112.3
	0.012007	437.8	0.0056259	1112.3
	0.013167	437.8	0.0092501	1112.3
	0.021774	437.8	0.008616	1112.3
	0.01783	437.8	0.0063303	1112.3
	0.019569	437.8	0.019265	1112.3
	0.017493	437.8	0.0063521	1112.3
	0.015061	437.8	0.013862	1112.3
	0.015706	437.8	0.007289	1112.3
	0.016386	437.8	0.0083984	1112.3
	0.015676	437.8	0.00707	1112.3
	0.030749	560.54	0.010052	1112.3
	0.030439	560.54	0.0059593	1112.3
	0.02626	560.54	0.0074089	1112.3
	0.02815	560.54	0.011393	1112.3
	0.025679	560.54	0.0070988	1112.3
	0.025697	560.54	0.012739	1112.3
	0.026022	560.54	0.012313	1112.3
	0.021413	560.54	0.0099182	1112.3
	0.021764	560.54	0.0088284	1112.3
	0.026256	560.54	0.0068143	1112.3
	0.027922	560.54	0.0075923	1112.3
	0.017728	560.54	0.0073292	1112.3
	0.016661	560.54	0.010384	1112.3
	0.017579	560.54	0.0132	1112.3
	0.016032	560.54	0.010805	1112.3
	0.015084	560.54	0.011971	1112.3
	0.015377	560.54	0.0065455	1112.3
	0.02185	560.54	0.0094421	1112.3
	0.018272	560.54	0.0076778	1112.3
	0.014459	560.54	0.02101	1112.3
	0.012558	560.54	0.0072056	1112.3
	0.013717	560.54	0.0060701	1112.3
	0.017382	560.54	0.0066073	1112.3
	0.014654	560.54	0.0098598	1112.3
	0.019768	560.54	0.0088136	1112.3
	0.011255	560.54	0.0060551	1112.3
	0.011289	560.54	0.0060313	1112.3
	0.010846	560.54	0.0052051	1112.3
	0.0167	560.54	0.0078962	1112.3
	0.012905	560.54	0.0070455	1112.3
	0.015215	560.54	0.0053281	1112.3
	0.0095855	560.54	0.0062892	1112.3
	0.014147	560.54	0.0069501	1112.3
	0.010517	560.54	0.0074633	1112.3
	0.010517	560.54	0.0069357	1112.3
	0.016131	560.54	0.0098902	1112.3
	0.018585	560.54	0.0085205	1112.3
	0.012585	560.54	0.0098961	1112.3
	0.0099996	560.54	0.0094968	1112.3
	0.0088869	560.54	0.0088126	1112.3
	0.016571	560.54	0.009196	1112.3
	0.0079824	560.54	0.0099892	1112.3
	0.011499	560.54	0.010381	795.37
	0.013112	560.54	0.0089204	795.37
	0.014101	560.54	0.0072515	795.37
	0.0091448	560.54	0.0075626	795.37
	0.013403	560.54	0.0073747	795.37
	0.015422	560.54	0.0096828	795.37
	0.013317	560.54	0.0071271	795.37
	0.0083607	560.54	0.0093618	795.37
	0.010298	560.54	0.017878	795.37
	0.010349	560.54	0.0089769	795.37
	0.013068	560.54	0.0092911	795.37
	0.012211	560.54	0.015719	795.37
	0.00928	560.54	0.013494	795.37
	0.012946	560.54	0.0079415	795.37
	0.011976	560.54	0.010266	795.37
	0.010528	560.54	0.018011	795.37
	0.013203	560.54	0.0076613	795.37
	0.0085135	560.54	0.025906	795.37
	0.011662	560.54	0.011157	795.37
	0.010403	560.54	0.0067585	795.37
	0.011054	560.54	0.015857	795.37
	0.010428	560.54	0.010367	795.37
	0.01484	560.54	0.017425	795.37
	0.012662	560.54	0.0083997	795.37
	0.0083576	560.54	0.012785	795.37
	0.0099689	560.54	0.013794	795.37
	0.011443	560.54	0.0078103	795.37
	0.0114	560.54	0.012765	795.37
	0.0092749	560.54	0.007051	795.37
	0.008668	560.54	0.015109	795.37
	0.010323	560.54	0.016672	795.37
	0.0094452	560.54	0.011416	795.37
	0.0099663	560.54	0.0076078	795.37
	0.012101	560.54	0.0099117	795.37
	0.011095	560.54	0.013965	795.37
	0.011474	560.54	0.013309	795.37
	0.012552	560.54	0.0072577	795.37
	0.013644	560.54	0.01608	795.37
	0.013	560.54	0.0083182	795.37
	0.017764	560.54	0.013223	795.37
	0.015439	560.54	0.009915	795.37
	0.016929	560.54	0.0088988	795.37
	0.014714	560.54	0.014168	795.37
	0.015127	560.54	0.016188	795.37
	0.018676	560.54	0.025327	795.37
	0.018149	560.54	0.012461	795.37
	0.01857	560.54	0.020433	795.37
	0.017828	560.54	0.029253	795.37
	0.019715	560.54	0.029249	795.37
	0.0195	560.54	0.016173	795.37
	0.019456	560.54	0.020854	795.37
	0.020252	560.54	0.03675	552.3
	0.023058	560.54	0.034559	552.3
	0.023909	560.54	0.026081	552.3
	0.024407	717.42	0.027201	552.3
	0.018798	717.42	0.025774	552.3
	0.015717	717.42	0.020919	552.3
	0.015287	717.42	0.025993	552.3
	0.016746	717.42	0.023282	552.3
	0.014659	717.42	0.02047	552.3
	0.026867	717.42	0.022288	552.3
	0.014556	717.42	0.017899	552.3
	0.013591	717.42	0.017695	552.3
	0.013562	717.42	0.016493	552.3
	0.015929	717.42	0.017152	552.3
	0.012177	717.42	0.015905	552.3
	0.011702	717.42	0.014521	552.3
	0.02455	717.42	0.014938	552.3
	0.011332	717.42	0.015396	552.3
	0.010668	717.42	0.013893	552.3
	0.010537	717.42	0.016729	552.3
	0.026425	717.42	0.012866	552.3
	0.015866	717.42	0.01113	552.3
	0.010903	717.42	0.010922	552.3
	0.0090692	717.42	0.013459	552.3
	0.015708	717.42	0.014432	552.3
	0.011478	717.42	0.010725	552.3
	0.014818	717.42	0.016466	552.3
	0.027038	717.42	0.0090988	552.3
	0.0086555	717.42	0.011069	552.3
	0.0088083	717.42	0.0085574	552.3
	0.011469	717.42	0.01613	552.3
	0.0096203	717.42	0.0097906	552.3
	0.0081327	717.42	0.0085304	552.3
	0.016477	717.42	0.011813	552.3
	0.016493	717.42	0.010896	552.3
	0.018638	717.42	0.016495	552.3
	0.0089735	717.42	0.0091111	552.3
	0.010169	717.42	0.011117	552.3
	0.013863	717.42	0.010849	552.3
	0.0085865	717.42	0.017072	552.3
	0.0072179	717.42	0.012726	552.3
	0.009454	717.42	0.010951	552.3
	0.015399	717.42	0.0088726	552.3
	0.023507	717.42	0.013523	552.3
	0.0071797	717.42	0.013922	552.3
	0.0062893	717.42	0.016348	552.3
	0.0079281	717.42	0.0099025	552.3
	0.021903	717.42	0.011923	552.3
	0.013862	717.42	0.019683	552.3
	0.010974	717.42	0.025277	496.18
	0.0053029	717.42	0.01923	496.18
	0.014735	717.42	0.018627	496.18
	0.0095416	717.42	0.012389	496.18
	0.0056499	717.42	0.021943	496.18
	0.014081	717.42	0.020122	496.18
	0.008548	717.42	0.015141	496.18
	0.010373	717.42	0.021321	496.18
	0.017058	717.42	0.016768	496.18
	0.016293	717.42	0.011856	496.18
	0.0086591	717.42	0.015963	496.18
	0.0060218	717.42	0.026831	496.18
	0.0090831	717.42	0.015481	496.18
	0.0063217	717.42	0.019049	496.18
	0.017814	717.42	0.014858	496.18
	0.0098177	717.42	0.011864	496.18
	0.017278	717.42	0.016343	496.18
	0.0076847	717.42	0.032471	496.18
	0.0067103	717.42	0.0091645	496.18
	0.0084686	717.42	0.013233	496.18
	0.010853	717.42	0.015485	496.18
	0.012158	717.42	0.027884	496.18
	0.0072982	717.42	0.0088043	496.18
	0.015472	717.42	0.0082513	496.18
	0.01175	717.42	0.01166	496.18
	0.020029	717.42	0.0088739	496.18
	0.01428	717.42	0.025536	496.18
	0.0088755	717.42	0.0090864	496.18
	0.018548	717.42	0.011268	496.18
	0.01093	717.42	0.013222	496.18
	0.012795	717.42	0.010522	496.18
	0.016714	717.42	0.012855	496.18
	0.011866	717.42	0.013921	496.18
	0.0091243	717.42	0.019919	496.18
	0.012721	717.42	0.021495	496.18
	0.012279	717.42	0.014107	496.18
	0.015112	717.42	0.015381	496.18
	0.011588	717.42	0.021683	496.18
	0.014277	717.42	0.02102	483.97
	0.01312	717.42	0.020757	483.97
	0.013188	717.42	0.020946	483.97
	0.0096686	717.42	0.019731	483.97
	0.0075871	717.42	0.015276	483.97
	0.016745	717.42	0.01819	483.97
	0.012931	717.42	0.01298	483.97
	0.01949	717.42	0.013792	483.97
	0.014166	717.42	0.014889	483.97
	0.015944	717.42	0.010656	483.97
	0.012809	717.42	0.010864	483.97
	0.016703	717.42	0.016948	483.97
	0.011007	717.42	0.0093962	483.97
	0.021499	717.42	0.012532	483.97
	0.016225	717.42	0.010451	483.97
	0.013544	717.42	0.0080233	483.97
	0.014272	717.42	0.0076597	483.97
	0.017796	717.42	0.0086769	483.97
	0.01431	717.42	0.013529	483.97
	0.015244	717.42	0.011366	483.97
	0.016634	717.42	0.0097272	483.97
	0.023132	717.42	0.012763	483.97
	0.0179	717.42	0.024408	483.97
	0.01733	717.42	0.016541	483.97
	0.018788	717.42	0.015863	483.97
	0.023435	548.95	0.0074444	483.97
	0.016615	548.95	0.0085803	483.97
	0.017298	548.95	0.0088241	483.97
	0.012642	548.95	0.016056	483.97
	0.017115	548.95	0.019029	483.97
	0.011336	548.95	0.01555	483.97
	0.010846	548.95	0.026675	483.97
	0.014648	548.95	0.019891	483.97
	0.012874	548.95	0.022925	483.97
	0.013707	548.95	0.025358	578.15
	0.0099148	548.95	0.03054	578.15
	0.016839	548.95	0.018243	578.15
	0.015498	548.95	0.01788	578.15
	0.013686	548.95	0.022006	578.15
	0.0092853	548.95	0.013582	578.15
	0.015919	548.95	0.015345	578.15
	0.022916	548.95	0.017473	578.15
	0.011106	548.95	0.021201	578.15
	0.014917	548.95	0.013003	578.15
	0.011338	548.95	0.016928	578.15
	0.020779	548.95	0.011313	578.15
	0.013088	548.95	0.010852	578.15
	0.021325	548.95	0.012079	578.15
	0.017415	548.95	0.013479	578.15
	0.0075528	548.95	0.0089429	578.15
	0.011007	548.95	0.0092051	578.15
	0.014454	548.95	0.012482	578.15
	0.013652	548.95	0.007119	578.15
	0.010765	548.95	0.0069913	578.15
	0.01512	548.95	0.0086298	578.15
	0.013122	548.95	0.01737	578.15
	0.012019	548.95	0.0084996	578.15
	0.014617	548.95	0.014876	578.15
	0.020804	548.95	0.013345	578.15
	0.0098633	548.95	0.010734	578.15
	0.021726	548.95	0.013982	578.15
	0.015337	548.95	0.0097341	578.15
	0.012318	548.95	0.01134	578.15
	0.012465	548.95	0.01585	578.15
	0.011349	548.95	0.012993	578.15
	0.020025	548.95	0.013418	578.15
	0.012675	548.95	0.013856	578.15
	0.021702	548.95	0.014754	578.15
	0.017204	548.95	0.012649	578.15
	0.012384	548.95	0.013389	578.15
	0.013954	548.95	0.013884	578.15
	0.017216	548.95	0.016999	578.15
	0.017806	548.95	0.015724	578.15
	0.015185	548.95	0.015541	578.15
	0.014066	548.95	0.017424	578.15
	0.021222	548.95	0.016385	578.15
	0.020461	548.95	0.017355	578.15
	0.015216	548.95	0.017824	578.15
	0.015204	548.95	0.017803	578.15
	0.018729	548.95	0.021112	578.15
	0.017231	548.95	0.01892	578.15
	0.017508	548.95	0.022347	578.15
	0.021748	548.95	0.022698	578.15
	0.017778	548.95	0.030246	498.17
	0.018024	548.95	0.027539	498.17
	0.018281	548.95	0.019918	498.17
	0.023992	548.95	0.016417	498.17
	0.019651	548.95	0.016218	498.17
	0.018935	548.95	0.016756	498.17
	0.020317	548.95	0.016357	498.17
	0.025914	548.95	0.012715	498.17
	0.022436	548.95	0.012604	498.17
	0.031214	548.95	0.018347	498.17
	0.021983	548.95	0.011964	498.17
	0.033225	548.95	0.013867	498.17
	0.034018	548.95	0.016057	498.17
	0.026858	548.95	0.012665	498.17
	0.024728	548.95	0.010112	498.17
	0.024179	548.95	0.014333	498.17
	0.028339	548.95	0.02104	498.17
	0.029633	548.95	0.017544	498.17
	0.028203	548.95	0.010217	498.17
	0.031558	548.95	0.014091	498.17
	0.014764	780.88	0.012056	498.17
	0.0092737	780.88	0.012464	498.17
	0.0099552	780.88	0.011663	498.17
	0.011504	780.88	0.011546	498.17
	0.017549	780.88	0.024939	498.17
	0.0084279	780.88	0.028297	498.17
	0.01413	780.88	0.033894	498.17
	0.011448	780.88	0.012784	618.17
	0.0075816	780.88	0.018786	618.17
	0.017587	780.88	0.010228	618.17
	0.0091548	780.88	0.011526	618.17
	0.016335	780.88	0.0080547	618.17
	0.0092105	780.88	0.0094776	618.17
	0.0083693	780.88	0.012432	618.17
	0.018926	780.88	0.0076105	618.17
	0.0080964	780.88	0.0083212	618.17
	0.010447	780.88	0.0067233	618.17
	0.0064782	780.88	0.013077	618.17
	0.0084752	780.88	0.007059	618.17
	0.0092239	780.88	0.018043	618.17
	0.02382	780.88	0.0082001	618.17
	0.0068873	780.88	0.010625	618.17
	0.010358	780.88	0.015392	618.17
	0.017236	780.88	0.0075081	618.17
	0.0086632	780.88	0.0097683	618.17
	0.0082674	780.88	0.0079672	618.17
	0.0062382	780.88	0.010412	618.17
	0.013846	780.88	0.0077811	618.17
	0.0079421	780.88	0.010721	618.17
	0.0077442	780.88	0.0087602	618.17
	0.017007	780.88	0.0095189	618.17
	0.019886	780.88	0.010907	618.17
	0.0085896	780.88	0.01394	618.17
	0.0075708	780.88	0.01051	618.17
	0.009159	780.88	0.012523	618.17
	0.013075	780.88	0.011257	618.17
	0.010914	780.88	0.013126	618.17
	0.0084666	780.88	0.013112	618.17
	0.02378	780.88	0.013106	618.17
	0.0086559	780.88	0.013828	618.17
	0.010813	780.88	0.014434	618.17
	0.01154	780.88	0.015778	618.17
	0.006486	780.88	0.01705	618.17
	0.0071334	780.88	0.019753	618.17
	0.022973	780.88	0.027883	672.1
	0.013773	780.88	0.01243	672.1
	0.0082043	780.88	0.010305	672.1
	0.0078212	780.88	0.010901	672.1
	0.010075	780.88	0.015549	672.1
	0.013404	780.88	0.01091	672.1
	0.0099803	780.88	0.0098392	672.1
	0.010994	780.88	0.010165	672.1
	0.0094734	780.88	0.013536	672.1
	0.017557	780.88	0.010233	672.1
	0.0098784	780.88	0.01216	672.1
	0.0088937	780.88	0.013194	672.1
	0.0087395	780.88	0.0092837	672.1
	0.0093958	780.88	0.02007	672.1
	0.014187	780.88	0.0092751	672.1
	0.016576	780.88	0.017557	672.1
	0.012905	780.88	0.011472	672.1
	0.015286	780.88	0.0094006	672.1
	0.012834	780.88	0.012551	672.1
	0.010443	780.88	0.0084417	672.1
	0.010287	780.88	0.021567	672.1
	0.020772	780.88	0.01223	672.1
	0.017374	780.88	0.018315	672.1
	0.018726	780.88	0.021711	672.1
	0.011503	780.88	0.023164	672.1
	0.013293	780.88	0.019778	672.1
	0.01519	780.88	0.0093857	672.1
	0.012282	780.88	0.016031	672.1
	0.019885	780.88	0.010806	672.1
	0.015227	780.88	0.008782	672.1
	0.016712	780.88	0.015861	672.1
	0.023983	780.88	0.018421	672.1
	0.016102	780.88	0.016452	672.1
	0.025906	780.88	0.01375	672.1
	0.015559	780.88	0.012828	672.1
	0.026804	780.88	0.024112	672.1
	0.017465	780.88	0.02196	672.1
	0.021398	780.88	0.018897	672.1
	0.02024	780.88	0.0096641	672.1
	0.021385	780.88	0.02616	672.1
	0.021267	780.88	0.021685	672.1
	0.020223	780.88	0.011631	672.1
	0.024927	780.88	0.01527	672.1
	0.019204	780.88	0.020287	672.1
	0.03206	780.88	0.013398	672.1
	0.02826	780.88	0.017863	672.1
	0.019392	780.88	0.022336	672.1
	0.019818	780.88	0.0085404	672.1
	0.025462	780.88	0.011497	672.1
	0.029517	780.88	0.0090586	672.1
	0.023487	780.88	0.011041	672.1
	0.033568	780.88	0.025857	672.1
	0.025859	780.88	0.010404	672.1
	0.021973	780.88	0.024209	672.1
	0.024631	780.88	0.020225	672.1
	0.023302	780.88	0.021196	631.38
	0.030873	780.88	0.016717	631.38
	0.028405	780.88	0.013247	631.38
	0.029437	780.88	0.018818	631.38
	0.027209	780.88	0.011997	631.38
	0.026008	780.88	0.017331	631.38
	0.021236	632.04	0.011821	631.38
	0.020354	632.04	0.0098299	631.38
	0.019656	632.04	0.010345	631.38
	0.017927	632.04	0.012027	631.38
	0.032688	632.04	0.010181	631.38
	0.019597	632.04	0.0099572	631.38
	0.03735	632.04	0.0092099	631.38
	0.034351	632.04	0.012076	631.38
	0.018208	632.04	0.015925	631.38
	0.024207	632.04	0.012145	631.38
	0.022578	632.04	0.0093515	631.38
	0.017704	632.04	0.011154	631.38
	0.018577	632.04	0.013219	631.38
	0.014712	632.04	0.013671	631.38
	0.024407	632.04	0.017904	631.38
	0.025891	632.04	0.010114	631.38
	0.013695	632.04	0.012874	631.38
	0.019779	632.04	0.0097556	631.38
	0.024119	632.04	0.014354	631.38
	0.028202	632.04	0.0076075	631.38
	0.012116	632.04	0.0095818	631.38
	0.012237	632.04	0.0092253	631.38
	0.025417	632.04	0.0073397	631.38
	0.012432	632.04	0.009747	631.38
	0.016234	632.04	0.0099086	631.38
	0.012737	632.04	0.02462	631.38
	0.024558	632.04	0.014176	631.38
	0.011282	632.04	0.014325	631.38
	0.018002	632.04	0.010218	631.38
	0.011361	632.04	0.010428	631.38
	0.027867	632.04	0.01153	631.38
	0.010628	632.04	0.0099112	631.38
	0.019724	632.04	0.020105	631.38
	0.023551	632.04	0.011451	631.38
	0.015979	632.04	0.01338	631.38
	0.014235	632.04	0.012675	631.38
	0.019007	632.04	0.017053	631.38
	0.031467	632.04	0.018241	631.38
	0.019345	632.04	0.035209	518.1
	0.011341	632.04	0.03462	518.1
	0.011953	632.04	0.034142	518.1
	0.028656	632.04	0.031284	518.1
	0.024219	632.04	0.031372	518.1
	0.0097317	632.04	0.03161	518.1
	0.013386	632.04	0.027152	518.1
	0.021931	632.04	0.027295	518.1
	0.01816	632.04	0.03063	518.1
	0.0095487	632.04	0.026324	518.1
	0.014486	632.04	0.024439	518.1
	0.012551	632.04	0.023197	518.1
	0.022877	632.04	0.02259	518.1
	0.011651	632.04	0.024741	518.1
	0.0092391	632.04	0.020113	518.1
	0.013763	632.04	0.021244	518.1
	0.019636	632.04	0.01926	518.1
	0.015042	632.04	0.025166	518.1
	0.0093575	632.04	0.018576	518.1
	0.021334	632.04	0.020059	518.1
	0.011336	632.04	0.019304	518.1
	0.01051	632.04	0.020577	518.1
	0.011915	632.04	0.017661	518.1
	0.019964	632.04	0.017489	518.1
	0.013151	632.04	0.016957	518.1
	0.013055	632.04	0.01542	518.1
	0.010044	632.04	0.015173	518.1
	0.0099755	632.04	0.023895	518.1
	0.013437	632.04	0.015296	518.1
	0.016332	632.04	0.015485	518.1
	0.010659	632.04	0.017665	518.1
	0.013617	632.04	0.015132	518.1
	0.019291	632.04	0.014045	518.1
	0.011262	632.04	0.013148	518.1
	0.016317	632.04	0.012457	518.1
	0.013875	632.04	0.011888	518.1
	0.012156	632.04	0.013158	518.1
	0.010282	632.04	0.014402	518.1
	0.01658	632.04	0.011626	518.1
	0.0098366	632.04	0.010997	518.1
	0.012489	632.04	0.011213	518.1
	0.014534	632.04	0.016178	518.1
	0.0099521	632.04	0.0098245	518.1
	0.017566	632.04	0.01125	518.1
	0.013377	632.04	0.0087329	518.1
	0.010444	632.04	0.011511	518.1
	0.012531	632.04	0.0096938	518.1
	0.015076	632.04	0.0092782	518.1
	0.014892	632.04	0.013557	518.1
	0.015459	632.04	0.0081378	518.1
	0.010288	632.04	0.010136	518.1
	0.011162	632.04	0.0084882	518.1
	0.011611	632.04	0.014199	518.1
	0.010938	632.04	0.016966	518.1
	0.011238	632.04	0.0092786	518.1
	0.012205	632.04	0.011864	518.1
	0.011971	632.04	0.017621	853.98
	0.013342	632.04	0.017606	853.98
	0.017023	632.04	0.017324	853.98
	0.012855	632.04	0.01853	853.98
	0.013291	632.04	0.017057	853.98
	0.015356	632.04	0.017845	853.98
	0.014061	632.04	0.017302	853.98
	0.019411	632.04	0.015424	853.98
	0.015113	632.04	0.015783	853.98
	0.018199	632.04	0.016577	853.98
	0.022283	632.04	0.014721	853.98
	0.015598	632.04	0.014937	853.98
	0.016856	632.04	0.016012	853.98
	0.020541	632.04	0.012677	853.98
	0.022533	632.04	0.012465	853.98
	0.017863	632.04	0.015756	853.98
	0.018825	632.04	0.015842	853.98
	0.014594	496.21	0.015209	853.98
	0.014551	496.21	0.013668	853.98
	0.016898	496.21	0.01462	853.98
	0.015406	496.21	0.013444	853.98
	0.012667	496.21	0.013733	853.98
	0.012053	496.21	0.01397	853.98
	0.018046	496.21	0.012266	853.98
	0.019702	496.21	0.010454	853.98
	0.016195	496.21	0.0097234	853.98
	0.014811	496.21	0.014264	853.98
	0.014744	496.21	0.009899	853.98
	0.020273	496.21	0.013399	853.98
	0.015189	496.21	0.0093345	853.98
	0.0087252	496.21	0.010496	853.98
	0.015861	496.21	0.0086929	853.98
	0.019291	496.21	0.010745	853.98
	0.019706	496.21	0.0074382	853.98
	0.015534	496.21	0.0099288	853.98
	0.017345	496.21	0.014031	853.98
	0.015805	496.21	0.0078305	853.98
	0.023954	496.21	0.013479	853.98
	0.025021	496.21	0.0070913	853.98
	0.024873	496.21	0.013588	853.98
	0.030162	496.21	0.0086764	853.98
	0.017946	496.21	0.0075173	853.98
	0.016776	496.21	0.0092174	853.98
	0.02604	496.21	0.00734	853.98
	0.037363	496.21	0.0079572	853.98
	0.029284	496.21	0.0073517	853.98
	0.022047	496.21	0.0098621	853.98
	0.032126	496.21	0.01218	853.98
	0.016566	496.21	0.007774	853.98
	0.018406	496.21	0.0080789	853.98
	0.023956	496.21	0.0066445	853.98
	0.036575	496.21	0.011566	853.98
	0.039601	496.21	0.0081107	853.98
	0.016571	496.21	0.010341	853.98
	0.019761	496.21	0.007179	853.98
	0.04516	496.21	0.0064394	853.98
	0.014479	496.21	0.0076692	853.98
	0.018653	496.21	0.0072306	853.98
	0.035018	496.21	0.0087008	853.98
	0.046371	496.21	0.007938	853.98
	0.04573	496.21	0.0099483	853.98
	0.030298	496.21	0.0073921	853.98
	0.011151	496.21	0.0092736	853.98
	0.023022	496.21	0.01237	853.98
	0.03225	496.21	0.0071725	853.98
	0.021694	496.21	0.010092	853.98
	0.026051	496.21	0.0089662	853.98
	0.0095116	496.21	0.0080933	853.98
	0.02678	496.21	0.01275	853.98
	0.022805	496.21	0.010663	853.98
	0.012395	496.21	0.010118	853.98
	0.0411	496.21	0.017023	853.98
	0.019546	496.21	0.011361	853.98
	0.011506	496.21	0.011749	853.98
	0.031584	496.21	0.012258	853.98
	0.026246	496.21	0.021053	853.98
	0.024345	496.21	0.01853	853.98
	0.021037	496.21	0.020759	853.98
	0.015326	496.21	0.020453	853.98
	0.014835	496.21	0.020341	853.98
	0.025949	496.21	0.025513	853.98
	0.016093	496.21	0.032995	853.98
	0.019313	496.21	0.0098818	540.13
	0.014459	496.21	0.012128	540.13
	0.018148	496.21	0.0094118	540.13
	0.026887	496.21	0.011362	540.13
	0.02908	335.73	0.034371	540.13
	0.028206	335.73	0.010871	540.13
	0.022441	335.73	0.02047	540.13
	0.032348	335.73	0.010435	540.13
	0.023825	335.73	0.011804	540.13
	0.020364	335.73	0.031944	540.13
	0.016956	335.73	0.0077236	540.13
	0.019012	335.73	0.009521	540.13
	0.02122	335.73	0.0084582	540.13
	0.036354	335.73	0.01083	540.13
	0.01946	335.73	0.010183	540.13
	0.014691	335.73	0.018221	540.13
	0.025442	335.73	0.0091463	540.13
	0.023416	335.73	0.010802	540.13
	0.040785	335.73	0.012146	540.13
	0.034545	335.73	0.010586	540.13
	0.028439	335.73	0.010055	540.13
	0.032446	335.73	0.011311	540.13
	0.02206	335.73	0.015897	540.13
	0.023426	335.73	0.012502	540.13
	0.018658	335.73	0.014158	540.13
	0.042446	335.73	0.012076	540.13
	0.018157	335.73	0.013736	540.13
	0.026252	335.73	0.014714	540.13
	0.037879	335.73	0.0171	540.13
	0.047038	335.73	0.012839	540.13
	0.029069	335.73	0.014079	540.13
	0.037588	335.73	0.013418	540.13
	0.02196	335.73	0.014517	540.13
	0.035378	335.73	0.015717	540.13
	0.026812	335.73	0.01811	540.13
	0.037868	335.73	0.015199	540.13
	0.021884	335.73	0.015138	540.13
	0.022425	335.73	0.020376	540.13
	0.019458	335.73	0.017481	540.13
	0.021011	335.73	0.037535	540.13
	0.020323	335.73	0.023352	540.13
	0.017164	335.73	0.022497	540.13
	0.019756	335.73	0.024085	540.13
	0.014432	335.73	0.026652	540.13
	0.016068	335.73	0.023462	500.5
	0.020646	892	0.026146	500.5
	0.019435	892	0.022899	500.5
	0.01661	892	0.016074	500.5
	0.013581	892	0.016256	500.5
	0.01254	892	0.015459	500.5
	0.010263	892	0.026755	500.5
	0.012075	892	0.023833	500.5
	0.01261	892	0.016692	500.5
	0.013443	892	0.013275	500.5
	0.011982	892	0.014111	500.5
	0.0068017	892	0.031579	500.5
	0.016754	892	0.014564	500.5
	0.016213	892	0.014873	500.5
	0.0091837	892	0.012816	500.5
	0.0118	892	0.012431	500.5
	0.0080607	892	0.014967	500.5
	0.011257	892	0.015928	500.5
	0.013859	892	0.029277	500.5
	0.020571	892	0.010666	500.5
	0.019115	892	0.010512	500.5
	0.013133	892	0.012309	500.5
	0.0099127	892	0.023369	500.5
	0.011778	892	0.013986	500.5
	0.0059125	892	0.015632	500.5
	0.0071121	892	0.032824	500.5
	0.013394	892	0.011687	500.5
	0.019142	892	0.008578	500.5
	0.020149	892	0.0091711	500.5
	0.0097283	892	0.0093432	500.5
	0.015497	892	0.012438	500.5
	0.012083	892	0.022485	500.5
	0.0062876	892	0.017611	500.5
	0.0067842	892	0.016293	500.5
	0.015583	892	0.0091885	500.5
	0.017717	892	0.011989	500.5
	0.0067091	892	0.032053	500.5
	0.0063116	892	0.015743	500.5
	0.006934	892	0.012247	500.5
	0.0081909	892	0.018528	500.5
	0.018042	892	0.018218	500.5
	0.0089229	892	0.016594	500.5
	0.016812	892	0.029411	500.5
	0.0098358	892	0.015448	500.5
	0.0079054	892	0.012938	500.5
	0.010902	892	0.018885	500.5
	0.016043	892	0.015726	500.5
	0.012729	892	0.021316	500.5
	0.011529	892	0.013828	500.5
	0.0092983	892	0.015926	500.5
	0.0092327	892	0.019616	500.5
	0.018346	892	0.014491	500.5
	0.019508	892	0.010431	500.5
	0.0096615	892	0.014908	500.5
	0.019234	892	0.025785	580.89
	0.013673	892	0.018523	580.89
	0.015417	892	0.015545	580.89
	0.014562	892	0.016864	580.89
	0.012322	892	0.0089248	580.89
	0.015843	892	0.023752	580.89
	0.018719	892	0.014516	580.89
	0.021353	892	0.01656	580.89
	0.013105	892	0.011184	580.89
	0.016654	892	0.020955	580.89
	0.013005	892	0.013276	580.89
	0.013571	892	0.014763	580.89
	0.014944	892	0.019302	580.89
	0.020063	892	0.022398	580.89
	0.013487	892	0.020571	580.89
	0.014722	892	0.011569	580.89
	0.014426	892	0.013067	580.89
	0.016568	892	0.015702	580.89
	0.017772	892	0.0095828	580.89
	0.014336	892	0.012822	580.89
	0.01673	892	0.021887	580.89
	0.015905	892	0.0094771	580.89
	0.015694	892	0.014817	580.89
	0.020455	892	0.013384	580.89
	0.01737	892	0.0081001	580.89
	0.016813	892	0.010909	580.89
	0.018367	892	0.0083023	580.89
	0.018252	892	0.010388	580.89
	0.016715	892	0.01128	580.89
	0.016685	892	0.0096657	580.89
	0.018049	892	0.012536	580.89
	0.020872	892	0.011762	580.89
	0.017681	892	0.014514	580.89
	0.020683	892	0.013089	580.89
	0.018357	892	0.013846	580.89
	0.020522	892	0.014684	580.89
	0.019389	892	0.027855	467.03
	0.018488	892	0.035481	467.03
	0.020414	892	0.030372	467.03
	0.021653	892	0.038141	467.03
	0.023199	892	0.038346	467.03
	0.01934	892	0.030253	467.03
	0.019829	892	0.032529	467.03
	0.023551	892	0.025401	467.03
	0.020257	892	0.013842	467.03
	0.023034	892	0.013927	467.03
	0.021619	892	0.013051	467.03
	0.023511	892	0.017297	467.03
	0.021707	892	0.012212	467.03
	0.020854	892	0.01272	467.03
	0.024965	892	0.014817	467.03
	0.021222	892	0.010307	467.03
	0.022047	892	0.0097489	467.03
	0.02339	892	0.014891	467.03
	0.023166	892	0.0089772	467.03
	0.022152	892	0.010387	467.03
	0.023307	892	0.016834	467.03
	0.022873	892	0.0086092	467.03
	0.024142	892	0.0082015	467.03
	0.023182	892	0.010383	467.03
	0.024327	892	0.036086	467.03
	0.024374	892	0.034128	467.03
	0.027209	892	0.010767	467.03
	0.023622	892	0.012392	467.03
	0.02533	892	0.014874	467.03
	0.023785	892	0.022129	467.03
	0.026947	892	0.013847	467.03
	0.023966	892	0.01157	467.03
	0.02608	892	0.016829	467.03
	0.026559	892	0.012887	467.03
	0.026693	892	0.022133	467.03
	0.026878	892	0.014608	467.03
	0.029555	892	0.016522	467.03
	0.010536	1274.3	0.011787	467.03
	0.011114	1274.3	0.013167	467.03
	0.01269	1274.3	0.024399	467.03
	0.0087983	1274.3	0.026158	467.03
	0.0087022	1274.3	0.015605	467.03
	0.0084029	1274.3	0.03845	467.03
	0.011913	1274.3	0.040283	467.03
	0.0083126	1274.3	0.045146	467.03
	0.0081545	1274.3	0.014705	519.21
	0.0087848	1274.3	0.012385	519.21
	0.0079274	1274.3	0.013344	519.21
	0.013388	1274.3	0.010547	519.21
	0.0071391	1274.3	0.017087	519.21
	0.014923	1274.3	0.01588	519.21
	0.010231	1274.3	0.030994	519.21
	0.0056724	1274.3	0.017061	519.21
	0.0061484	1274.3	0.016723	519.21
	0.0069143	1274.3	0.012448	519.21
	0.0072573	1274.3	0.019775	519.21
	0.012612	1274.3	0.011232	519.21
	0.0058263	1274.3	0.0096395	519.21
	0.0045508	1274.3	0.010276	519.21
	0.0059244	1274.3	0.023306	519.21
	0.0060609	1274.3	0.017645	519.21
	0.0049396	1274.3	0.013237	519.21
	0.0084245	1274.3	0.010442	519.21
	0.0053774	1274.3	0.016555	519.21
	0.010844	1274.3	0.015042	519.21
	0.0082138	1274.3	0.019345	519.21
	0.012784	1274.3	0.011862	519.21
	0.0053704	1274.3	0.012387	519.21
	0.0086945	1274.3	0.021314	519.21
	0.0098356	1274.3	0.011419	519.21
	0.012347	1274.3	0.024519	519.21
	0.0045266	1274.3	0.010566	519.21
	0.0077969	1274.3	0.016138	519.21
	0.0070201	1274.3	0.014449	519.21
	0.0069982	1274.3	0.012024	519.21
	0.011091	1274.3	0.010146	519.21
	0.0052103	1274.3	0.017579	519.21
	0.0088131	1274.3	0.011594	519.21
	0.007155	1274.3	0.016423	519.21
	0.0053732	1274.3	0.0093009	519.21
	0.012286	1274.3	0.013173	519.21
	0.0083377	1274.3	0.014094	519.21
	0.0059954	1274.3	0.027276	519.21
	0.0148	1274.3	0.012482	519.21
	0.014497	1274.3	0.010047	519.21
	0.011559	1274.3	0.013462	519.21
	0.01719	1274.3	0.015789	519.21
	0.011224	1274.3	0.034643	519.21
	0.014744	1274.3	0.021051	519.21
	0.015	1274.3	0.037002	519.21
	0.013607	1274.3	0.025009	519.21
	0.011764	1274.3	0.040793	519.21
	0.0058662	1274.3	0.021939	963.64
	0.014688	1274.3	0.019777	963.64
	0.018207	1274.3	0.021471	963.64
	0.0090035	1274.3	0.012687	963.64
	0.011053	1274.3	0.011045	963.64
	0.019292	1274.3	0.011784	963.64
	0.0068524	1274.3	0.0088464	963.64
	0.017424	1274.3	0.01729	963.64
	0.012861	1274.3	0.014991	963.64
	0.0068089	1274.3	0.0066397	963.64
	0.017877	1274.3	0.0066753	963.64
	0.0073781	1274.3	0.0057471	963.64
	0.012724	1274.3	0.016863	963.64
	0.011114	1274.3	0.0054293	963.64
	0.019058	1274.3	0.0053437	963.64
	0.0081454	1274.3	0.0067614	963.64
	0.0085436	1274.3	0.016448	963.64
	0.017884	1274.3	0.0062036	963.64
	0.0090123	1274.3	0.0063893	963.64
	0.016571	1274.3	0.0061988	963.64
	0.0124	1274.3	0.005366	963.64
	0.0090837	1274.3	0.010365	963.64
	0.019484	1274.3	0.0089423	963.64
	0.0099482	1274.3	0.0057315	963.64
	0.017264	1274.3	0.013902	963.64
	0.015226	1274.3	0.0064333	963.64
	0.011049	1274.3	0.0077459	963.64
	0.011082	1274.3	0.0088106	963.64
	0.010592	1274.3	0.0067887	963.64
	0.010811	1274.3	0.0059805	963.64
	0.011766	1274.3	0.0053848	963.64
	0.011186	1274.3	0.013358	963.64
	0.012391	1274.3	0.0073888	963.64
	0.011604	1274.3	0.0065479	963.64
	0.017419	1274.3	0.0045136	963.64
	0.012159	1274.3	0.0049486	963.64
	0.012124	1274.3	0.0057009	963.64
	0.012353	1274.3	0.0075904	963.64
	0.015209	1274.3	0.011746	963.64
	0.019034	1274.3	0.0056448	963.64
	0.012885	1274.3	0.0066663	963.64
	0.016246	1274.3	0.01003	963.64
	0.013293	1274.3	0.0071801	963.64
	0.014651	1274.3	0.0065418	963.64
	0.014391	1274.3	0.0075793	963.64
	0.015449	1274.3	0.0074197	963.64
	0.014798	1274.3	0.0093223	963.64
	0.013937	1274.3	0.0066077	963.64
	0.014273	1274.3	0.010177	963.64
	0.019057	1274.3	0.0085786	963.64
	0.015201	1274.3	0.0065085	963.64
	0.017304	1274.3	0.0084044	963.64
	0.015266	1274.3	0.0066102	963.64
	0.015547	1274.3	0.00974	963.64
	0.015747	1274.3	0.007025	963.64
	0.015923	1274.3	0.0073248	963.64
	0.017958	1274.3	0.0076419	963.64
	0.016387	1274.3	0.010552	963.64
	0.017117	1274.3	0.0077546	963.64
	0.015875	1274.3	0.007794	963.64
	0.017431	1274.3	0.0095345	963.64
	0.021136	1274.3	0.0084706	963.64
	0.017149	1274.3	0.0088435	963.64
	0.018499	1274.3	0.012999	963.64
	0.017227	1274.3	0.0078422	963.64
	0.018186	1274.3	0.0087822	963.64
	0.02023	1274.3	0.0084991	963.64
	0.01863	1274.3	0.0081814	963.64
	0.018839	1274.3	0.0098163	963.64
	0.020737	1274.3	0.0089794	963.64
	0.020244	1274.3	0.0098821	963.64
	0.019678	1274.3	0.0090855	963.64
	0.019109	1274.3	0.01041	963.64
	0.02021	1274.3	0.010474	963.64
	0.020583	1274.3	0.0096806	963.64
	0.021196	1274.3	0.0098663	963.64
	0.021275	1274.3	0.0098851	963.64
	0.014826	1186.6	0.009995	963.64
	0.014756	1186.6	0.0099235	963.64
	0.016058	1186.6	0.010573	963.64
	0.014601	1186.6	0.01106	963.64
	0.01431	1186.6	0.010592	963.64
	0.014778	1186.6	0.011125	963.64
	0.015652	1186.6	0.016279	963.64
	0.012604	1186.6	0.011839	963.64
	0.013492	1186.6	0.011996	963.64
	0.012422	1186.6	0.013532	963.64
	0.015191	1186.6	0.014888	963.64
	0.01279	1186.6	0.016231	963.64
	0.011643	1186.6	0.0167	963.64
	0.017534	1186.6	0.020974	963.64
	0.017133	1186.6	0.018912	963.64
	0.0097471	1186.6	0.024082	963.64
	0.011702	1186.6	0.025112	963.64
	0.010252	1186.6	0.012694	881.3
	0.01006	1186.6	0.01203	881.3
	0.0099213	1186.6	0.014166	881.3
	0.011538	1186.6	0.010275	881.3
	0.012306	1186.6	0.015446	881.3
	0.0087962	1186.6	0.015356	881.3
	0.010398	1186.6	0.015579	881.3
	0.0096799	1186.6	0.0097344	881.3
	0.0094183	1186.6	0.011752	881.3
	0.0095389	1186.6	0.0082389	881.3
	0.011312	1186.6	0.010075	881.3
	0.008789	1186.6	0.0070283	881.3
	0.010483	1186.6	0.011438	881.3
	0.012693	1186.6	0.01529	881.3
	0.011875	1186.6	0.013108	881.3
	0.0094491	1186.6	0.013558	881.3
	0.0077604	1186.6	0.014836	881.3
	0.013633	1186.6	0.010954	881.3
	0.013434	1186.6	0.018729	881.3
	0.0095553	1186.6	0.013677	881.3
	0.0082185	1186.6	0.0065086	881.3
	0.0069981	1186.6	0.0093103	881.3
	0.015564	1186.6	0.023557	881.3
	0.011723	1186.6	0.0081711	881.3
	0.017158	1186.6	0.018447	881.3
	0.00839	1186.6	0.015308	881.3
	0.0070722	1186.6	0.0073383	881.3
	0.011448	1186.6	0.017215	881.3
	0.0067797	1186.6	0.0059476	881.3
	0.0064675	1186.6	0.0066708	881.3
	0.019904	1186.6	0.011133	881.3
	0.012599	1186.6	0.0070197	881.3
	0.010682	1186.6	0.0075983	881.3
	0.0099109	1186.6	0.010563	881.3
	0.0088377	1186.6	0.019791	881.3
	0.0097066	1186.6	0.014397	881.3
	0.015435	1186.6	0.0096166	881.3
	0.012015	1186.6	0.023634	881.3
	0.008539	1186.6	0.0059256	881.3
	0.0063888	1186.6	0.01685	881.3
	0.011406	1186.6	0.013364	881.3
	0.012791	1186.6	0.016299	881.3
	0.013147	1186.6	0.0067101	881.3
	0.0083678	1186.6	0.010319	881.3
	0.01672	1186.6	0.0062097	881.3
	0.0097994	1186.6	0.0085021	881.3
	0.010839	1186.6	0.0077223	881.3
	0.010338	1186.6	0.0087891	881.3
	0.020739	1186.6	0.01207	881.3
	0.01806	1186.6	0.0073084	881.3
	0.021004	1186.6	0.0090765	881.3
	0.017784	1186.6	0.0080704	881.3
	0.0068686	1186.6	0.017078	881.3
	0.0094158	1186.6	0.01394	881.3
	0.0091302	1186.6	0.011727	881.3
	0.013026	1186.6	0.022406	881.3
	0.013972	1186.6	0.012235	881.3
	0.016798	1186.6	0.010841	881.3
	0.018205	1186.6	0.012215	881.3
	0.015274	1186.6	0.011408	881.3
	0.011109	1186.6	0.0093944	881.3
	0.010165	1186.6	0.016838	881.3
	0.017071	1186.6	0.015361	881.3
	0.010099	1186.6	0.017819	881.3
	0.0097676	1186.6	0.01123	881.3
	0.0073315	1186.6	0.016564	881.3
	0.014535	1186.6	0.015104	881.3
	0.0098232	1186.6	0.012969	881.3
	0.0078927	1186.6	0.018899	881.3
	0.015138	1186.6	0.014132	881.3
	0.0088363	1186.6	0.016123	881.3
	0.013555	1186.6	0.016744	881.3
	0.011175	1186.6	0.021099	934.1
	0.010924	1186.6	0.0206	934.1
	0.008	1186.6	0.019079	934.1
	0.015508	1186.6	0.015248	934.1
	0.0081357	1186.6	0.013623	934.1
	0.014913	1186.6	0.014768	934.1
	0.011787	1186.6	0.018535	934.1
	0.015907	1186.6	0.016293	934.1
	0.015489	1186.6	0.013947	934.1
	0.012242	1186.6	0.014032	934.1
	0.011269	1186.6	0.010788	934.1
	0.0122	1186.6	0.011104	934.1
	0.010397	1186.6	0.010306	934.1
	0.0075263	1186.6	0.0096901	934.1
	0.011717	1186.6	0.0095233	934.1
	0.005542	1186.6	0.0113	934.1
	0.0093347	1186.6	0.0094996	934.1
	0.008926	1186.6	0.0091482	934.1
	0.0068488	1186.6	0.0095343	934.1
	0.0065866	1186.6	0.0089124	934.1
	0.010009	1186.6	0.0086392	934.1
	0.0056191	1186.6	0.0097789	934.1
	0.005716	1186.6	0.0080647	934.1
	0.0076674	1186.6	0.011183	934.1
	0.0056978	1186.6	0.0076578	934.1
	0.011837	1186.6	0.0066001	934.1
	0.0087539	1186.6	0.0063624	934.1
	0.0077798	1186.6	0.010581	934.1
	0.0058124	1186.6	0.0081212	934.1
	0.0060912	1186.6	0.008076	934.1
	0.012299	1186.6	0.0055815	934.1
	0.0070146	1186.6	0.0089495	934.1
	0.0065227	1186.6	0.0061353	934.1
	0.0071829	1186.6	0.0062924	934.1
	0.0073413	1186.6	0.009431	934.1
	0.0069892	1186.6	0.0043861	934.1
	0.008113	1186.6	0.0054314	934.1
	0.0071304	1186.6	0.0060852	934.1
	0.012016	1186.6	0.0071234	934.1
	0.0076767	1186.6	0.010723	934.1
	0.0079319	1186.6	0.0079634	934.1
	0.0078435	1186.6	0.0072031	934.1
	0.010128	1186.6	0.0095322	934.1
	0.011728	1186.6	0.010783	934.1
	0.0092272	1186.6	0.0069266	934.1
	0.013172	1186.6	0.0060853	934.1
	0.011535	1186.6	0.0085136	934.1
	0.010025	1186.6	0.0058667	934.1
	0.01435	1186.6	0.010292	934.1
	0.013125	1186.6	0.0072242	934.1
	0.01392	1186.6	0.0063755	934.1
	0.011576	1186.6	0.0060073	934.1
	0.014351	1186.6	0.01452	934.1
	0.012434	1186.6	0.015147	934.1
	0.012963	1186.6	0.015082	934.1
	0.012488	1186.6	0.0052053	934.1
	0.014096	1186.6	0.005615	934.1
	0.013267	1186.6	0.011334	934.1
	0.01584	1186.6	0.0075036	934.1
	0.014456	1186.6	0.0059384	934.1
	0.017189	1186.6	0.0056822	934.1
	0.025646	547.7	0.0065845	934.1
	0.024746	547.7	0.0068795	934.1
	0.024022	547.7	0.012342	934.1
	0.023741	547.7	0.0084362	934.1
	0.021745	547.7	0.009318	934.1
	0.020335	547.7	0.0094792	934.1
	0.019672	547.7	0.010623	934.1
	0.019087	547.7	0.013562	934.1
	0.016939	547.7	0.013146	934.1
	0.014129	547.7	0.013478	934.1
	0.015285	547.7	0.0137	934.1
	0.016651	547.7
	0.015412	547.7
	0.011828	547.7
	0.013531	547.7
	0.010763	547.7
	0.012764	547.7
	0.0079053	547.7
	0.013064	547.7
	0.01052	547.7
	0.0074759	547.7
	0.013842	547.7
	0.011706	547.7
	0.0079818	547.7
	0.013622	547.7
	0.014294	547.7
	0.010655	547.7
	0.016075	547.7
	0.010529	547.7
	0.016003	547.7
	0.013314	547.7
	0.016877	547.7
	0.0095752	547.7
	0.014467	547.7
	0.010962	547.7
	0.010055	547.7
	0.014472	547.7
	0.013442	547.7
	0.012117	547.7
	0.011094	547.7
	0.011943	547.7
	0.01253	547.7
	0.013621	547.7
	0.014191	547.7
	0.019198	547.7
	0.014247	547.7
	0.014993	547.7
	0.020942	547.7
	0.018053	547.7
	0.016219	547.7
	0.016082	547.7
	0.023295	547.7
	0.019394	547.7
	0.017111	547.7
	0.022194	547.7
	0.01648	547.7
	0.02077	547.7
	0.023911	547.7
	0.01847	547.7
	0.017341	547.7
	0.019235	547.7
	0.021507	547.7
	0.023862	547.7
	0.02258	547.7
	0.020055	547.7
	0.023173	547.7
	0.020549	547.7
	0.021855	547.7
	0.02245	547.7
	0.021824	547.7
	0.024123	547.7
	0.02367	547.7
	0.027581	547.7
	0.022836	547.7
	0.023437	547.7
	0.024741	547.7
	0.023465	547.7
	0.026126	547.7
	0.023355	547.7
	0.025407	547.7
	0.025125	547.7
	0.027262	547.7
	0.026153	547.7
	0.026932	547.7
	0.027905	547.7
	0.029625	547.7
	0.026358	547.7
	0.027537	547.7
	0.027369	547.7
	0.028556	547.7
	0.02953	547.7
	0.031598	547.7
	0.029248	547.7
	0.03172	547.7
	0.035729	547.7
	0.032933	547.7
	0.034027	547.7
	0.034883	547.7
	0.035642	547.7
	0.039884	547.7

## Sheet: FIG 7F
Fig 7F
EE distance to nucleus normalized on cell size
	siCTL_EE	siCTL_cell	siHOOK3_EE	siHOOK3_cell
	0.017321	437.8	0.024521	452.11
	0.021565	437.8	0.026334	452.11
	0.015056	437.8	0.017735	452.11
	0.023208	437.8	0.020717	452.11
	0.014506	437.8	0.016298	452.11
	0.014495	437.8	0.011403	452.11
	0.012099	437.8	0.012653	452.11
	0.022999	437.8	0.01453	452.11
	0.010735	437.8	0.011959	452.11
	0.014832	437.8	0.009758	452.11
	0.012979	437.8	0.0072652	452.11
	0.017115	437.8	0.018276	452.11
	0.027223	437.8	0.0086871	452.11
	0.0084107	437.8	0.0087763	452.11
	0.0094436	437.8	0.0069003	452.11
	0.010561	437.8	0.0077711	452.11
	0.034129	437.8	0.008699	452.11
	0.013552	437.8	0.009681	452.11
	0.0080557	437.8	0.013206	452.11
	0.011804	437.8	0.008814	452.11
	0.0089931	437.8	0.012635	452.11
	0.016165	437.8	0.021498	452.11
	0.027461	437.8	0.015635	452.11
	0.017428	437.8	0.0096126	452.11
	0.012985	437.8	0.02285	452.11
	0.012299	437.8	0.0087516	452.11
	0.011146	437.8	0.0098762	452.11
	0.0079324	437.8	0.013892	452.11
	0.0091826	437.8	0.018196	452.11
	0.012404	437.8	0.0075074	452.11
	0.011141	437.8	0.006325	452.11
	0.012446	437.8	0.011048	452.11
	0.021719	437.8	0.0081895	452.11
	0.017688	437.8	0.0096819	452.11
	0.014538	437.8	0.0086495	452.11
	0.014864	437.8	0.0098541	452.11
	0.016011	437.8	0.0085467	452.11
	0.010742	437.8	0.012921	452.11
	0.01312	437.8	0.0083645	452.11
	0.014416	437.8	0.011471	452.11
	0.030986	437.8	0.010887	452.11
	0.028447	437.8	0.013375	452.11
	0.022595	437.8	0.010758	452.11
	0.015624	437.8	0.015558	452.11
	0.016775	437.8	0.014322	452.11
	0.015225	437.8	0.018876	452.11
	0.012329	437.8	0.013274	452.11
	0.01583	437.8	0.013232	452.11
	0.02738	437.8	0.014158	452.11
	0.010502	437.8	0.026128	452.11
	0.013379	437.8	0.016901	452.11
	0.024133	437.8	0.023873	452.11
	0.014186	437.8	0.018163	634.56
	0.013316	437.8	0.013138	634.56
	0.0092568	437.8	0.0085012	634.56
	0.019534	437.8	0.02131	634.56
	0.026246	437.8	0.0092028	634.56
	0.0098532	437.8	0.014065	634.56
	0.01083	437.8	0.010027	634.56
	0.0094455	437.8	0.0087884	634.56
	0.023068	437.8	0.0095317	634.56
	0.015023	437.8	0.009664	634.56
	0.016579	437.8	0.0070116	634.56
	0.012137	437.8	0.0078627	634.56
	0.014783	437.8	0.018927	634.56
	0.010952	437.8	0.008777	634.56
	0.012007	437.8	0.01097	634.56
	0.013167	437.8	0.0089979	634.56
	0.021774	437.8	0.0085107	634.56
	0.01783	437.8	0.0089177	634.56
	0.019569	437.8	0.02209	634.56
	0.017493	437.8	0.0096006	634.56
	0.015061	437.8	0.0095177	634.56
	0.015706	437.8	0.011341	634.56
	0.016386	437.8	0.010214	634.56
	0.015676	437.8	0.010092	634.56
	0.030749	560.54	0.010392	634.56
	0.030439	560.54	0.01081	634.56
	0.02626	560.54	0.014281	634.56
	0.02815	560.54	0.01187	634.56
	0.025679	560.54	0.01176	634.56
	0.025697	560.54	0.016265	634.56
	0.026022	560.54	0.012405	634.56
	0.021413	560.54	0.012341	634.56
	0.021764	560.54	0.012546	634.56
	0.026256	560.54	0.013559	634.56
	0.027922	560.54	0.012541	634.56
	0.017728	560.54	0.013416	634.56
	0.016661	560.54	0.0148	634.56
	0.017579	560.54	0.013729	634.56
	0.016032	560.54	0.015531	634.56
	0.015084	560.54	0.016132	634.56
	0.015377	560.54	0.018533	634.56
	0.02185	560.54	0.016803	634.56
	0.018272	560.54	0.018011	634.56
	0.014459	560.54	0.019092	634.56
	0.012558	560.54	0.022295	634.56
	0.013717	560.54	0.030004	634.56
	0.017382	560.54	0.023263	953.11
	0.014654	560.54	0.021539	953.11
	0.019768	560.54	0.021548	953.11
	0.011255	560.54	0.023114	953.11
	0.011289	560.54	0.023975	953.11
	0.010846	560.54	0.026329	953.11
	0.0167	560.54	0.019151	953.11
	0.012905	560.54	0.02432	953.11
	0.015215	560.54	0.022683	953.11
	0.0095855	560.54	0.014287	953.11
	0.014147	560.54	0.013058	953.11
	0.010517	560.54	0.013281	953.11
	0.010517	560.54	0.020293	953.11
	0.016131	560.54	0.013813	953.11
	0.018585	560.54	0.011267	953.11
	0.012585	560.54	0.014911	953.11
	0.0099996	560.54	0.009118	953.11
	0.0088869	560.54	0.0086794	953.11
	0.016571	560.54	0.0077376	953.11
	0.0079824	560.54	0.0087602	953.11
	0.011499	560.54	0.0080672	953.11
	0.013112	560.54	0.0094432	953.11
	0.014101	560.54	0.0073687	953.11
	0.0091448	560.54	0.0069928	953.11
	0.013403	560.54	0.0068919	953.11
	0.015422	560.54	0.0068736	953.11
	0.013317	560.54	0.0069891	953.11
	0.0083607	560.54	0.0061409	953.11
	0.010298	560.54	0.0058811	953.11
	0.010349	560.54	0.0052082	953.11
	0.013068	560.54	0.0054936	953.11
	0.012211	560.54	0.0061403	953.11
	0.00928	560.54	0.0057395	953.11
	0.012946	560.54	0.0086124	953.11
	0.011976	560.54	0.0084663	953.11
	0.010528	560.54	0.0047494	953.11
	0.013203	560.54	0.0097155	953.11
	0.0085135	560.54	0.0068482	953.11
	0.011662	560.54	0.0065773	953.11
	0.010403	560.54	0.0085351	953.11
	0.011054	560.54	0.0092141	953.11
	0.010428	560.54	0.010319	953.11
	0.01484	560.54	0.0054561	953.11
	0.012662	560.54	0.0089562	953.11
	0.0083576	560.54	0.010679	953.11
	0.0099689	560.54	0.0048242	953.11
	0.011443	560.54	0.0097584	953.11
	0.0114	560.54	0.0061287	953.11
	0.0092749	560.54	0.0064202	953.11
	0.008668	560.54	0.010333	953.11
	0.010323	560.54	0.0058248	953.11
	0.0094452	560.54	0.0075346	953.11
	0.0099663	560.54	0.010137	953.11
	0.012101	560.54	0.0047721	953.11
	0.011095	560.54	0.0074046	953.11
	0.011474	560.54	0.02002	953.11
	0.012552	560.54	0.017741	953.11
	0.013644	560.54	0.0063197	953.11
	0.013	560.54	0.0074389	953.11
	0.017764	560.54	0.004521	953.11
	0.015439	560.54	0.010351	953.11
	0.016929	560.54	0.0067409	953.11
	0.014714	560.54	0.011492	953.11
	0.015127	560.54	0.0060453	953.11
	0.018676	560.54	0.0078141	953.11
	0.018149	560.54	0.014574	953.11
	0.01857	560.54	0.016383	953.11
	0.017828	560.54	0.023235	953.11
	0.019715	560.54	0.013229	953.11
	0.0195	560.54	0.012407	953.11
	0.019456	560.54	0.015033	953.11
	0.020252	560.54	0.024239	953.11
	0.023058	560.54	0.022301	953.11
	0.023909	560.54	0.03062	464.34
	0.024407	717.42	0.024863	464.34
	0.018798	717.42	0.024755	464.34
	0.015717	717.42	0.024023	464.34
	0.015287	717.42	0.020891	464.34
	0.016746	717.42	0.020309	464.34
	0.014659	717.42	0.020487	464.34
	0.026867	717.42	0.019813	464.34
	0.014556	717.42	0.020347	464.34
	0.013591	717.42	0.018145	464.34
	0.013562	717.42	0.020775	464.34
	0.015929	717.42	0.019045	464.34
	0.012177	717.42	0.018557	464.34
	0.011702	717.42	0.015398	464.34
	0.02455	717.42	0.012773	464.34
	0.011332	717.42	0.018865	464.34
	0.010668	717.42	0.012222	464.34
	0.010537	717.42	0.014948	464.34
	0.026425	717.42	0.014223	464.34
	0.015866	717.42	0.012024	464.34
	0.010903	717.42	0.015214	464.34
	0.0090692	717.42	0.012587	464.34
	0.015708	717.42	0.015595	464.34
	0.011478	717.42	0.011841	464.34
	0.014818	717.42	0.010054	464.34
	0.027038	717.42	0.012152	464.34
	0.0086555	717.42	0.010637	464.34
	0.0088083	717.42	0.014683	464.34
	0.011469	717.42	0.013608	464.34
	0.0096203	717.42	0.01185	464.34
	0.0081327	717.42	0.011924	464.34
	0.016477	717.42	0.011902	464.34
	0.016493	717.42	0.012708	464.34
	0.018638	717.42	0.018814	464.34
	0.0089735	717.42	0.014384	1071
	0.010169	717.42	0.012893	1071
	0.013863	717.42	0.011364	1071
	0.0085865	717.42	0.013222	1071
	0.0072179	717.42	0.010127	1071
	0.009454	717.42	0.0093271	1071
	0.015399	717.42	0.0094909	1071
	0.023507	717.42	0.009166	1071
	0.0071797	717.42	0.014861	1071
	0.0062893	717.42	0.0066301	1071
	0.0079281	717.42	0.0076479	1071
	0.021903	717.42	0.0091196	1071
	0.013862	717.42	0.0065237	1071
	0.010974	717.42	0.010065	1071
	0.0053029	717.42	0.0057889	1071
	0.014735	717.42	0.0065267	1071
	0.0095416	717.42	0.014315	1071
	0.0056499	717.42	0.0088423	1071
	0.014081	717.42	0.0070016	1071
	0.008548	717.42	0.0061582	1071
	0.010373	717.42	0.0051376	1071
	0.017058	717.42	0.010094	1071
	0.016293	717.42	0.0053665	1071
	0.0086591	717.42	0.013672	1071
	0.0060218	717.42	0.0099923	1071
	0.0090831	717.42	0.0045219	1071
	0.0063217	717.42	0.0064189	1071
	0.017814	717.42	0.014713	1071
	0.0098177	717.42	0.010067	1071
	0.017278	717.42	0.0054163	1071
	0.0076847	717.42	0.0057332	1071
	0.0067103	717.42	0.0044342	1071
	0.0084686	717.42	0.0087691	1071
	0.010853	717.42	0.0048268	1071
	0.012158	717.42	0.0083882	1071
	0.0072982	717.42	0.0043663	1071
	0.015472	717.42	0.0046573	1071
	0.01175	717.42	0.0078952	1071
	0.020029	717.42	0.015003	1071
	0.01428	717.42	0.0049385	1071
	0.0088755	717.42	0.0064442	1071
	0.018548	717.42	0.0084425	1071
	0.01093	717.42	0.014924	1071
	0.012795	717.42	0.0051392	1071
	0.016714	717.42	0.0085434	1071
	0.011866	717.42	0.015245	1071
	0.0091243	717.42	0.0084349	1071
	0.012721	717.42	0.0090126	1071
	0.012279	717.42	0.0075648	1071
	0.015112	717.42	0.014098	1071
	0.011588	717.42	0.0054627	1071
	0.014277	717.42	0.017118	1071
	0.01312	717.42	0.0079586	1071
	0.013188	717.42	0.0091376	1071
	0.0096686	717.42	0.00728	1071
	0.0075871	717.42	0.012944	1071
	0.016745	717.42	0.008531	1071
	0.012931	717.42	0.010207	1071
	0.01949	717.42	0.008961	1071
	0.014166	717.42	0.016747	1071
	0.015944	717.42	0.012702	1071
	0.012809	717.42	0.013237	1071
	0.016703	717.42	0.022421	1071
	0.011007	717.42	0.013833	1071
	0.021499	717.42	0.014026	1071
	0.016225	717.42	0.016836	1071
	0.013544	717.42	0.017679	1071
	0.014272	717.42	0.019846	619.05
	0.017796	717.42	0.011956	619.05
	0.01431	717.42	0.011905	619.05
	0.015244	717.42	0.010226	619.05
	0.016634	717.42	0.0086877	619.05
	0.023132	717.42	0.013907	619.05
	0.0179	717.42	0.0094253	619.05
	0.01733	717.42	0.0080845	619.05
	0.018788	717.42	0.00906	619.05
	0.023435	548.95	0.010217	619.05
	0.016615	548.95	0.012536	619.05
	0.017298	548.95	0.011908	619.05
	0.012642	548.95	0.010498	619.05
	0.017115	548.95	0.0075968	619.05
	0.011336	548.95	0.013126	619.05
	0.010846	548.95	0.0090512	619.05
	0.014648	548.95	0.011768	619.05
	0.012874	548.95	0.0085279	619.05
	0.013707	548.95	0.008272	619.05
	0.0099148	548.95	0.0086929	619.05
	0.016839	548.95	0.0079637	619.05
	0.015498	548.95	0.016293	619.05
	0.013686	548.95	0.010318	619.05
	0.0092853	548.95	0.011191	619.05
	0.015919	548.95	0.0071614	619.05
	0.022916	548.95	0.0094617	619.05
	0.011106	548.95	0.016302	619.05
	0.014917	548.95	0.0088086	619.05
	0.011338	548.95	0.0077958	619.05
	0.020779	548.95	0.0084098	619.05
	0.013088	548.95	0.008891	619.05
	0.021325	548.95	0.0084863	619.05
	0.017415	548.95	0.011406	619.05
	0.0075528	548.95	0.014362	619.05
	0.011007	548.95	0.01037	619.05
	0.014454	548.95	0.0091391	619.05
	0.013652	548.95	0.0096557	619.05
	0.010765	548.95	0.010471	619.05
	0.01512	548.95	0.011136	619.05
	0.013122	548.95	0.01281	619.05
	0.012019	548.95	0.010956	619.05
	0.014617	548.95	0.017417	619.05
	0.020804	548.95	0.013814	619.05
	0.0098633	548.95	0.012061	619.05
	0.021726	548.95	0.014304	619.05
	0.015337	548.95	0.015138	619.05
	0.012318	548.95	0.016134	619.05
	0.012465	548.95	0.020465	619.05
	0.011349	548.95	0.022039	619.05
	0.020025	548.95	0.017829	619.05
	0.012675	548.95	0.027642	619.05
	0.021702	548.95	0.019798	826.67
	0.017204	548.95	0.0083378	826.67
	0.012384	548.95	0.0078741	826.67
	0.013954	548.95	0.0066146	826.67
	0.017216	548.95	0.010156	826.67
	0.017806	548.95	0.0054874	826.67
	0.015185	548.95	0.0069094	826.67
	0.014066	548.95	0.005593	826.67
	0.021222	548.95	0.0071249	826.67
	0.020461	548.95	0.0099252	826.67
	0.015216	548.95	0.0060107	826.67
	0.015204	548.95	0.014115	826.67
	0.018729	548.95	0.01438	826.67
	0.017231	548.95	0.010125	826.67
	0.017508	548.95	0.0076111	826.67
	0.021748	548.95	0.011856	826.67
	0.017778	548.95	0.016649	826.67
	0.018024	548.95	0.0069428	826.67
	0.018281	548.95	0.015571	826.67
	0.023992	548.95	0.0099754	826.67
	0.019651	548.95	0.0080907	826.67
	0.018935	548.95	0.0074171	826.67
	0.020317	548.95	0.01633	826.67
	0.025914	548.95	0.0090634	826.67
	0.022436	548.95	0.0070588	826.67
	0.031214	548.95	0.008002	826.67
	0.021983	548.95	0.0057731	826.67
	0.033225	548.95	0.014034	826.67
	0.034018	548.95	0.011628	826.67
	0.026858	548.95	0.0061787	826.67
	0.024728	548.95	0.0071043	826.67
	0.024179	548.95	0.012114	826.67
	0.028339	548.95	0.0084967	826.67
	0.029633	548.95	0.015944	826.67
	0.028203	548.95	0.011946	826.67
	0.031558	548.95	0.010612	826.67
	0.014764	780.88	0.006624	826.67
	0.0092737	780.88	0.0070702	826.67
	0.0099552	780.88	0.0077596	826.67
	0.011504	780.88	0.0078552	826.67
	0.017549	780.88	0.0094142	826.67
	0.0084279	780.88	0.013738	826.67
	0.01413	780.88	0.009628	826.67
	0.011448	780.88	0.0090624	826.67
	0.0075816	780.88	0.009185	826.67
	0.017587	780.88	0.0081037	826.67
	0.0091548	780.88	0.011576	826.67
	0.016335	780.88	0.018262	826.67
	0.0092105	780.88	0.015907	826.67
	0.0083693	780.88	0.0086246	826.67
	0.018926	780.88	0.0097561	826.67
	0.0080964	780.88	0.010071	826.67
	0.010447	780.88	0.0089548	826.67
	0.0064782	780.88	0.0093381	826.67
	0.0084752	780.88	0.012842	826.67
	0.0092239	780.88	0.015678	826.67
	0.02382	780.88	0.016688	826.67
	0.0068873	780.88	0.013782	826.67
	0.010358	780.88	0.011117	826.67
	0.017236	780.88	0.013564	826.67
	0.0086632	780.88	0.012051	826.67
	0.0082674	780.88	0.011247	826.67
	0.0062382	780.88	0.011991	826.67
	0.013846	780.88	0.014346	826.67
	0.0079421	780.88	0.017858	826.67
	0.0077442	780.88	0.015319	826.67
	0.017007	780.88	0.014199	826.67
	0.019886	780.88	0.016934	826.67
	0.0085896	780.88	0.015735	826.67
	0.0075708	780.88	0.019185	826.67
	0.009159	780.88	0.018637	826.67
	0.013075	780.88	0.020092	826.67
	0.010914	780.88	0.020806	826.67
	0.0084666	780.88	0.02136	826.67
	0.02378	780.88	0.024933	826.67
	0.0086559	780.88	0.0093033	649.43
	0.010813	780.88	0.0097747	649.43
	0.01154	780.88	0.0086218	649.43
	0.006486	780.88	0.011459	649.43
	0.0071334	780.88	0.010791	649.43
	0.022973	780.88	0.0085541	649.43
	0.013773	780.88	0.0079323	649.43
	0.0082043	780.88	0.0077343	649.43
	0.0078212	780.88	0.0099129	649.43
	0.010075	780.88	0.0083279	649.43
	0.013404	780.88	0.0099768	649.43
	0.0099803	780.88	0.008825	649.43
	0.010994	780.88	0.013307	649.43
	0.0094734	780.88	0.0099933	649.43
	0.017557	780.88	0.010087	649.43
	0.0098784	780.88	0.012151	649.43
	0.0088937	780.88	0.0097039	649.43
	0.0087395	780.88	0.012738	649.43
	0.0093958	780.88	0.0199	649.43
	0.014187	780.88	0.012657	649.43
	0.016576	780.88	0.014046	649.43
	0.012905	780.88	0.011798	649.43
	0.015286	780.88	0.012291	649.43
	0.012834	780.88	0.011976	649.43
	0.010443	780.88	0.015812	649.43
	0.010287	780.88	0.012365	649.43
	0.020772	780.88	0.018624	649.43
	0.017374	780.88	0.01361	649.43
	0.018726	780.88	0.017422	649.43
	0.011503	780.88	0.014105	649.43
	0.013293	780.88	0.01534	649.43
	0.01519	780.88	0.016661	649.43
	0.012282	780.88	0.013911	649.43
	0.019885	780.88	0.013941	649.43
	0.015227	780.88	0.014779	649.43
	0.016712	780.88	0.016409	649.43
	0.023983	780.88	0.016074	649.43
	0.016102	780.88	0.019451	649.43
	0.025906	780.88	0.019435	649.43
	0.015559	780.88	0.018154	649.43
	0.026804	780.88	0.017817	649.43
	0.017465	780.88	0.01958	649.43
	0.021398	780.88	0.021409	649.43
	0.02024	780.88	0.020168	649.43
	0.021385	780.88	0.023276	649.43
	0.021267	780.88	0.02482	717.78
	0.020223	780.88	0.025673	717.78
	0.024927	780.88	0.020431	717.78
	0.019204	780.88	0.01606	717.78
	0.03206	780.88	0.016909	717.78
	0.02826	780.88	0.012639	717.78
	0.019392	780.88	0.013935	717.78
	0.019818	780.88	0.01955	717.78
	0.025462	780.88	0.012317	717.78
	0.029517	780.88	0.010842	717.78
	0.023487	780.88	0.013203	717.78
	0.033568	780.88	0.0098487	717.78
	0.025859	780.88	0.010026	717.78
	0.021973	780.88	0.011522	717.78
	0.024631	780.88	0.016892	717.78
	0.023302	780.88	0.012562	717.78
	0.030873	780.88	0.011519	717.78
	0.028405	780.88	0.0087789	717.78
	0.029437	780.88	0.0090985	717.78
	0.027209	780.88	0.010459	717.78
	0.026008	780.88	0.0082687	717.78
	0.021236	632.04	0.0078345	717.78
	0.020354	632.04	0.0084955	717.78
	0.019656	632.04	0.0076382	717.78
	0.017927	632.04	0.0093938	717.78
	0.032688	632.04	0.0078236	717.78
	0.019597	632.04	0.0070378	717.78
	0.03735	632.04	0.0065999	717.78
	0.034351	632.04	0.0068546	717.78
	0.018208	632.04	0.0083306	717.78
	0.024207	632.04	0.011019	717.78
	0.022578	632.04	0.0068559	717.78
	0.017704	632.04	0.0061557	717.78
	0.018577	632.04	0.018802	717.78
	0.014712	632.04	0.0068028	717.78
	0.024407	632.04	0.0058062	717.78
	0.025891	632.04	0.0082061	717.78
	0.013695	632.04	0.010339	717.78
	0.019779	632.04	0.018953	717.78
	0.024119	632.04	0.011629	717.78
	0.028202	632.04	0.0089703	717.78
	0.012116	632.04	0.0094575	717.78
	0.012237	632.04	0.015395	717.78
	0.025417	632.04	0.011846	717.78
	0.012432	632.04	0.009842	717.78
	0.016234	632.04	0.010129	717.78
	0.012737	632.04	0.016927	717.78
	0.024558	632.04	0.010101	717.78
	0.011282	632.04	0.0072086	717.78
	0.018002	632.04	0.0061724	717.78
	0.011361	632.04	0.0062302	717.78
	0.027867	632.04	0.0080819	717.78
	0.010628	632.04	0.0068302	717.78
	0.019724	632.04	0.022171	595.13
	0.023551	632.04	0.010773	595.13
	0.015979	632.04	0.0093134	595.13
	0.014235	632.04	0.011954	595.13
	0.019007	632.04	0.017243	595.13
	0.031467	632.04	0.012241	595.13
	0.019345	632.04	0.01026	595.13
	0.011341	632.04	0.017161	595.13
	0.011953	632.04	0.025907	595.13
	0.028656	632.04	0.026921	595.13
	0.024219	632.04	0.012718	595.13
	0.0097317	632.04	0.014912	595.13
	0.013386	632.04	0.012708	595.13
	0.021931	632.04	0.019589	595.13
	0.01816	632.04	0.019428	595.13
	0.0095487	632.04	0.0085104	595.13
	0.014486	632.04	0.010678	595.13
	0.012551	632.04	0.013599	595.13
	0.022877	632.04	0.021861	595.13
	0.011651	632.04	0.0062731	595.13
	0.0092391	632.04	0.011655	595.13
	0.013763	632.04	0.0062722	595.13
	0.019636	632.04	0.01241	595.13
	0.015042	632.04	0.013452	595.13
	0.0093575	632.04	0.0090737	595.13
	0.021334	632.04	0.016068	595.13
	0.011336	632.04	0.008406	595.13
	0.01051	632.04	0.010594	595.13
	0.011915	632.04	0.017625	595.13
	0.019964	632.04	0.0079608	595.13
	0.013151	632.04	0.011421	595.13
	0.013055	632.04	0.01193	595.13
	0.010044	632.04	0.010472	595.13
	0.0099755	632.04	0.016813	595.13
	0.013437	632.04	0.0095723	595.13
	0.016332	632.04	0.011449	595.13
	0.010659	632.04	0.012243	595.13
	0.013617	632.04	0.018132	595.13
	0.019291	632.04	0.013893	595.13
	0.011262	632.04	0.014958	595.13
	0.016317	632.04	0.017487	751
	0.013875	632.04	0.012092	751
	0.012156	632.04	0.010749	751
	0.010282	632.04	0.010065	751
	0.01658	632.04	0.008292	751
	0.0098366	632.04	0.0098506	751
	0.012489	632.04	0.014592	751
	0.014534	632.04	0.0095538	751
	0.0099521	632.04	0.0086152	751
	0.017566	632.04	0.0090195	751
	0.013377	632.04	0.010336	751
	0.010444	632.04	0.011584	751
	0.012531	632.04	0.014815	751
	0.015076	632.04	0.010712	751
	0.014892	632.04	0.0077924	751
	0.015459	632.04	0.0090673	751
	0.010288	632.04	0.012485	751
	0.011162	632.04	0.0076558	751
	0.011611	632.04	0.010212	751
	0.010938	632.04	0.0090707	751
	0.011238	632.04	0.0096718	751
	0.012205	632.04	0.011788	751
	0.011971	632.04	0.006817	751
	0.013342	632.04	0.0077881	751
	0.017023	632.04	0.0088406	751
	0.012855	632.04	0.012946	751
	0.013291	632.04	0.011223	751
	0.015356	632.04	0.01004	751
	0.014061	632.04	0.0089441	751
	0.019411	632.04	0.0087546	751
	0.015113	632.04	0.0089533	751
	0.018199	632.04	0.0071444	751
	0.022283	632.04	0.0077776	751
	0.015598	632.04	0.0081977	751
	0.016856	632.04	0.013356	751
	0.020541	632.04	0.012581	751
	0.022533	632.04	0.018334	775.77
	0.017863	632.04	0.015684	775.77
	0.018825	632.04	0.021309	775.77
	0.014594	496.21	0.015876	775.77
	0.014551	496.21	0.01421	775.77
	0.016898	496.21	0.014616	775.77
	0.015406	496.21	0.014621	775.77
	0.012667	496.21	0.025987	775.77
	0.012053	496.21	0.013491	775.77
	0.018046	496.21	0.014727	775.77
	0.019702	496.21	0.021078	775.77
	0.016195	496.21	0.01956	775.77
	0.014811	496.21	0.014904	775.77
	0.014744	496.21	0.015867	775.77
	0.020273	496.21	0.027297	775.77
	0.015189	496.21	0.016073	775.77
	0.0087252	496.21	0.01238	775.77
	0.015861	496.21	0.026539	775.77
	0.019291	496.21	0.012471	775.77
	0.019706	496.21	0.016927	775.77
	0.015534	496.21	0.018096	775.77
	0.017345	496.21	0.012508	775.77
	0.015805	496.21	0.014953	775.77
	0.023954	496.21	0.015484	775.77
	0.025021	496.21	0.010982	775.77
	0.024873	496.21	0.011408	775.77
	0.030162	496.21	0.018822	775.77
	0.017946	496.21	0.011007	775.77
	0.016776	496.21	0.010505	775.77
	0.02604	496.21	0.012014	775.77
	0.037363	496.21	0.010924	775.77
	0.029284	496.21	0.0141	775.77
	0.022047	496.21	0.01022	775.77
	0.032126	496.21	0.013872	775.77
	0.016566	496.21	0.014386	775.77
	0.018406	496.21	0.012497	775.77
	0.023956	496.21	0.0092183	775.77
	0.036575	496.21	0.0095302	775.77
	0.039601	496.21	0.011376	775.77
	0.016571	496.21	0.011184	775.77
	0.019761	496.21	0.0085767	775.77
	0.04516	496.21	0.013756	775.77
	0.014479	496.21	0.0097753	775.77
	0.018653	496.21	0.011614	775.77
	0.035018	496.21	0.008796	775.77
	0.046371	496.21	0.011714	775.77
	0.04573	496.21	0.0096977	775.77
	0.030298	496.21	0.013903	775.77
	0.011151	496.21	0.02059	775.77
	0.023022	496.21	0.014638	775.77
	0.03225	496.21	0.010343	775.77
	0.021694	496.21	0.0070802	775.77
	0.026051	496.21	0.0089144	775.77
	0.0095116	496.21	0.013549	775.77
	0.02678	496.21	0.01541	775.77
	0.022805	496.21	0.008917	775.77
	0.012395	496.21	0.0092754	775.77
	0.0411	496.21	0.018265	775.77
	0.019546	496.21	0.014746	775.77
	0.011506	496.21	0.010411	775.77
	0.031584	496.21	0.017995	775.77
	0.026246	496.21	0.012247	775.77
	0.024345	496.21	0.010271	775.77
	0.021037	496.21	0.011765	775.77
	0.015326	496.21	0.012468	775.77
	0.014835	496.21	0.01171	775.77
	0.025949	496.21	0.01165	775.77
	0.016093	496.21	0.01571	775.77
	0.019313	496.21	0.011462	775.77
	0.014459	496.21	0.0098739	775.77
	0.018148	496.21	0.021154	1071.8
	0.026887	496.21	0.018672	1071.8
	0.02908	335.73	0.015099	1071.8
	0.028206	335.73	0.009973	1071.8
	0.022441	335.73	0.018253	1071.8
	0.032348	335.73	0.0089995	1071.8
	0.023825	335.73	0.0099714	1071.8
	0.020364	335.73	0.018893	1071.8
	0.016956	335.73	0.0099695	1071.8
	0.019012	335.73	0.0077218	1071.8
	0.02122	335.73	0.011271	1071.8
	0.036354	335.73	0.0095487	1071.8
	0.01946	335.73	0.012642	1071.8
	0.014691	335.73	0.0095471	1071.8
	0.025442	335.73	0.0087365	1071.8
	0.023416	335.73	0.010162	1071.8
	0.040785	335.73	0.010309	1071.8
	0.034545	335.73	0.010769	1071.8
	0.028439	335.73	0.011578	1071.8
	0.032446	335.73	0.0072044	1071.8
	0.02206	335.73	0.014199	1071.8
	0.023426	335.73	0.007175	1071.8
	0.018658	335.73	0.020378	1071.8
	0.042446	335.73	0.012103	1071.8
	0.018157	335.73	0.0065822	1071.8
	0.026252	335.73	0.0076005	1071.8
	0.037879	335.73	0.0059561	1071.8
	0.047038	335.73	0.01029	1071.8
	0.029069	335.73	0.010866	1071.8
	0.037588	335.73	0.0093592	1071.8
	0.02196	335.73	0.016641	1071.8
	0.035378	335.73	0.007653	1071.8
	0.026812	335.73	0.0068903	1071.8
	0.037868	335.73	0.0095277	1071.8
	0.021884	335.73	0.012617	1071.8
	0.022425	335.73	0.014951	1071.8
	0.019458	335.73	0.005277	1071.8
	0.021011	335.73	0.017928	1071.8
	0.020323	335.73	0.0056805	1071.8
	0.017164	335.73	0.008184	1071.8
	0.019756	335.73	0.014689	1071.8
	0.014432	335.73	0.019212	1071.8
	0.016068	335.73	0.018705	1071.8
	0.020646	892	0.0049558	1071.8
	0.019435	892	0.0051591	1071.8
	0.01661	892	0.0073278	1071.8
	0.013581	892	0.01203	1071.8
	0.01254	892	0.0071421	1071.8
	0.010263	892	0.01371	1071.8
	0.012075	892	0.014299	1071.8
	0.01261	892	0.01709	1071.8
	0.013443	892	0.0055601	1071.8
	0.011982	892	0.0089727	1071.8
	0.0068017	892	0.012626	1071.8
	0.016754	892	0.0060768	1071.8
	0.016213	892	0.00654	1071.8
	0.0091837	892	0.0084816	1071.8
	0.0118	892	0.0055447	1071.8
	0.0080607	892	0.016364	1071.8
	0.011257	892	0.0075641	1071.8
	0.013859	892	0.0092197	1071.8
	0.020571	892	0.013101	1071.8
	0.019115	892	0.010282	1071.8
	0.013133	892	0.010903	1071.8
	0.0099127	892	0.0069092	1071.8
	0.011778	892	0.0063813	1071.8
	0.0059125	892	0.01582	1071.8
	0.0071121	892	0.010026	1071.8
	0.013394	892	0.015163	1071.8
	0.019142	892	0.0052978	1071.8
	0.020149	892	0.0062482	1071.8
	0.0097283	892	0.014837	1071.8
	0.015497	892	0.0065461	1071.8
	0.012083	892	0.014727	1071.8
	0.0062876	892	0.013525	1071.8
	0.0067842	892	0.0074126	1071.8
	0.015583	892	0.0057495	1071.8
	0.017717	892	0.010141	1071.8
	0.0067091	892	0.012973	1071.8
	0.0063116	892	0.0069957	1071.8
	0.006934	892	0.007682	1071.8
	0.0081909	892	0.011451	1071.8
	0.018042	892	0.012395	1071.8
	0.0089229	892	0.0093292	1071.8
	0.016812	892	0.0055147	1071.8
	0.0098358	892	0.0063442	1071.8
	0.0079054	892	0.0081425	1071.8
	0.010902	892	0.0073636	1071.8
	0.016043	892	0.011802	1071.8
	0.012729	892	0.0097837	1071.8
	0.011529	892	0.010062	1071.8
	0.0092983	892	0.0066549	1071.8
	0.0092327	892	0.01394	1071.8
	0.018346	892	0.0077574	1071.8
	0.019508	892	0.012755	1071.8
	0.0096615	892	0.011897	1071.8
	0.019234	892	0.0057211	1071.8
	0.013673	892	0.0069334	1071.8
	0.015417	892	0.0062423	1071.8
	0.014562	892	0.0062595	1071.8
	0.012322	892	0.018602	1071.8
	0.015843	892	0.0065544	1071.8
	0.018719	892	0.0096519	1071.8
	0.021353	892	0.006912	1071.8
	0.013105	892	0.0071621	1071.8
	0.016654	892	0.011296	1071.8
	0.013005	892	0.016116	1071.8
	0.013571	892	0.0098812	1071.8
	0.014944	892	0.0158	1071.8
	0.020063	892	0.0093291	1071.8
	0.013487	892	0.011326	1071.8
	0.014722	892	0.017933	1071.8
	0.014426	892	0.011853	1071.8
	0.016568	892	0.01856	1071.8
	0.017772	892	0.020195	1071.8
	0.014336	892	0.012165	1071.8
	0.01673	892	0.011928	1071.8
	0.015905	892	0.013896	1071.8
	0.015694	892	0.013809	1071.8
	0.020455	892	0.021747	1071.8
	0.01737	892	0.02116	1071.8
	0.016813	892	0.019314	1071.8
	0.018367	892	0.015972	1071.8
	0.018252	892	0.019787	1071.8
	0.016715	892	0.017794	1071.8
	0.016685	892	0.01951	1071.8
	0.018049	892	0.017228	1071.8
	0.020872	892	0.020526	681.59
	0.017681	892	0.020586	681.59
	0.020683	892	0.019214	681.59
	0.018357	892	0.017427	681.59
	0.020522	892	0.017166	681.59
	0.019389	892	0.015839	681.59
	0.018488	892	0.016378	681.59
	0.020414	892	0.015464	681.59
	0.021653	892	0.033927	681.59
	0.023199	892	0.017015	681.59
	0.01934	892	0.013328	681.59
	0.019829	892	0.01301	681.59
	0.023551	892	0.012303	681.59
	0.020257	892	0.014745	681.59
	0.023034	892	0.011456	681.59
	0.021619	892	0.011149	681.59
	0.023511	892	0.014405	681.59
	0.021707	892	0.012354	681.59
	0.020854	892	0.010422	681.59
	0.024965	892	0.011646	681.59
	0.021222	892	0.010259	681.59
	0.022047	892	0.01063	681.59
	0.02339	892	0.010742	681.59
	0.023166	892	0.009602	681.59
	0.022152	892	0.014306	681.59
	0.023307	892	0.011109	681.59
	0.022873	892	0.008878	681.59
	0.024142	892	0.0089279	681.59
	0.023182	892	0.019575	681.59
	0.024327	892	0.0095049	681.59
	0.024374	892	0.010442	681.59
	0.027209	892	0.014649	681.59
	0.023622	892	0.017111	681.59
	0.02533	892	0.021354	681.59
	0.023785	892	0.01019	681.59
	0.026947	892	0.0085358	681.59
	0.023966	892	0.017416	681.59
	0.02608	892	0.026445	681.59
	0.026559	892	0.012312	681.59
	0.026693	892	0.013973	681.59
	0.026878	892	0.023741	681.59
	0.029555	892	0.012436	681.59
	0.010536	1274.3	0.017798	681.59
	0.011114	1274.3	0.011885	681.59
	0.01269	1274.3	0.011454	681.59
	0.0087983	1274.3	0.013034	681.59
	0.0087022	1274.3	0.022667	681.59
	0.0084029	1274.3	0.013275	681.59
	0.011913	1274.3	0.018051	681.59
	0.0083126	1274.3	0.015136	681.59
	0.0081545	1274.3	0.015159	681.59
	0.0087848	1274.3	0.020509	681.59
	0.0079274	1274.3	0.015111	681.59
	0.013388	1274.3	0.016151	681.59
	0.0071391	1274.3	0.022579	681.59
	0.014923	1274.3	0.01251	681.59
	0.010231	1274.3	0.01504	681.59
	0.0056724	1274.3	0.022288	681.59
	0.0061484	1274.3	0.0096561	681.59
	0.0069143	1274.3	0.0095222	681.59
	0.0072573	1274.3	0.010096	681.59
	0.012612	1274.3	0.015859	681.59
	0.0058263	1274.3	0.010646	681.59
	0.0045508	1274.3	0.022746	681.59
	0.0059244	1274.3	0.016457	681.59
	0.0060609	1274.3	0.012056	681.59
	0.0049396	1274.3	0.023063	681.59
	0.0084245	1274.3	0.019739	681.59
	0.0053774	1274.3	0.020905	681.59
	0.010844	1274.3	0.020645	681.59
	0.0082138	1274.3	0.012726	748.93
	0.012784	1274.3	0.013836	748.93
	0.0053704	1274.3	0.009104	748.93
	0.0086945	1274.3	0.010315	748.93
	0.0098356	1274.3	0.010747	748.93
	0.012347	1274.3	0.0090392	748.93
	0.0045266	1274.3	0.0083899	748.93
	0.0077969	1274.3	0.009805	748.93
	0.0070201	1274.3	0.0083467	748.93
	0.0069982	1274.3	0.0075806	748.93
	0.011091	1274.3	0.010466	748.93
	0.0052103	1274.3	0.010062	748.93
	0.0088131	1274.3	0.022222	748.93
	0.007155	1274.3	0.012302	748.93
	0.0053732	1274.3	0.018118	748.93
	0.012286	1274.3	0.010905	748.93
	0.0083377	1274.3	0.015431	748.93
	0.0059954	1274.3	0.013175	748.93
	0.0148	1274.3	0.020622	748.93
	0.014497	1274.3	0.0092903	748.93
	0.011559	1274.3	0.019111	748.93
	0.01719	1274.3	0.0121	748.93
	0.011224	1274.3	0.010563	748.93
	0.014744	1274.3	0.009533	748.93
	0.015	1274.3	0.015162	748.93
	0.013607	1274.3	0.023187	748.93
	0.011764	1274.3	0.021205	748.93
	0.0058662	1274.3	0.017805	748.93
	0.014688	1274.3	0.021628	748.93
	0.018207	1274.3	0.012172	748.93
	0.0090035	1274.3	0.010377	748.93
	0.011053	1274.3	0.020095	748.93
	0.019292	1274.3	0.01461	748.93
	0.0068524	1274.3	0.013128	748.93
	0.017424	1274.3	0.030328	748.93
	0.012861	1274.3	0.0095563	748.93
	0.0068089	1274.3	0.012897	748.93
	0.017877	1274.3	0.021427	748.93
	0.0073781	1274.3	0.027041	748.93
	0.012724	1274.3	0.014025	748.93
	0.011114	1274.3	0.014929	748.93
	0.019058	1274.3	0.0096821	748.93
	0.0081454	1274.3	0.010801	748.93
	0.0085436	1274.3	0.015693	748.93
	0.017884	1274.3	0.0078557	748.93
	0.0090123	1274.3	0.019846	748.93
	0.016571	1274.3	0.0088665	748.93
	0.0124	1274.3	0.013789	748.93
	0.0090837	1274.3	0.0078405	748.93
	0.019484	1274.3	0.011882	748.93
	0.0099482	1274.3	0.0084605	748.93
	0.017264	1274.3	0.007469	748.93
	0.015226	1274.3	0.010089	748.93
	0.011049	1274.3	0.016299	748.93
	0.011082	1274.3	0.013055	748.93
	0.010592	1274.3	0.0084422	748.93
	0.010811	1274.3	0.021805	748.93
	0.011766	1274.3	0.011951	748.93
	0.011186	1274.3	0.016437	748.93
	0.012391	1274.3	0.02181	748.93
	0.011604	1274.3	0.011891	748.93
	0.017419	1274.3	0.023573	748.93
	0.012159	1274.3	0.015093	748.93
	0.012124	1274.3	0.017636	748.93
	0.012353	1274.3	0.016249	748.93
	0.015209	1274.3	0.021073	748.93
	0.019034	1274.3	0.018462	748.93
	0.012885	1274.3	0.037687	428.09
	0.016246	1274.3	0.029395	428.09
	0.013293	1274.3	0.028958	428.09
	0.014651	1274.3	0.02821	428.09
	0.014391	1274.3	0.034654	428.09
	0.015449	1274.3	0.03449	428.09
	0.014798	1274.3	0.01817	428.09
	0.013937	1274.3	0.018493	428.09
	0.014273	1274.3	0.016029	428.09
	0.019057	1274.3	0.034879	428.09
	0.015201	1274.3	0.020626	428.09
	0.017304	1274.3	0.01617	428.09
	0.015266	1274.3	0.016394	428.09
	0.015547	1274.3	0.014331	428.09
	0.015747	1274.3	0.019127	428.09
	0.015923	1274.3	0.013581	428.09
	0.017958	1274.3	0.021467	428.09
	0.016387	1274.3	0.019508	428.09
	0.017117	1274.3	0.019772	428.09
	0.015875	1274.3	0.013898	428.09
	0.017431	1274.3	0.021391	428.09
	0.021136	1274.3	0.014118	428.09
	0.017149	1274.3	0.012063	428.09
	0.018499	1274.3	0.013791	428.09
	0.017227	1274.3	0.016739	428.09
	0.018186	1274.3	0.011176	428.09
	0.02023	1274.3	0.019378	428.09
	0.01863	1274.3	0.015347	428.09
	0.018839	1274.3	0.026511	428.09
	0.020737	1274.3	0.015873	428.09
	0.020244	1274.3	0.013203	428.09
	0.019678	1274.3	0.0094137	428.09
	0.019109	1274.3	0.012089	428.09
	0.02021	1274.3	0.015795	428.09
	0.020583	1274.3	0.018486	428.09
	0.021196	1274.3	0.01126	428.09
	0.021275	1274.3	0.016945	428.09
	0.014826	1186.6	0.020737	428.09
	0.014756	1186.6	0.021546	428.09
	0.016058	1186.6	0.014446	428.09
	0.014601	1186.6	0.018729	428.09
	0.01431	1186.6	0.017353	428.09
	0.014778	1186.6	0.018522	428.09
	0.015652	1186.6	0.016111	388.09
	0.012604	1186.6	0.025598	388.09
	0.013492	1186.6	0.024726	388.09
	0.012422	1186.6	0.027016	388.09
	0.015191	1186.6	0.020632	388.09
	0.01279	1186.6	0.014323	388.09
	0.011643	1186.6	0.01355	388.09
	0.017534	1186.6	0.011319	388.09
	0.017133	1186.6	0.012186	388.09
	0.0097471	1186.6	0.012205	388.09
	0.011702	1186.6	0.012602	388.09
	0.010252	1186.6	0.015656	388.09
	0.01006	1186.6	0.012766	388.09
	0.0099213	1186.6	0.012623	388.09
	0.011538	1186.6	0.015567	388.09
	0.012306	1186.6	0.014386	388.09
	0.0087962	1186.6	0.017686	388.09
	0.010398	1186.6	0.01693	388.09
	0.0096799	1186.6	0.016465	388.09
	0.0094183	1186.6	0.0165	388.09
	0.0095389	1186.6	0.019238	388.09
	0.011312	1186.6	0.020611	388.09
	0.008789	1186.6	0.018261	388.09
	0.010483	1186.6	0.019073	388.09
	0.012693	1186.6	0.019184	388.09
	0.011875	1186.6	0.021417	388.09
	0.0094491	1186.6	0.020856	388.09
	0.0077604	1186.6	0.020903	388.09
	0.013633	1186.6	0.024243	388.09
	0.013434	1186.6	0.022437	388.09
	0.0095553	1186.6	0.025011	388.09
	0.0082185	1186.6	0.025005	388.09
	0.0069981	1186.6	0.027515	388.09
	0.015564	1186.6	0.025175	388.09
	0.011723	1186.6	0.026003	388.09
	0.017158	1186.6	0.028449	388.09
	0.00839	1186.6	0.027124	388.09
	0.0070722	1186.6	0.031473	388.09
	0.011448	1186.6	0.03102	388.09
	0.0067797	1186.6	0.035192	388.09
	0.0064675	1186.6	0.030843	388.09
	0.019904	1186.6	0.034251	388.09
	0.012599	1186.6	0.034983	388.09
	0.010682	1186.6	0.038868	388.09
	0.0099109	1186.6	0.038171	388.09
	0.0088377	1186.6	0.036591	388.09
	0.0097066	1186.6	0.041917	388.09
	0.015435	1186.6	0.046548	388.09
	0.012015	1186.6	0.04711	388.09
	0.008539	1186.6	0.031577	453.31
	0.0063888	1186.6	0.031415	453.31
	0.011406	1186.6	0.031845	453.31
	0.012791	1186.6	0.024729	453.31
	0.013147	1186.6	0.02343	453.31
	0.0083678	1186.6	0.023317	453.31
	0.01672	1186.6	0.020332	453.31
	0.0097994	1186.6	0.020398	453.31
	0.010839	1186.6	0.02154	453.31
	0.010338	1186.6	0.020024	453.31
	0.020739	1186.6	0.017484	453.31
	0.01806	1186.6	0.02019	453.31
	0.021004	1186.6	0.015394	453.31
	0.017784	1186.6	0.015411	453.31
	0.0068686	1186.6	0.018336	453.31
	0.0094158	1186.6	0.017673	453.31
	0.0091302	1186.6	0.016105	453.31
	0.013026	1186.6	0.014999	453.31
	0.013972	1186.6	0.014669	453.31
	0.016798	1186.6	0.015262	453.31
	0.018205	1186.6	0.014206	453.31
	0.015274	1186.6	0.017234	453.31
	0.011109	1186.6	0.017522	453.31
	0.010165	1186.6	0.012252	453.31
	0.017071	1186.6	0.01457	453.31
	0.010099	1186.6	0.013162	453.31
	0.0097676	1186.6	0.0092506	453.31
	0.0073315	1186.6	0.012213	453.31
	0.014535	1186.6	0.0129	453.31
	0.0098232	1186.6	0.020634	577.08
	0.0078927	1186.6	0.014724	577.08
	0.015138	1186.6	0.014704	577.08
	0.0088363	1186.6	0.011885	577.08
	0.013555	1186.6	0.011799	577.08
	0.011175	1186.6	0.016722	577.08
	0.010924	1186.6	0.012681	577.08
	0.008	1186.6	0.013001	577.08
	0.015508	1186.6	0.011497	577.08
	0.0081357	1186.6	0.010846	577.08
	0.014913	1186.6	0.014678	577.08
	0.011787	1186.6	0.014828	577.08
	0.015907	1186.6	0.014646	577.08
	0.015489	1186.6	0.013494	577.08
	0.012242	1186.6	0.011308	577.08
	0.011269	1186.6	0.012232	577.08
	0.0122	1186.6	0.011896	577.08
	0.010397	1186.6	0.012498	577.08
	0.0075263	1186.6	0.017082	577.08
	0.011717	1186.6	0.011592	577.08
	0.005542	1186.6	0.010966	577.08
	0.0093347	1186.6	0.011542	577.08
	0.008926	1186.6	0.011588	577.08
	0.0068488	1186.6	0.01155	577.08
	0.0065866	1186.6	0.011663	577.08
	0.010009	1186.6	0.016091	577.08
	0.0056191	1186.6	0.015974	577.08
	0.005716	1186.6	0.01535	577.08
	0.0076674	1186.6	0.02051	577.08
	0.0056978	1186.6	0.016254	577.08
	0.011837	1186.6	0.021308	577.08
	0.0087539	1186.6	0.022127	577.08
	0.0077798	1186.6	0.018948	577.08
	0.0058124	1186.6	0.018804	577.08
	0.0060912	1186.6	0.025504	577.08
	0.012299	1186.6	0.023775	577.08
	0.0070146	1186.6	0.025563	577.08
	0.0065227	1186.6	0.030705	577.08
	0.0071829	1186.6	0.025788	577.08
	0.0073413	1186.6	0.026859	577.08
	0.0069892	1186.6	0.039093	577.08
	0.008113	1186.6	0.04052	577.08
	0.0071304	1186.6	0.039441	577.08
	0.012016	1186.6	0.03831	577.08
	0.0076767	1186.6	0.042262	577.08
	0.0079319	1186.6	0.045454	577.08
	0.0078435	1186.6	0.048033	577.08
	0.010128	1186.6	0.017933	939.65
	0.011728	1186.6	0.018109	939.65
	0.0092272	1186.6	0.014836	939.65
	0.013172	1186.6	0.014659	939.65
	0.011535	1186.6	0.014363	939.65
	0.010025	1186.6	0.015578	939.65
	0.01435	1186.6	0.011985	939.65
	0.013125	1186.6	0.011991	939.65
	0.01392	1186.6	0.011571	939.65
	0.011576	1186.6	0.012146	939.65
	0.014351	1186.6	0.014849	939.65
	0.012434	1186.6	0.014064	939.65
	0.012963	1186.6	0.012278	939.65
	0.012488	1186.6	0.0086956	939.65
	0.014096	1186.6	0.0071066	939.65
	0.013267	1186.6	0.013391	939.65
	0.01584	1186.6	0.0065407	939.65
	0.014456	1186.6	0.0065524	939.65
	0.017189	1186.6	0.017649	939.65
	0.025646	547.7	0.011284	939.65
	0.024746	547.7	0.010479	939.65
	0.024022	547.7	0.0057746	939.65
	0.023741	547.7	0.012666	939.65
	0.021745	547.7	0.0069674	939.65
	0.020335	547.7	0.0073886	939.65
	0.019672	547.7	0.0093509	939.65
	0.019087	547.7	0.017418	939.65
	0.016939	547.7	0.013512	939.65
	0.014129	547.7	0.0075092	939.65
	0.015285	547.7	0.011029	939.65
	0.016651	547.7	0.0083619	939.65
	0.015412	547.7	0.0075969	939.65
	0.011828	547.7	0.0053226	939.65
	0.013531	547.7	0.0069197	939.65
	0.010763	547.7	0.0063892	939.65
	0.012764	547.7	0.0052164	939.65
	0.0079053	547.7	0.0070154	939.65
	0.013064	547.7	0.0064898	939.65
	0.01052	547.7	0.014525	939.65
	0.0074759	547.7	0.013037	939.65
	0.013842	547.7	0.0056973	939.65
	0.011706	547.7	0.0058581	939.65
	0.0079818	547.7	0.0057445	939.65
	0.013622	547.7	0.013741	939.65
	0.014294	547.7	0.0055488	939.65
	0.010655	547.7	0.0058372	939.65
	0.016075	547.7	0.0073788	939.65
	0.010529	547.7	0.0081417	939.65
	0.016003	547.7	0.010112	939.65
	0.013314	547.7	0.0054949	939.65
	0.016877	547.7	0.0092886	939.65
	0.0095752	547.7	0.010761	939.65
	0.014467	547.7	0.012326	939.65
	0.010962	547.7	0.0069	939.65
	0.010055	547.7	0.0072876	939.65
	0.014472	547.7	0.0051892	939.65
	0.013442	547.7	0.010896	939.65
	0.012117	547.7	0.0061417	939.65
	0.011094	547.7	0.0066563	939.65
	0.011943	547.7	0.014537	939.65
	0.01253	547.7	0.0080188	939.65
	0.013621	547.7	0.0051848	939.65
	0.014191	547.7	0.0092133	939.65
	0.019198	547.7	0.007329	939.65
	0.014247	547.7	0.0060779	939.65
	0.014993	547.7	0.0078568	939.65
	0.020942	547.7	0.0068057	939.65
	0.018053	547.7	0.0074302	939.65
	0.016219	547.7	0.0070356	939.65
	0.016082	547.7	0.015149	939.65
	0.023295	547.7	0.0071075	939.65
	0.019394	547.7	0.008218	939.65
	0.017111	547.7	0.0065359	939.65
	0.022194	547.7	0.0076688	939.65
	0.01648	547.7	0.016297	939.65
	0.02077	547.7	0.0094012	939.65
	0.023911	547.7	0.0095835	939.65
	0.01847	547.7	0.0072419	939.65
	0.017341	547.7	0.016179	939.65
	0.019235	547.7	0.007848	939.65
	0.021507	547.7	0.0081809	939.65
	0.023862	547.7	0.011517	939.65
	0.02258	547.7	0.0096748	939.65
	0.020055	547.7	0.01334	939.65
	0.023173	547.7	0.0090478	939.65
	0.020549	547.7	0.0088126	939.65
	0.021855	547.7	0.0151	939.65
	0.02245	547.7	0.009212	939.65
	0.021824	547.7	0.010729	939.65
	0.024123	547.7	0.011522	939.65
	0.02367	547.7	0.012629	939.65
	0.027581	547.7	0.010451	939.65
	0.022836	547.7	0.010435	939.65
	0.023437	547.7	0.010283	939.65
	0.024741	547.7	0.013108	939.65
	0.023465	547.7	0.014291	939.65
	0.026126	547.7	0.013867	939.65
	0.023355	547.7	0.013583	939.65
	0.025407	547.7	0.013843	939.65
	0.025125	547.7	0.015094	939.65
	0.027262	547.7	0.01874	939.65
	0.026153	547.7	0.016747	939.65
	0.026932	547.7	0.018618	939.65
	0.027905	547.7	0.018935	939.65
	0.029625	547.7	0.029245	759.65
	0.026358	547.7	0.023088	759.65
	0.027537	547.7	0.017569	759.65
	0.027369	547.7	0.018095	759.65
	0.028556	547.7	0.017569	759.65
	0.02953	547.7	0.022148	759.65
	0.031598	547.7	0.014749	759.65
	0.029248	547.7	0.015581	759.65
	0.03172	547.7	0.014599	759.65
	0.035729	547.7	0.012636	759.65
	0.032933	547.7	0.011791	759.65
	0.034027	547.7	0.011145	759.65
	0.034883	547.7	0.012775	759.65
	0.035642	547.7	0.0099384	759.65
	0.039884	547.7	0.0098512	759.65
			0.010158	759.65
			0.010921	759.65
			0.0086327	759.65
			0.0086654	759.65
			0.0096573	759.65
			0.008205	759.65
			0.0070411	759.65
			0.011705	759.65
			0.007766	759.65
			0.0088162	759.65
			0.0082108	759.65
			0.0060349	759.65
			0.0066217	759.65
			0.0072796	759.65
			0.012583	759.65
			0.012113	759.65
			0.0054376	759.65
			0.015022	759.65
			0.0060142	759.65
			0.0083349	759.65
			0.0062988	759.65
			0.0081834	759.65
			0.0081817	759.65
			0.0087447	759.65
			0.0075113	759.65
			0.0061502	759.65
			0.010009	759.65
			0.0068983	759.65
			0.010623	759.65
			0.010206	759.65
			0.011031	759.65
			0.0086773	759.65
			0.0069706	759.65
			0.0078114	759.65
			0.0095807	759.65
			0.014692	759.65
			0.019854	759.65
			0.015975	759.65
			0.018428	759.65
			0.020654	759.65
			0.023136	759.65
			0.027544	606.2
			0.028572	606.2
			0.022306	606.2
			0.024711	606.2
			0.019055	606.2
			0.017299	606.2
			0.017428	606.2
			0.017216	606.2
			0.013548	606.2
			0.013996	606.2
			0.011002	606.2
			0.01907	606.2
			0.0172	606.2
			0.022184	606.2
			0.032566	606.2
			0.03419	606.2
			0.010861	606.2
			0.010945	606.2
			0.012452	606.2
			0.0096551	606.2
			0.0087749	606.2
			0.023263	606.2
			0.015068	606.2
			0.0081059	606.2
			0.0084651	606.2
			0.010879	606.2
			0.022446	606.2
			0.0093558	606.2
			0.013287	606.2
			0.01823	606.2
			0.0075783	606.2
			0.0096259	606.2
			0.0080054	606.2
			0.010574	606.2
			0.017722	606.2
			0.0081251	606.2
			0.0083074	606.2
			0.0096305	606.2
			0.013927	606.2
			0.012298	606.2
			0.010846	606.2
			0.01178	606.2
			0.011081	606.2
			0.010519	606.2
			0.011631	606.2
			0.014813	606.2
			0.0163	606.2
			0.021058	606.2

## Sheet: FIG 7G
Fig 7G
EE distance to nucleus					Cell size
	siCTL_EE	siHOOK1_EE	siHOOK1/siHOOK3_EE			siCTL_cell	siHOOK1_cell	siHOOK1/siHOOK3_cell
	7.5833	9.6893	25.857			437.8	584.44	1532.4
	9.4411	7.5285	23.205			437.8	584.44	1532.4
	6.5915	11.989	22.489			437.8	584.44	1532.4
	10.16	6.3149	23.765			437.8	584.44	1532.4
	6.3506	10.957	27.564			437.8	584.44	1532.4
	6.3459	10.081	21.5			437.8	584.44	1532.4
	5.297	7.5803	21.495			437.8	584.44	1532.4
	10.069	10.699	19.454			437.8	584.44	1532.4
	4.7	8.3656	24.716			437.8	584.44	1532.4
	6.4934	4.8286	15.144			437.8	584.44	1532.4
	5.6825	5.9807	12.226			437.8	584.44	1532.4
	7.4932	10.97	18.711			437.8	584.44	1532.4
	11.919	7.9359	12.168			437.8	584.44	1532.4
	3.6822	7.762	18.292			437.8	584.44	1532.4
	4.1345	9.5173	10.243			437.8	584.44	1532.4
	4.6237	7.3535	9.5071			437.8	584.44	1532.4
	14.942	5.9456	9.7733			437.8	584.44	1532.4
	5.9333	8.1102	13.095			437.8	584.44	1532.4
	3.5268	16.23	16.669			437.8	584.44	1532.4
	5.168	5.0794	10.505			437.8	584.44	1532.4
	3.9372	4.6369	14.679			437.8	584.44	1532.4
	7.0769	8.4322	20.813			437.8	584.44	1532.4
	12.022	7.614	9.6086			437.8	584.44	1532.4
	7.6302	6.5302	7.4576			437.8	584.44	1532.4
	5.6848	13.883	24.189			437.8	584.44	1532.4
	5.3846	4.3575	7.3371			437.8	584.44	1532.4
	4.8798	5.7729	6.9562			437.8	584.44	1532.4
	3.4728	12.611	6.3875			437.8	584.44	1532.4
	4.0202	5.5769	7.7228			437.8	584.44	1532.4
	5.4306	4.4765	8.3421			437.8	584.44	1532.4
	4.8778	15.374	7.3885			437.8	584.44	1532.4
	5.4489	6.5509	10.173			437.8	584.44	1532.4
	9.5085	5.1912	5.7055			437.8	584.44	1532.4
	7.7439	5.8774	5.9784			437.8	584.44	1532.4
	6.3648	6.4683	6.8191			437.8	584.44	1532.4
	6.5073	6.897	10.056			437.8	584.44	1532.4
	7.0098	9.9223	8.053			437.8	584.44	1532.4
	4.703	10.678	10.253			437.8	584.44	1532.4
	5.7442	8.6591	20.668			437.8	584.44	1532.4
	6.3115	11.612	6.579			437.8	584.44	1532.4
	13.566	22.889	6.6167			437.8	1112.3	1532.4
	12.454	20.415	5.7494			437.8	1112.3	1532.4
	9.8921	21.255	10.64			437.8	1112.3	1532.4
	6.8404	11.625	7.6642			437.8	1112.3	1532.4
	7.3441	15.081	9.7142			437.8	1112.3	1532.4
	6.6657	23.294	12			437.8	1112.3	1532.4
	5.3978	13.577	12.104			437.8	1112.3	1532.4
	6.9304	9.7184	8.5225			437.8	1112.3	1532.4
	11.987	9.3725	8.7316			437.8	1112.3	1532.4
	4.5976	17.26	10.314			437.8	1112.3	1532.4
	5.8576	11.985	6.6601			437.8	1112.3	1532.4
	10.566	8.8781	17.041			437.8	1112.3	1532.4
	6.2108	8.6988	8.7796			437.8	1112.3	1532.4
	5.83	7.8047	14.29			437.8	1112.3	1532.4
	4.0527	15.515	20.115			437.8	1112.3	1532.4
	8.5523	13.1	9.7823			437.8	1112.3	1532.4
	11.491	11.379	23.025			437.8	1112.3	1532.4
	4.3138	6.3328	17.013			437.8	1112.3	1532.4
	4.7413	12.922	12.141			437.8	1112.3	1532.4
	4.1353	6.6239	10.83			437.8	1112.3	1532.4
	10.099	7.3367	13.18			437.8	1112.3	1532.4
	6.5771	11.506	17.65			437.8	1112.3	1532.4
	7.2583	7.0032	8.7304			437.8	1112.3	1532.4
	5.3136	15.817	6.8381			437.8	1112.3	1532.4
	6.4722	18.248	16.662			437.8	1112.3	1532.4
	4.7949	7.4012	7.4955			437.8	1112.3	1532.4
	5.2568	6.2579	9.0214			437.8	1112.3	1532.4
	5.7645	10.289	18.408			437.8	1112.3	1532.4
	9.5328	9.584	24.888			437.8	1112.3	1532.4
	7.8059	7.0414	9.1285			437.8	1112.3	1532.4
	8.5676	21.429	10.866			437.8	1112.3	1532.4
	7.6586	7.0657	6.514			437.8	1112.3	1532.4
	6.594	15.42	20.44			437.8	1112.3	1532.4
	6.8761	8.1079	15.689			437.8	1112.3	1532.4
	7.174	9.3419	9.6306			437.8	1112.3	1532.4
	6.8628	7.8642	14.05			437.8	1112.3	1532.4
	17.236	11.182	11.503			560.54	1112.3	1532.4
	17.063	6.6288	20.359			560.54	1112.3	1532.4
	14.72	8.2413	14.118			560.54	1112.3	1532.4
	15.779	12.673	9.306			560.54	1112.3	1532.4
	14.394	7.8963	7.9098			560.54	1112.3	1532.4
	14.404	14.171	6.4332			560.54	1112.3	1532.4
	14.586	13.696	14.417			560.54	1112.3	1532.4
	12.003	11.032	9.2997			560.54	1112.3	1532.4
	12.2	9.8202	14.182			560.54	1112.3	1532.4
	14.718	7.5799	8.2184			560.54	1112.3	1532.4
	15.651	8.4453	6.4749			560.54	1112.3	1532.4
	9.9374	8.1525	8.9717			560.54	1112.3	1532.4
	9.3394	11.55	12.343			560.54	1112.3	1532.4
	9.8537	14.683	15.465			560.54	1112.3	1532.4
	8.9867	12.019	24.025			560.54	1112.3	1532.4
	8.4553	13.315	8.2446			560.54	1112.3	1532.4
	8.6192	7.2808	8.5056			560.54	1112.3	1532.4
	12.248	10.503	11.773			560.54	1112.3	1532.4
	10.242	8.5403	9.4777			560.54	1112.3	1532.4
	8.105	23.37	7.3371			560.54	1112.3	1532.4
	7.0393	8.0151	13.184			560.54	1112.3	1532.4
	7.6889	6.752	6.9605			560.54	1112.3	1532.4
	9.7435	7.3496	10.838			560.54	1112.3	1532.4
	8.2144	10.967	12.849			560.54	1112.3	1532.4
	11.081	9.8038	9.4432			560.54	1112.3	1532.4
	6.3088	6.7354	7.3008			560.54	1112.3	1532.4
	6.3279	6.7089	6.6641			560.54	1112.3	1532.4
	6.0798	5.7899	15.627			560.54	1112.3	1532.4
	9.3608	8.7833	12.05			560.54	1112.3	1532.4
	7.2339	7.837	7.1101			560.54	1112.3	1532.4
	8.5285	5.9267	7.9952			560.54	1112.3	1532.4
	5.3731	6.9957	7.5226			560.54	1112.3	1532.4
	7.9299	7.7309	9.7563			560.54	1112.3	1532.4
	5.8954	8.3018	9.6733			560.54	1112.3	1532.4
	5.895	7.7149	10.397			560.54	1112.3	1532.4
	9.042	11.001	10.897			560.54	1112.3	1532.4
	10.418	9.4777	11.043			560.54	1112.3	1532.4
	7.0545	11.008	9.3622			560.54	1112.3	1532.4
	5.6052	10.564	13.124			560.54	1112.3	1532.4
	4.9815	9.8027	12.068			560.54	1112.3	1532.4
	9.2885	10.229	10.159			560.54	1112.3	1532.4
	4.4745	11.111	19.227			560.54	1112.3	1532.4
	6.4459	8.2567	13.872			560.54	795.37	1532.4
	7.3499	7.095	11.794			560.54	795.37	1532.4
	7.9044	5.7676	17.963			560.54	795.37	1532.4
	5.126	6.0151	11.265			560.54	795.37	1532.4
	7.513	5.8657	10.762			560.54	795.37	1532.4
	8.6449	7.7014	15.957			560.54	795.37	1532.4
	7.4648	5.6687	14.821			560.54	795.37	1532.4
	4.6866	7.4461	20.907			560.54	795.37	1532.4
	5.7725	14.22	15.887			560.54	795.37	1532.4
	5.8011	7.14	21.705			560.54	795.37	1532.4
	7.325	7.3898	21.896			560.54	795.37	1532.4
	6.8449	12.502	20.195			560.54	795.37	1532.4
	5.2019	10.732	28.318			560.54	795.37	1532.4
	7.2565	6.3164	22.931			560.54	795.37	1532.4
	6.7134	8.1652	29.084			560.54	795.37	1532.4
	5.9013	14.326	25.567			560.54	795.37	1532.4
	7.4009	6.0936	25.747			560.54	795.37	1233.6
	4.7722	20.605	25.336			560.54	795.37	1233.6
	6.537	8.8741	25.059			560.54	795.37	1233.6
	5.8312	5.3755	21.381			560.54	795.37	1233.6
	6.1961	12.612	22.99			560.54	795.37	1233.6
	5.8451	8.2458	17.011			560.54	795.37	1233.6
	8.3185	13.859	20.197			560.54	795.37	1233.6
	7.0978	6.6809	16.123			560.54	795.37	1233.6
	4.6848	10.169	15.188			560.54	795.37	1233.6
	5.588	10.971	14.617			560.54	795.37	1233.6
	6.4145	6.2121	18.061			560.54	795.37	1233.6
	6.3902	10.153	10.211			560.54	795.37	1233.6
	5.199	5.6081	9.6663			560.54	795.37	1233.6
	4.8588	12.017	11.339			560.54	795.37	1233.6
	5.7864	13.261	14.275			560.54	795.37	1233.6
	5.2944	9.0803	12.766			560.54	795.37	1233.6
	5.5866	6.051	18.926			560.54	795.37	1233.6
	6.7831	7.8835	9.1148			560.54	795.37	1233.6
	6.2195	11.107	8.9194			560.54	795.37	1233.6
	6.4315	10.586	10.806			560.54	795.37	1233.6
	7.0362	5.7726	17.092			560.54	795.37	1233.6
	7.6479	12.789	10.065			560.54	795.37	1233.6
	7.2869	6.6161	9.5408			560.54	795.37	1233.6
	9.9573	10.517	10.764			560.54	795.37	1233.6
	8.6542	7.8861	7.4734			560.54	795.37	1233.6
	9.4895	7.0779	8.0699			560.54	795.37	1233.6
	8.2481	11.269	8.9737			560.54	795.37	1233.6
	8.4794	12.875	17.686			560.54	795.37	1233.6
	10.469	20.145	7.7801			560.54	795.37	1233.6
	10.173	9.9114	5.749			560.54	795.37	1233.6
	10.409	16.252	8.4732			560.54	795.37	1233.6
	9.9934	23.267	7.2485			560.54	795.37	1233.6
	11.051	23.264	8.0448			560.54	795.37	1233.6
	10.931	12.864	5.1417			560.54	795.37	1233.6
	10.906	16.586	9.346			560.54	795.37	1233.6
	11.352	20.297	10.459			560.54	552.3	1233.6
	12.925	19.087	14.685			560.54	552.3	1233.6
	13.402	14.405	10.342			560.54	552.3	1233.6
	17.51	15.023	8.181			717.42	552.3	1233.6
	13.486	14.235	7.5184			717.42	552.3	1233.6
	11.276	11.554	13.645			717.42	552.3	1233.6
	10.967	14.356	9.5521			717.42	552.3	1233.6
	12.014	12.859	6.6354			717.42	552.3	1233.6
	10.516	11.306	8.4126			717.42	552.3	1233.6
	19.275	12.309	10.48			717.42	552.3	1233.6
	10.442	9.8856	7.4438			717.42	552.3	1233.6
	9.7505	9.7728	8.4329			717.42	552.3	1233.6
	9.7298	9.1089	14.111			717.42	552.3	1233.6
	11.428	9.4729	14.712			717.42	552.3	1233.6
	8.7357	8.7843	12.789			717.42	552.3	1233.6
	8.3951	8.0198	12.213			717.42	552.3	1233.6
	17.612	8.2503	12.517			717.42	552.3	1233.6
	8.1296	8.5035	14.578			717.42	552.3	1233.6
	7.6536	7.6731	15.251			717.42	552.3	1233.6
	7.5593	9.2397	10.595			717.42	552.3	1233.6
	18.957	7.1058	10.535			717.42	552.3	1233.6
	11.383	6.1472	15.08			717.42	552.3	1233.6
	7.8219	6.0323	7.9299			717.42	552.3	1233.6
	6.5064	7.4336	15.586			717.42	552.3	1233.6
	11.27	7.9708	10.536			717.42	552.3	1233.6
	8.2344	5.9234	13.586			717.42	552.3	1233.6
	10.631	9.0939	15.62			717.42	552.3	1233.6
	19.397	5.0253	16.131			717.42	552.3	1233.6
	6.2096	6.1133	17.912			717.42	552.3	1233.6
	6.3192	4.7262	9.506			717.42	552.3	1233.6
	8.228	8.9089	10.406			717.42	552.3	1233.6
	6.9017	5.4074	15.959			717.42	552.3	1233.6
	5.8345	4.7114	16.359			717.42	552.3	1233.6
	11.821	6.5243	10.928			717.42	552.3	1233.6
	11.832	6.0177	11.837			717.42	552.3	1233.6
	13.371	9.1104	11.557			717.42	552.3	1233.6
	6.4377	5.0321	13.665			717.42	552.3	1233.6
	7.2955	6.1398	15.299			717.42	552.3	1233.6
	9.9453	5.992	20.428			717.42	552.3	1233.6
	6.1601	9.4289	13.387			717.42	552.3	1233.6
	5.1782	7.0288	14.281			717.42	552.3	1233.6
	6.7825	6.0484	17.549			717.42	552.3	1233.6
	11.048	4.9003	13.19			717.42	552.3	1233.6
	16.865	7.4688	14.851			717.42	552.3	1233.6
	5.1509	7.6892	13.921			717.42	552.3	1233.6
	4.5121	9.0293	15.995			717.42	552.3	1233.6
	5.6877	5.4691	15.944			717.42	552.3	1233.6
	15.713	6.5854	17.099			717.42	552.3	1233.6
	9.9451	10.871	15.19			717.42	552.3	1233.6
	7.8731	12.542	17.635			717.42	496.18	1233.6
	3.8044	9.5414	15.576			717.42	496.18	1233.6
	10.571	9.2422	16.661			717.42	496.18	1233.6
	6.8453	6.1469	18.226			717.42	496.18	1233.6
	4.0533	10.888	23.781			717.42	496.18	1233.6
	10.102	9.9842	19.676			717.42	496.18	1233.6
	6.1325	7.5128	18.398			717.42	496.18	1233.6
	7.4414	10.579	18.725			717.42	496.18	1233.6
	12.237	8.3197	18.548			717.42	496.18	1233.6
	11.689	5.8829	20.345			717.42	496.18	1233.6
	6.2122	7.9204	21.865			717.42	496.18	1233.6
	4.3201	13.313	24.05			717.42	496.18	1233.6
	6.5164	7.6812	24.376			717.42	496.18	1233.6
	4.5353	9.4517	24.317			717.42	496.18	1233.6
	12.78	7.3723	24.308			717.42	496.18	1233.6
	7.0434	5.8868	28.116			717.42	496.18	1158.2
	12.396	8.1092	27.424			717.42	496.18	1158.2
	5.5132	16.111	25.968			717.42	496.18	1158.2
	4.8141	4.5472	25.859			717.42	496.18	1158.2
	6.0755	6.5658	24.577			717.42	496.18	1158.2
	7.786	7.6834	24.467			717.42	496.18	1158.2
	8.7227	13.835	24.24			717.42	496.18	1158.2
	5.2359	4.3685	25.327			717.42	496.18	1158.2
	11.1	4.0941	23.643			717.42	496.18	1158.2
	8.4294	5.7856	22.373			717.42	496.18	1158.2
	14.369	4.403	21.84			717.42	496.18	1158.2
	10.244	12.67	21.767			717.42	496.18	1158.2
	6.3674	4.5084	22.134			717.42	496.18	1158.2
	13.307	5.5909	23.51			717.42	496.18	1158.2
	7.8414	6.5606	21.367			717.42	496.18	1158.2
	9.1793	5.2207	19.559			717.42	496.18	1158.2
	11.991	6.3782	22.99			717.42	496.18	1158.2
	8.5127	6.9075	22.596			717.42	496.18	1158.2
	6.5459	9.8834	18.712			717.42	496.18	1158.2
	9.1263	10.666	21.954			717.42	496.18	1158.2
	8.8089	6.9997	20.68			717.42	496.18	1158.2
	10.842	7.6318	19.08			717.42	496.18	1158.2
	8.3134	10.759	21.421			717.42	496.18	1158.2
	10.243	10.173	18.264			717.42	483.97	1158.2
	9.4126	10.046	20.499			717.42	483.97	1158.2
	9.4612	10.137	17.827			717.42	483.97	1158.2
	6.9364	9.5492	16.875			717.42	483.97	1158.2
	5.4431	7.3929	15.971			717.42	483.97	1158.2
	12.013	8.8032	16.124			717.42	483.97	1158.2
	9.2767	6.2821	15.519			717.42	483.97	1158.2
	13.982	6.675	14.925			717.42	483.97	1158.2
	10.163	7.2057	18.98			717.42	483.97	1158.2
	11.438	5.1571	17.93			717.42	483.97	1158.2
	9.1894	5.2578	13.171			717.42	483.97	1158.2
	11.983	8.2025	13.466			717.42	483.97	1158.2
	7.8968	4.5475	12.398			717.42	483.97	1158.2
	15.424	6.0649	11.69			717.42	483.97	1158.2
	11.64	5.0578	10.094			717.42	483.97	1158.2
	9.7166	3.883	10.079			717.42	483.97	1158.2
	10.239	3.707	9.6524			717.42	483.97	1158.2
	12.767	4.1994	13.356			717.42	483.97	1158.2
	10.266	6.5474	9.4833			717.42	483.97	1158.2
	10.936	5.501	8.8138			717.42	483.97	1158.2
	11.934	4.7077	9.0186			717.42	483.97	1158.2
	16.596	6.1768	7.9534			717.42	483.97	1158.2
	12.842	11.813	7.6506			717.42	483.97	1158.2
	12.433	8.0051	11.01			717.42	483.97	1158.2
	13.478	7.6772	9.0625			717.42	483.97	1158.2
	12.864	3.6029	7.1736			548.95	483.97	1158.2
	9.1211	4.1526	6.9587			548.95	483.97	1158.2
	9.496	4.2706	6.1276			548.95	483.97	1158.2
	6.9396	7.7706	6.6932			548.95	483.97	1158.2
	9.3952	9.2094	13.074			548.95	483.97	1158.2
	6.2228	7.5257	8.087			548.95	483.97	1158.2
	5.9539	12.91	5.54			548.95	483.97	1158.2
	8.041	9.6267	6.7058			548.95	483.97	1158.2
	7.0671	11.095	8.0374			548.95	483.97	1158.2
	7.5245	14.661	7.4853			548.95	578.15	1158.2
	5.4428	17.657	4.8616			548.95	578.15	1158.2
	9.2438	10.547	5.2046			548.95	578.15	1158.2
	8.5077	10.337	9.0343			548.95	578.15	1158.2
	7.513	12.723	4.6379			548.95	578.15	1158.2
	5.0972	7.8525	6.0795			548.95	578.15	1158.2
	8.7387	8.8719	4.1661			548.95	578.15	1158.2
	12.58	10.102	5.0212			548.95	578.15	1158.2
	6.0968	12.257	5.9731			548.95	578.15	1158.2
	8.1889	7.5176	10.33			548.95	578.15	1158.2
	6.2238	9.787	9.7933			548.95	578.15	1158.2
	11.407	6.5407	5.4852			548.95	578.15	1158.2
	7.1849	6.274	7.6013			548.95	578.15	1158.2
	11.706	6.9835	9.2841			548.95	578.15	1158.2
	9.5602	7.7928	10.591			548.95	578.15	1158.2
	4.1461	5.1704	4.7537			548.95	578.15	1158.2
	6.0423	5.3219	7.2511			548.95	578.15	1158.2
	7.9345	7.2164	5.926			548.95	578.15	1158.2
	7.4941	4.1159	6.7649			548.95	578.15	1158.2
	5.9097	4.042	8.2085			548.95	578.15	1158.2
	8.3002	4.9893	9.5731			548.95	578.15	1158.2
	7.2032	10.043	5.5571			548.95	578.15	1158.2
	6.5976	4.914	10.219			548.95	578.15	1158.2
	8.0241	8.6004	7.637			548.95	578.15	1158.2
	11.421	7.7157	8.9589			548.95	578.15	1158.2
	5.4145	6.2059	9.0543			548.95	578.15	1158.2
	11.926	8.0839	7.9198			548.95	578.15	1158.2
	8.4191	5.6278	10.465			548.95	578.15	1158.2
	6.7623	6.556	8.759			548.95	578.15	1158.2
	6.8425	9.1639	10.942			548.95	578.15	1158.2
	6.2301	7.512	10.352			548.95	578.15	1158.2
	10.993	7.7577	12.426			548.95	578.15	1158.2
	6.9581	8.0109	12.947			548.95	578.15	1158.2
	11.913	8.5303	16.792			548.95	578.15	1158.2
	9.4441	7.313	17.619			548.95	578.15	1158.2
	6.7981	7.7406	16.242			548.95	578.15	1158.2
	7.6599	8.0269	15.287			548.95	578.15	1158.2
	9.451	9.8278	16.023			548.95	578.15	1158.2
	9.7745	9.0911	17.728			548.95	578.15	1158.2
	8.3359	8.9852	16.31			548.95	578.15	1158.2
	7.7214	10.074	16.754			548.95	578.15	1158.2
	11.65	9.473	17.077			548.95	578.15	1158.2
	11.232	10.034	19.139			548.95	578.15	1158.2
	8.3529	10.305	17.681			548.95	578.15	1158.2
	8.3463	10.293	23.789			548.95	578.15	1158.2
	10.281	12.206	23.749			548.95	578.15	1158.2
	9.4592	10.938	59.661			548.95	578.15	1592.1
	9.6111	12.92	42.851			548.95	578.15	1592.1
	11.939	13.123	42.963			548.95	578.15	1592.1
	9.7591	15.068	40.861			548.95	498.17	1592.1
	9.8946	13.719	38.979			548.95	498.17	1592.1
	10.035	9.9225	38.345			548.95	498.17	1592.1
	13.171	8.1783	37.928			548.95	498.17	1592.1
	10.788	8.079	37.197			548.95	498.17	1592.1
	10.394	8.3471	36.276			548.95	498.17	1592.1
	11.153	8.1484	36.389			548.95	498.17	1592.1
	14.226	6.3344	34.321			548.95	498.17	1592.1
	12.316	6.2788	37.34			548.95	498.17	1592.1
	17.135	9.1399	31.8			548.95	498.17	1592.1
	12.068	5.9599	31.001			548.95	498.17	1592.1
	18.239	6.9081	29.894			548.95	498.17	1592.1
	18.674	7.9991	30.447			548.95	498.17	1592.1
	14.744	6.3092	28.645			548.95	498.17	1592.1
	13.575	5.0377	29.624			548.95	498.17	1592.1
	13.273	7.1401	29.188			548.95	498.17	1592.1
	15.557	10.482	29.97			548.95	498.17	1592.1
	16.267	8.74	25.853			548.95	498.17	1592.1
	15.482	5.0899	27.418			548.95	498.17	1592.1
	17.324	7.0195	31.596			548.95	498.17	1592.1
	11.528	6.0058	25.733			780.88	498.17	1592.1
	7.2416	6.2094	25.369			780.88	498.17	1592.1
	7.7738	5.81	25.706			780.88	498.17	1592.1
	8.9833	5.7521	26.734			780.88	498.17	1592.1
	13.704	12.424	31.032			780.88	498.17	1592.1
	6.5811	14.097	23.224			780.88	498.17	1592.1
	11.033	16.885	26.552			780.88	498.17	1592.1
	8.9394	7.9027	23.001			780.88	618.17	1592.1
	5.9203	11.613	25.297			780.88	618.17	1592.1
	13.734	6.3227	24.401			780.88	618.17	1592.1
	7.1488	7.1253	24.199			780.88	618.17	1592.1
	12.756	4.9792	26.243			780.88	618.17	1592.1
	7.1923	5.8588	22.262			780.88	618.17	1592.1
	6.5354	7.6851	21.028			780.88	618.17	1592.1
	14.779	4.7046	24.398			780.88	618.17	1592.1
	6.3223	5.1439	18.718			780.88	618.17	1592.1
	8.1576	4.1562	19.675			780.88	618.17	1592.1
	5.0587	8.0837	18.759			780.88	618.17	1592.1
	6.6181	4.3636	17.556			780.88	618.17	1592.1
	7.2027	11.154	19.991			780.88	618.17	1592.1
	18.6	5.0691	18.379			780.88	618.17	1592.1
	5.3782	6.5683	18.756			780.88	618.17	1592.1
	8.0881	9.5146	19.682			780.88	618.17	1592.1
	13.459	4.6413	16.105			780.88	618.17	1592.1
	6.7649	6.0385	15.003			780.88	618.17	1592.1
	6.4558	4.9251	15.391			780.88	618.17	1592.1
	4.8713	6.4362	14.684			780.88	618.17	1592.1
	10.812	4.8101	14.885			780.88	618.17	1592.1
	6.2018	6.6273	14.21			780.88	618.17	1592.1
	6.0473	5.4153	12.766			780.88	618.17	1592.1
	13.281	5.8843	18.231			780.88	618.17	1592.1
	15.529	6.7427	12.079			780.88	618.17	1592.1
	6.7074	8.6174	16.472			780.88	618.17	1592.1
	5.9118	6.4969	18.287			780.88	618.17	1592.1
	7.1521	7.7413	11.319			780.88	618.17	1592.1
	10.21	6.959	12.724			780.88	618.17	1592.1
	8.5228	8.114	11.979			780.88	618.17	1592.1
	6.6114	8.1054	10.157			780.88	618.17	1592.1
	18.569	8.1015	11.117			780.88	618.17	1592.1
	6.7592	8.5478	9.4675			780.88	618.17	1592.1
	8.4434	8.9228	11.999			780.88	618.17	1592.1
	9.0112	9.7535	9.8822			780.88	618.17	1592.1
	5.0647	10.54	9.0058			780.88	618.17	1592.1
	5.5703	12.211	10.484			780.88	618.17	1592.1
	17.939	18.74	9.2648			780.88	672.1	1592.1
	10.755	8.3542	8.4929			780.88	672.1	1592.1
	6.4065	6.9259	6.7782			780.88	672.1	1592.1
	6.1074	7.3267	7.8594			780.88	672.1	1592.1
	7.8677	10.45	14.056			780.88	672.1	1592.1
	10.467	7.3329	6.2759			780.88	672.1	1592.1
	7.7934	6.6129	10.273			780.88	672.1	1592.1
	8.5846	6.8322	7.5956			780.88	672.1	1592.1
	7.3975	9.0974	8.3318			780.88	672.1	1592.1
	13.71	6.8773	10.101			780.88	672.1	1592.1
	7.7138	8.1729	6.3642			780.88	672.1	1592.1
	6.9449	8.8674	10.884			780.88	672.1	1592.1
	6.8245	6.2396	7.0613			780.88	672.1	1592.1
	7.337	13.489	10.012			780.88	672.1	1592.1
	11.078	6.2338	5.5706			780.88	672.1	1592.1
	12.944	11.8	5.5244			780.88	672.1	1592.1
	10.077	7.7104	9.3347			780.88	672.1	1592.1
	11.936	6.3181	5.7585			780.88	672.1	1592.1
	10.022	8.4355	4.856			780.88	672.1	1592.1
	8.1547	5.6737	11.956			780.88	672.1	1592.1
	8.0331	14.495	5.0521			780.88	672.1	1592.1
	16.22	8.2198	8.7914			780.88	672.1	1592.1
	13.567	12.309	10.262			780.88	672.1	1592.1
	14.623	14.592	5.5861			780.88	672.1	1592.1
	8.9822	15.568	10.283			780.88	672.1	1592.1
	10.38	13.293	5.1172			780.88	672.1	1592.1
	11.862	6.3081	6.6827			780.88	672.1	1592.1
	9.5905	10.774	9.1303			780.88	672.1	1592.1
	15.528	7.2626	11.319			780.88	672.1	1592.1
	11.89	5.9024	4.9317			780.88	672.1	1592.1
	13.05	10.66	12.51			780.88	672.1	1592.1
	18.727	12.38	5.5317			780.88	672.1	1592.1
	12.574	11.058	9.6366			780.88	672.1	1592.1
	20.23	9.2411	7.3076			780.88	672.1	1592.1
	12.15	8.6215	14.749			780.88	672.1	1592.1
	20.93	16.206	7.9001			780.88	672.1	1592.1
	13.638	14.759	8.5773			780.88	672.1	1592.1
	16.709	12.7	15.233			780.88	672.1	1592.1
	15.805	6.4952	14.148			780.88	672.1	1592.1
	16.699	17.582	16.071			780.88	672.1	1592.1
	16.607	14.574	15.82			780.88	672.1	1592.1
	15.792	7.817	15.284			780.88	672.1	1592.1
	19.465	10.263	14.751			780.88	672.1	1592.1
	14.996	13.635	14.927			780.88	672.1	1592.1
	25.035	9.0045	15.162			780.88	672.1	1592.1
	22.068	12.005	15.856			780.88	672.1	1592.1
	15.143	15.012	17.324			780.88	672.1	1592.1
	15.476	5.74	17.545			780.88	672.1	1592.1
	19.882	7.7272	16.496			780.88	672.1	1592.1
	23.049	6.0883	19.063			780.88	672.1	1592.1
	18.341	7.4208	18.586			780.88	672.1	1592.1
	26.212	17.378	19.106			780.88	672.1	1592.1
	20.193	6.9927	20.778			780.88	672.1	1592.1
	17.158	16.271	21.715			780.88	672.1	1592.1
	19.234	13.593	21.726			780.88	672.1	1200.3
	18.196	13.382	23.403			780.88	631.38	1200.3
	24.108	10.555	16.748			780.88	631.38	1200.3
	22.181	8.364	15.704			780.88	631.38	1200.3
	22.987	11.881	10.853			780.88	631.38	1200.3
	21.247	7.5747	14.194			780.88	631.38	1200.3
	20.309	10.943	16.191			780.88	631.38	1200.3
	13.422	7.4637	9.8181			632.04	631.38	1200.3
	12.864	6.2064	13.131			632.04	631.38	1200.3
	12.423	6.5314	8.7519			632.04	631.38	1200.3
	11.331	7.5935	9.0769			632.04	631.38	1200.3
	20.66	6.4281	18.122			632.04	631.38	1200.3
	12.386	6.2867	11.173			632.04	631.38	1200.3
	23.607	5.8149	7.8133			632.04	631.38	1200.3
	21.711	7.6243	9.1912			632.04	631.38	1200.3
	11.508	10.054	10.596			632.04	631.38	1200.3
	15.3	7.6678	17.906			632.04	631.38	1200.3
	14.27	5.9043	13.428			632.04	631.38	1200.3
	11.19	7.0421	6.8561			632.04	631.38	1200.3
	11.742	8.346	21.651			632.04	631.38	1200.3
	9.2987	8.6317	14.544			632.04	631.38	1200.3
	15.426	11.304	9.0335			632.04	631.38	1200.3
	16.364	6.3858	6.1956			632.04	631.38	1200.3
	8.6556	8.1283	9.9722			632.04	631.38	1200.3
	12.501	6.1595	13.283			632.04	631.38	1200.3
	15.244	9.0627	5.9073			632.04	631.38	1200.3
	17.825	4.8032	20.649			632.04	631.38	1200.3
	7.658	6.0498	15.16			632.04	631.38	1200.3
	7.7344	5.8246	11.456			632.04	631.38	1200.3
	16.064	4.6341	19.164			632.04	631.38	1200.3
	7.8578	6.1541	12.53			632.04	631.38	1200.3
	10.261	6.2561	21.952			632.04	631.38	1200.3
	8.0503	15.545	16.235			632.04	631.38	1200.3
	15.522	8.9502	7.194			632.04	631.38	1200.3
	7.1305	9.0442	9.4346			632.04	631.38	1200.3
	11.378	6.4517	5.4905			632.04	631.38	1200.3
	7.1809	6.5838	8.4247			632.04	631.38	1200.3
	17.613	7.28	4.9496			632.04	631.38	1200.3
	6.7172	6.2577	9.2062			632.04	631.38	1200.3
	12.466	12.694	5.9783			632.04	631.38	1200.3
	14.885	7.2301	14.993			632.04	631.38	1200.3
	10.099	8.4477	6.7074			632.04	631.38	1200.3
	8.9973	8.0029	4.8771			632.04	631.38	1200.3
	12.013	10.767	10.895			632.04	631.38	1200.3
	19.889	11.517	20.464			632.04	631.38	1200.3
	12.227	18.242	6.4592			632.04	518.1	1200.3
	7.168	17.937	5.2753			632.04	518.1	1200.3
	7.555	17.689	7.9795			632.04	518.1	1200.3
	18.112	16.208	14.029			632.04	518.1	1200.3
	15.307	16.254	8.5712			632.04	518.1	1200.3
	6.1508	16.377	5.3753			632.04	518.1	1200.3
	8.4603	14.067	7.6885			632.04	518.1	1200.3
	13.861	14.141	19.839			632.04	518.1	1200.3
	11.478	15.869	10.265			632.04	518.1	1200.3
	6.0352	13.639	16.59			632.04	518.1	1200.3
	9.1559	12.662	9.1052			632.04	518.1	1200.3
	7.9329	12.018	5.5531			632.04	518.1	1200.3
	14.459	11.704	7.518			632.04	518.1	1200.3
	7.3638	12.818	6.4262			632.04	518.1	1200.3
	5.8395	10.42	5.5287			632.04	518.1	1200.3
	8.6991	11.006	7.0631			632.04	518.1	1200.3
	12.411	9.9785	21.82			632.04	518.1	1200.3
	9.5071	13.038	17.36			632.04	518.1	1200.3
	5.9143	9.6243	5.7576			632.04	518.1	1200.3
	13.484	10.392	15.587			632.04	518.1	1200.3
	7.1651	10.001	18.434			632.04	518.1	1200.3
	6.6426	10.661	7.4152			632.04	518.1	1200.3
	7.5307	9.1502	7.7			632.04	518.1	1200.3
	12.618	9.0611	9.3265			632.04	518.1	1200.3
	8.3117	8.7857	6.2584			632.04	518.1	1200.3
	8.2512	7.9892	16.976			632.04	518.1	1200.3
	6.348	7.861	17.125			632.04	518.1	1200.3
	6.3049	12.38	8.6329			632.04	518.1	1200.3
	8.4926	7.9248	11.331			632.04	518.1	1200.3
	10.323	8.023	18.164			632.04	518.1	1200.3
	6.7368	9.1524	16.364			632.04	518.1	1200.3
	8.6066	7.84	9.2425			632.04	518.1	1200.3
	12.193	7.2769	13.871			632.04	518.1	1200.3
	7.1183	6.8119	19.924			632.04	518.1	1200.3
	10.313	6.4541	9.9562			632.04	518.1	1200.3
	8.7694	6.1594	14.612			632.04	518.1	1200.3
	7.6828	6.817	11.106			632.04	518.1	1200.3
	6.4989	7.4615	16.935			632.04	518.1	1200.3
	10.479	6.0235	12.038			632.04	518.1	1200.3
	6.2171	5.6973	14.477			632.04	518.1	1200.3
	7.8934	5.8095	19.168			632.04	518.1	1200.3
	9.1864	8.382	15.007			632.04	518.1	1200.3
	6.2902	5.0901	16.009			632.04	518.1	1200.3
	11.102	5.8289	13.647			632.04	518.1	1200.3
	8.4545	4.5245	15.627			632.04	518.1	1200.3
	6.6013	5.9641	15.018			632.04	518.1	1200.3
	7.9198	5.0223	14.653			632.04	518.1	1200.3
	9.5288	4.8071	16.245			632.04	518.1	1200.3
	9.4126	7.0238	17.374			632.04	518.1	1200.3
	9.7707	4.2162	15.688			632.04	518.1	1200.3
	6.5022	5.2516	15.831			632.04	518.1	1200.3
	7.0549	4.3977	25.971			632.04	518.1	1352.2
	7.3385	7.3564	26.481			632.04	518.1	1352.2
	6.9136	8.7902	22.823			632.04	518.1	1352.2
	7.103	4.8073	20.563			632.04	518.1	1352.2
	7.7141	6.1467	19.309			632.04	518.1	1352.2
	7.5659	15.048	22.943			632.04	853.98	1352.2
	8.4329	15.035	17.321			632.04	853.98	1352.2
	10.759	14.795	19.525			632.04	853.98	1352.2
	8.1251	15.824	20.325			632.04	853.98	1352.2
	8.4002	14.566	17.164			632.04	853.98	1352.2
	9.7054	15.24	14.763			632.04	853.98	1352.2
	8.887	14.776	7.769			632.04	853.98	1352.2
	12.269	13.172	14.644			632.04	853.98	1352.2
	9.5522	13.478	22.437			632.04	853.98	1352.2
	11.502	14.156	5.9001			632.04	853.98	1352.2
	14.084	12.571	24.843			632.04	853.98	1352.2
	9.8584	12.756	7.1628			632.04	853.98	1352.2
	10.654	13.674	5.7868			632.04	853.98	1352.2
	12.983	10.826	17.746			632.04	853.98	1352.2
	14.242	10.645	8.8288			632.04	853.98	1352.2
	11.29	13.455	5.2015			632.04	853.98	1352.2
	11.898	13.529	27.666			632.04	853.98	1352.2
	7.2419	12.988	10.935			496.21	853.98	1352.2
	7.2202	11.672	12.225			496.21	853.98	1352.2
	8.385	12.485	15.575			496.21	853.98	1352.2
	7.6445	11.481	31.801			496.21	853.98	1352.2
	6.2856	11.728	7.8366			496.21	853.98	1352.2
	5.9807	11.93	7.0741			496.21	853.98	1352.2
	8.9545	10.475	25.656			496.21	853.98	1352.2
	9.7764	8.9273	6.4269			496.21	853.98	1352.2
	8.0363	8.3036	13.216			496.21	853.98	1352.2
	7.3495	12.181	7.7711			496.21	853.98	1352.2
	7.3159	8.4536	23.309			496.21	853.98	1352.2
	10.06	11.443	7.1446			496.21	853.98	1352.2
	7.5371	7.9715	15.051			496.21	853.98	1352.2
	4.3295	8.963	33.777			496.21	853.98	1352.2
	7.8702	7.4236	13.482			496.21	853.98	1352.2
	9.5721	9.1759	5.1312			496.21	853.98	1352.2
	9.7781	6.3521	16.937			496.21	853.98	1352.2
	7.7083	8.479	13.212			496.21	853.98	1352.2
	8.6068	11.982	17.509			496.21	853.98	1352.2
	7.8428	6.6871	5.7167			496.21	853.98	1352.2
	11.886	11.511	17.553			496.21	853.98	1352.2
	12.416	6.0559	18.785			496.21	853.98	1352.2
	12.342	11.604	23.607			496.21	853.98	1352.2
	14.966	7.4095	11.44			496.21	853.98	1352.2
	8.9052	6.4197	5.4521			496.21	853.98	1352.2
	8.3245	7.8715	7.8393			496.21	853.98	1352.2
	12.921	6.2682	14.19			496.21	853.98	1352.2
	18.54	6.7953	10.592			496.21	853.98	1352.2
	14.531	6.2782	6.6623			496.21	853.98	1352.2
	10.94	8.4221	5.9477			496.21	853.98	1352.2
	15.941	10.401	14.974			496.21	853.98	1352.2
	8.2204	6.6388	6.4825			496.21	853.98	1352.2
	9.1334	6.8993	5.1975			496.21	853.98	1352.2
	11.887	5.6743	10.439			496.21	853.98	1352.2
	18.149	9.8773	8.702			496.21	853.98	1352.2
	19.65	6.9264	18.071			496.21	853.98	1352.2
	8.2227	8.8311	20.452			496.21	853.98	1352.2
	9.8055	6.1307	4.9504			496.21	853.98	1352.2
	22.409	5.4991	6.4876			496.21	853.98	1352.2
	7.1847	6.5494	8.4254			496.21	853.98	1352.2
	9.2558	6.1748	20.472			496.21	853.98	1352.2
	17.376	7.4303	7.1214			496.21	853.98	1352.2
	23.01	6.7789	5.537			496.21	853.98	1352.2
	22.692	8.4957	11.25			496.21	853.98	1352.2
	15.034	6.3127	9.5924			496.21	853.98	1352.2
	5.533	7.9195	7.2			496.21	853.98	1352.2
	11.424	10.564	4.3626			496.21	853.98	1352.2
	16.003	6.1252	7.085			496.21	853.98	1352.2
	10.765	8.6182	18.627			496.21	853.98	1352.2
	12.927	7.657	19.206			496.21	853.98	1352.2
	4.7197	6.9115	4.5052			496.21	853.98	1352.2
	13.288	10.888	5.9759			496.21	853.98	1352.2
	11.316	9.1063	6.611			496.21	853.98	1352.2
	6.1503	8.6403	8.9944			496.21	853.98	1352.2
	20.394	14.538	7.1802			496.21	853.98	1352.2
	9.699	9.7024	16.527			496.21	853.98	1352.2
	5.7092	10.033	6.8164			496.21	853.98	1352.2
	15.672	10.468	15.223			496.21	853.98	1352.2
	13.023	17.979	21.171			496.21	853.98	1352.2
	12.08	15.825	10.374			496.21	853.98	1352.2
	10.439	17.727	13.098			496.21	853.98	1352.2
	7.605	17.467	8.1762			496.21	853.98	1352.2
	7.3613	17.371	6.3876			496.21	853.98	1352.2
	12.876	21.788	14.959			496.21	853.98	1352.2
	7.9856	28.177	16.606			496.21	853.98	1352.2
	9.5831	5.3375	25.683			496.21	540.13	1352.2
	7.1746	6.5509	16.81			496.21	540.13	1352.2
	9.0051	5.0836	19.006			496.21	540.13	1352.2
	13.342	6.1368	18.095			496.21	540.13	1352.2
	9.763	18.565	12.081			335.73	540.13	1352.2
	9.4694	5.872	12.961			335.73	540.13	1352.2
	7.5339	11.057	27.405			335.73	540.13	1352.2
	10.86	5.6365	15.569			335.73	540.13	1352.2
	7.9987	6.3758	14.518			335.73	540.13	1352.2
	6.8368	17.254	28.259			335.73	540.13	1352.2
	5.6926	4.1718	28.584			335.73	540.13	1352.2
	6.3827	5.1426	29.399			335.73	540.13	1352.2
	7.124	4.5686	28.861			335.73	540.13	1352.2
	12.205	5.8498	21.176			335.73	540.13	1352.2
	6.5334	5.4999	24.047			335.73	540.13	1352.2
	4.9321	9.8419	31.505			335.73	540.13	1352.2
	8.5417	4.9402	25.12			335.73	540.13	1638.3
	7.8613	5.8343	20.187			335.73	540.13	1638.3
	13.693	6.5605	21.862			335.73	540.13	1638.3
	11.598	5.718	16.989			335.73	540.13	1638.3
	9.5478	5.4311	23.026			335.73	540.13	1638.3
	10.893	6.1096	14.015			335.73	540.13	1638.3
	7.4063	8.5864	19.672			335.73	540.13	1638.3
	7.8648	6.7529	15.079			335.73	540.13	1638.3
	6.2641	7.6471	12.786			335.73	540.13	1638.3
	14.25	6.5228	19.532			335.73	540.13	1638.3
	6.0959	7.4194	20.807			335.73	540.13	1638.3
	8.8137	7.9476	18.111			335.73	540.13	1638.3
	12.717	9.236	19.15			335.73	540.13	1638.3
	15.792	6.9348	10.769			335.73	540.13	1638.3
	9.7593	7.6047	12.822			335.73	540.13	1638.3
	12.619	7.2477	10.229			335.73	540.13	1638.3
	7.3726	7.8412	13.14			335.73	540.13	1638.3
	11.877	8.489	10.269			335.73	540.13	1638.3
	9.0015	9.7818	9.4733			335.73	540.13	1638.3
	12.713	8.2096	9.292			335.73	540.13	1638.3
	7.347	8.1765	15.395			335.73	540.13	1638.3
	7.5286	11.006	9.5048			335.73	540.13	1638.3
	6.5326	9.4423	8.7761			335.73	540.13	1638.3
	7.0539	20.274	14.299			335.73	540.13	1638.3
	6.8232	12.613	9.529			335.73	540.13	1638.3
	5.7624	12.151	8.6923			335.73	540.13	1638.3
	6.6328	13.009	11.173			335.73	540.13	1638.3
	4.8451	14.396	9.9481			335.73	540.13	1638.3
	5.3946	11.743	8.9169			335.73	500.5	1638.3
	18.416	13.086	10.229			892	500.5	1638.3
	17.336	11.461	15.424			892	500.5	1638.3
	14.816	8.0451	7.684			892	500.5	1638.3
	12.114	8.1361	8.6957			892	500.5	1638.3
	11.186	7.7373	7.972			892	500.5	1638.3
	9.1546	13.391	11.279			892	500.5	1638.3
	10.771	11.929	7.2952			892	500.5	1638.3
	11.248	8.3543	6.8216			892	500.5	1638.3
	11.991	6.6442	8.8262			892	500.5	1638.3
	10.688	7.0624	6.7821			892	500.5	1638.3
	6.0671	15.805	6.5856			892	500.5	1638.3
	14.944	7.2895	6.0058			892	500.5	1638.3
	14.462	7.4441	16.636			892	500.5	1638.3
	8.1918	6.4145	7.9825			892	500.5	1638.3
	10.526	6.2218	20.647			892	500.5	1638.3
	7.1901	7.4912	5.7533			892	500.5	1638.3
	10.041	7.972	5.4935			892	500.5	1638.3
	12.362	14.653	7.5864			892	500.5	1638.3
	18.35	5.3384	6.5266			892	500.5	1638.3
	17.05	5.2613	10.946			892	500.5	1638.3
	11.715	6.1607	10.165			892	500.5	1638.3
	8.8421	11.696	15.22			892	500.5	1638.3
	10.505	7.0002	19.797			892	500.5	1638.3
	5.2739	7.8237	7.5985			892	500.5	1638.3
	6.3439	16.428	8.4731			892	500.5	1638.3
	11.947	5.8496	5.1242			892	500.5	1638.3
	17.075	4.2933	5.3423			892	500.5	1638.3
	17.973	4.5901	13.167			892	500.5	1638.3
	8.6776	4.6763	8.8858			892	500.5	1638.3
	13.823	6.2254	6.2591			892	500.5	1638.3
	10.778	11.254	9.9339			892	500.5	1638.3
	5.6085	8.8143	5.543			892	500.5	1638.3
	6.0515	8.1546	5.9897			892	500.5	1638.3
	13.9	4.5988	24.502			892	500.5	1638.3
	15.804	6.0004	12.43			892	500.5	1638.3
	5.9845	16.042	8.1959			892	500.5	1638.3
	5.63	7.8794	22.631			892	500.5	1638.3
	6.1851	6.1296	20.45			892	500.5	1638.3
	7.3062	9.2732	20.27			892	500.5	1638.3
	16.094	9.1179	7.77			892	500.5	1638.3
	7.9591	8.3053	17.279			892	500.5	1638.3
	14.996	14.72	9.7062			892	500.5	1638.3
	8.7735	7.7317	21.891			892	500.5	1638.3
	7.0516	6.4756	10.684			892	500.5	1638.3
	9.7243	9.4519	12.504			892	500.5	1638.3
	14.31	7.8708	13.914			892	500.5	1638.3
	11.354	10.669	20.479			892	500.5	1638.3
	10.284	6.9207	8.7157			892	500.5	1638.3
	8.294	7.9711	8.2688			892	500.5	1638.3
	8.2355	9.8179	18.02			892	500.5	1638.3
	16.365	7.2527	11.421			892	500.5	1638.3
	17.401	5.221	10.007			892	500.5	1638.3
	8.6181	7.4616	28.769			892	500.5	1638.3
	17.156	14.978	14.988			892	580.89	1638.3
	12.196	10.76	16.849			892	580.89	1638.3
	13.752	9.0297	18.749			892	580.89	1638.3
	12.99	9.7959	7.9658			892	580.89	1638.3
	10.991	5.1843	25.172			892	580.89	1638.3
	14.131	13.797	24.886			892	580.89	1638.3
	16.697	8.4323	26.448			892	580.89	1638.3
	19.047	9.6193	6.4141			892	580.89	1638.3
	11.69	6.4966	18.209			892	580.89	1638.3
	14.856	12.173	25.481			892	580.89	1638.3
	11.6	7.7118	29.543			892	580.89	1638.3
	12.105	8.5755	26.969			892	580.89	1638.3
	13.33	11.212	20.489			892	580.89	1638.3
	17.896	13.011	26.032			892	580.89	1638.3
	12.03	11.95	27.36			892	580.89	1638.3
	13.132	6.7203	22.73			892	580.89	1638.3
	12.868	7.5903	10.818			892	580.89	1638.3
	14.779	9.1213	22.605			892	580.89	1638.3
	15.853	5.5665	7.3274			892	580.89	1638.3
	12.788	7.4482	25.456			892	580.89	1638.3
	14.923	12.714	14.724			892	580.89	1638.3
	14.187	5.5051	17.586			892	580.89	1638.3
	13.999	8.6071	7.0201			892	580.89	1638.3
	18.246	7.7746	13.785			892	580.89	1638.3
	15.494	4.7053	9.348			892	580.89	1638.3
	14.997	6.3367	9.102			892	580.89	1638.3
	16.383	4.8227	16.792			892	580.89	1638.3
	16.281	6.0343	13.752			892	580.89	1638.3
	14.909	6.5522	14.37			892	580.89	1638.3
	14.883	5.6147	14.601			892	580.89	1638.3
	16.1	7.282	9.909			892	580.89	1638.3
	18.617	6.8322	13.07			892	580.89	1638.3
	15.771	8.4312	11.283			892	580.89	1638.3
	18.45	7.6032	18.985			892	580.89	1638.3
	16.374	8.0428	10.297			892	580.89	1638.3
	18.305	8.5299	11.85			892	580.89	1638.3
	17.295	13.009	15.354			892	467.03	1638.3
	16.491	16.571	39.118			892	467.03	1638.3
	18.209	14.185	11.198			892	467.03	1638.3
	19.315	17.813	12.4			892	467.03	1638.3
	20.693	17.909	11.674			892	467.03	1638.3
	17.251	14.129	29.732			892	467.03	1638.3
	17.688	15.192	11.923			892	467.03	1638.3
	21.008	11.863	12.996			892	467.03	1638.3
	18.069	6.4649	12.999			892	467.03	1638.3
	20.546	6.5044	13.338			892	467.03	1638.3
	19.284	6.0952	37.526			892	467.03	2069.4
	20.971	8.0783	32.129			892	467.03	2069.4
	19.362	5.7032	32.777			892	467.03	2069.4
	18.602	5.9406	27.296			892	467.03	2069.4
	22.268	6.9203	32.588			892	467.03	2069.4
	18.93	4.8135	25.322			892	467.03	2069.4
	19.666	4.5531	23.686			892	467.03	2069.4
	20.864	6.9544	26.028			892	467.03	2069.4
	20.664	4.1927	26.487			892	467.03	2069.4
	19.76	4.8508	21.244			892	467.03	2069.4
	20.79	7.8621	23.947			892	467.03	2069.4
	20.403	4.0208	18.713			892	467.03	2069.4
	21.535	3.8304	25.051			892	467.03	2069.4
	20.679	4.8494	18.327			892	467.03	2069.4
	21.699	16.853	20.669			892	467.03	2069.4
	21.742	15.939	18.358			892	467.03	2069.4
	24.27	5.0283	24.047			892	467.03	2069.4
	21.071	5.7875	21.314			892	467.03	2069.4
	22.594	6.9469	24.604			892	467.03	2069.4
	21.216	10.335	15.676			892	467.03	2069.4
	24.037	6.4669	21.035			892	467.03	2069.4
	21.377	5.4036	17.454			892	467.03	2069.4
	23.263	7.8596	15.787			892	467.03	2069.4
	23.691	6.0187	14.632			892	467.03	2069.4
	23.81	10.337	19.451			892	467.03	2069.4
	23.975	6.8226	16.866			892	467.03	2069.4
	26.363	7.7164	19.171			892	467.03	2069.4
	13.426	5.5048	14.506			1274.3	467.03	2069.4
	14.163	6.1495	21.319			1274.3	467.03	2069.4
	16.171	11.395	18.316			1274.3	467.03	2069.4
	11.212	12.217	16.557			1274.3	467.03	2069.4
	11.089	7.2879	15.634			1274.3	467.03	2069.4
	10.708	17.958	17.329			1274.3	467.03	2069.4
	15.181	18.814	13.086			1274.3	467.03	2069.4
	10.593	21.085	19.067			1274.3	467.03	2069.4
	10.391	7.635	16.057			1274.3	519.21	2069.4
	11.194	6.4301	14.356			1274.3	519.21	2069.4
	10.102	6.9281	11.19			1274.3	519.21	2069.4
	17.061	5.4762	19.185			1274.3	519.21	2069.4
	9.0973	8.8716	11.172			1274.3	519.21	2069.4
	19.016	8.2451	14.895			1274.3	519.21	2069.4
	13.037	16.092	11.812			1274.3	519.21	2069.4
	7.2283	8.8582	9.3003			1274.3	519.21	2069.4
	7.8348	8.6825	9.7789			1274.3	519.21	2069.4
	8.8108	6.4632	13.412			1274.3	519.21	2069.4
	9.2479	10.267	10.078			1274.3	519.21	2069.4
	16.071	5.832	11.779			1274.3	519.21	2069.4
	7.4243	5.0049	15.79			1274.3	519.21	2069.4
	5.799	5.3354	12.641			1274.3	519.21	2069.4
	7.5494	12.1	9.9774			1274.3	519.21	2069.4
	7.7234	9.1616	10.901			1274.3	519.21	2069.4
	6.2945	6.8726	14.565			1274.3	519.21	2069.4
	10.735	5.4218	8.2962			1274.3	519.21	2069.4
	6.8524	8.5952	13.436			1274.3	519.21	2069.4
	13.818	7.8097	10.276			1274.3	519.21	2069.4
	10.467	10.044	8.2833			1274.3	519.21	2069.4
	16.29	6.1587	15.392			1274.3	519.21	2069.4
	6.8434	6.4314	10.336			1274.3	519.21	2069.4
	11.079	11.066	7.241			1274.3	519.21	2069.4
	12.533	5.9287	9.417			1274.3	519.21	2069.4
	15.734	12.73	16.516			1274.3	519.21	2069.4
	5.7682	5.4858	7.6386			1274.3	519.21	2069.4
	9.9355	8.3788	11.938			1274.3	519.21	2069.4
	8.9456	7.5022	10.171			1274.3	519.21	2069.4
	8.9177	6.2431	9.9294			1274.3	519.21	2069.4
	14.134	5.2677	12.273			1274.3	519.21	2069.4
	6.6394	9.1271	15.736			1274.3	519.21	2069.4
	11.23	6.0195	8.6075			1274.3	519.21	2069.4
	9.1175	8.5269	8.4647			1274.3	519.21	2069.4
	6.8469	4.8291	10.92			1274.3	519.21	2069.4
	15.655	6.8396	7.5151			1274.3	519.21	2069.4
	10.625	7.3177	8.7357			1274.3	519.21	2069.4
	7.6399	14.162	10.345			1274.3	519.21	2069.4
	18.86	6.4807	10.965			1274.3	519.21	2069.4
	18.473	5.2166	8.9785			1274.3	519.21	2069.4
	14.729	6.9896	15.686			1274.3	519.21	2069.4
	21.905	8.1975	9.0283			1274.3	519.21	2069.4
	14.302	17.987	8.6554			1274.3	519.21	2069.4
	18.788	10.93	8.3662			1274.3	519.21	2069.4
	19.114	19.211	10.04			1274.3	519.21	2069.4
	17.34	12.985	11.795			1274.3	519.21	2069.4
	14.99	21.18	14.913			1274.3	519.21	2069.4
	7.4752	21.141	9.2288			1274.3	963.64	2069.4
	18.716	19.058	10.763			1274.3	963.64	2069.4
	23.201	20.69	11.189			1274.3	963.64	2069.4
	11.473	12.226	12.875			1274.3	963.64	2069.4
	14.084	10.643	10.274			1274.3	963.64	2069.4
	24.584	11.355	14.903			1274.3	963.64	2069.4
	8.7319	8.5247	19.766			1274.3	963.64	2069.4
	22.203	16.661	7.7824			1274.3	963.64	2069.4
	16.389	14.446	22.131			1274.3	963.64	2069.4
	8.6765	6.3983	9.5814			1274.3	963.64	2069.4
	22.78	6.4325	8.4402			1274.3	963.64	2069.4
	9.4018	5.5381	16.63			1274.3	963.64	2069.4
	16.215	16.25	19.021			1274.3	963.64	2069.4
	14.163	5.2318	8.2497			1274.3	963.64	2069.4
	24.285	5.1494	13.471			1274.3	963.64	2069.4
	10.38	6.5155	15.27			1274.3	963.64	2069.4
	10.887	15.85	8.0689			1274.3	963.64	2069.4
	22.79	5.978	18.884			1274.3	963.64	2069.4
	11.484	6.157	9.7749			1274.3	963.64	2069.4
	21.117	5.9734	13.429			1274.3	963.64	2069.4
	15.801	5.1709	8.5698			1274.3	963.64	2069.4
	11.575	9.988	10.758			1274.3	963.64	2069.4
	24.829	8.6171	15.213			1274.3	963.64	2069.4
	12.677	5.5231	12.523			1274.3	963.64	2069.4
	21.999	13.397	9.8731			1274.3	963.64	2069.4
	19.402	6.1993	10.481			1274.3	963.64	2069.4
	14.08	7.4642	19.193			1274.3	963.64	2069.4
	14.121	8.4902	15.549			1274.3	963.64	2069.4
	13.498	6.5418	12.704			1274.3	963.64	2069.4
	13.777	5.763	20.304			1274.3	963.64	2069.4
	14.994	5.189	24.099			1274.3	963.64	2069.4
	14.255	12.872	8.4886			1274.3	963.64	2069.4
	15.789	7.1202	16.287			1274.3	963.64	2069.4
	14.787	6.3098	9.1392			1274.3	963.64	2069.4
	22.197	4.3495	14.848			1274.3	963.64	2069.4
	15.494	4.7686	11.877			1274.3	963.64	2069.4
	15.45	5.4936	19.678			1274.3	963.64	2069.4
	15.741	7.3144	8.6738			1274.3	963.64	2069.4
	19.381	11.319	22.085			1274.3	963.64	2069.4
	24.255	5.4395	20.442			1274.3	963.64	2069.4
	16.419	6.4239	13.515			1274.3	963.64	2069.4
	20.702	9.665	9.4999			1274.3	963.64	2069.4
	16.939	6.919	9.9025			1274.3	963.64	2069.4
	18.67	6.304	14.321			1274.3	963.64	2069.4
	18.339	7.3037	12.358			1274.3	963.64	2069.4
	19.687	7.1499	10.771			1274.3	963.64	2069.4
	18.857	8.9833	9.3754			1274.3	963.64	2069.4
	17.76	6.3674	17.876			1274.3	963.64	2069.4
	18.188	9.8069	15.936			1274.3	963.64	2069.4
	24.284	8.2666	11.868			1274.3	963.64	2069.4
	19.37	6.2718	20.615			1274.3	963.64	2069.4
	22.05	8.0988	13.356			1274.3	963.64	2069.4
	19.453	6.3698	11.227			1274.3	963.64	2069.4
	19.811	9.3858	15.163			1274.3	963.64	2069.4
	20.066	6.7696	20.965			1274.3	963.64	2069.4
	20.29	7.0585	19.294			1274.3	963.64	2069.4
	22.884	7.364	12.376			1274.3	963.64	2069.4
	20.882	10.168	17.81			1274.3	963.64	2069.4
	21.812	7.4727	14.67			1274.3	963.64	2069.4
	20.23	7.5105	13.777			1274.3	963.64	2069.4
	22.212	9.1878	11.626			1274.3	963.64	2069.4
	26.934	8.1626	11.889			1274.3	963.64	2069.4
	21.853	8.5219	15.023			1274.3	963.64	2069.4
	23.573	12.526	14.163			1274.3	963.64	2069.4
	21.952	7.557	18.326			1274.3	963.64	2069.4
	23.174	8.4628	13.776			1274.3	963.64	2069.4
	25.779	8.19	17.128			1274.3	963.64	2069.4
	23.74	7.8839	13.875			1274.3	963.64	2069.4
	24.006	9.4593	12.592			1274.3	963.64	2069.4
	26.425	8.6529	19.965			1274.3	963.64	2069.4
	25.796	9.5228	16.377			1274.3	963.64	2069.4
	25.075	8.7552	14.574			1274.3	963.64	2069.4
	24.351	10.031	16.961			1274.3	963.64	2069.4
	25.754	10.093	23.116			1274.3	963.64	2069.4
	26.228	9.3286	17.022			1274.3	963.64	2069.4
	27.009	9.5076	16.185			1274.3	963.64	2069.4
	27.111	9.5256	16.792			1274.3	963.64	2069.4
	17.592	9.6315	17.234			1186.6	963.64	2069.4
	17.51	9.5627	17.346			1186.6	963.64	2069.4
	19.055	10.189	17.551			1186.6	963.64	2069.4
	17.326	10.657	16.849			1186.6	963.64	2069.4
	16.98	10.207	17.794			1186.6	963.64	2069.4
	17.536	10.72	16.648			1186.6	963.64	2069.4
	18.573	15.687	17.355			1186.6	963.64	2069.4
	14.956	11.408	16.305			1186.6	963.64	2069.4
	16.009	11.56	17.115			1186.6	963.64	2069.4
	14.74	13.04	17.998			1186.6	963.64	2069.4
	18.025	14.346	23.57			1186.6	963.64	2069.4
	15.177	15.641	22.196			1186.6	963.64	2069.4
	13.816	16.093	19.534			1186.6	963.64	2069.4
	20.806	20.212	19.997			1186.6	963.64	2069.4
	20.33	18.224	27.951			1186.6	963.64	2069.4
	11.566	23.206	22.229			1186.6	963.64	2069.4
	13.886	24.199	24.126			1186.6	963.64	1301.2
	12.165	11.187	20.232			1186.6	881.3	1301.2
	11.937	10.602	19.588			1186.6	881.3	1301.2
	11.773	12.484	19.462			1186.6	881.3	1301.2
	13.691	9.055	20.376			1186.6	881.3	1301.2
	14.602	13.613	15.885			1186.6	881.3	1301.2
	10.438	13.534	16.786			1186.6	881.3	1301.2
	12.338	13.73	19.955			1186.6	881.3	1301.2
	11.486	8.5789	13.685			1186.6	881.3	1301.2
	11.176	10.357	46.282			1186.6	881.3	1301.2
	11.319	7.2609	17.499			1186.6	881.3	1301.2
	13.423	8.8793	21.199			1186.6	881.3	1301.2
	10.429	6.194	12.706			1186.6	881.3	1301.2
	12.439	10.08	11.873			1186.6	881.3	1301.2
	15.061	13.475	15.591			1186.6	881.3	1301.2
	14.091	11.552	28.211			1186.6	881.3	1301.2
	11.212	11.949	20.578			1186.6	881.3	1301.2
	9.2085	13.074	12.162			1186.6	881.3	1301.2
	16.176	9.6537	32.716			1186.6	881.3	1301.2
	15.941	16.506	10.319			1186.6	881.3	1301.2
	11.338	12.054	9.3858			1186.6	881.3	1301.2
	9.7521	5.736	12.278			1186.6	881.3	1301.2
	8.3039	8.2051	15.256			1186.6	881.3	1301.2
	18.469	20.761	27.645			1186.6	881.3	1301.2
	13.91	7.2011	9.2803			1186.6	881.3	1301.2
	20.359	16.257	22.292			1186.6	881.3	1301.2
	9.9556	13.491	25.597			1186.6	881.3	1301.2
	8.3918	6.4672	8.7844			1186.6	881.3	1301.2
	13.584	15.171	16.553			1186.6	881.3	1301.2
	8.0448	5.2416	19.28			1186.6	881.3	1301.2
	7.6743	5.879	18.646			1186.6	881.3	1301.2
	23.618	9.8113	38.514			1186.6	881.3	1301.2
	14.95	6.1864	27.82			1186.6	881.3	1301.2
	12.675	6.6963	10.794			1186.6	881.3	1301.2
	11.76	9.3092	12.313			1186.6	881.3	1301.2
	10.487	17.441	18.926			1186.6	881.3	1301.2
	11.518	12.688	9.4194			1186.6	881.3	1301.2
	18.315	8.4751	20.536			1186.6	881.3	1301.2
	14.258	20.828	16.84			1186.6	881.3	1301.2
	10.132	5.2222	6.9012			1186.6	881.3	1301.2
	7.581	14.85	7.2553			1186.6	881.3	1301.2
	13.535	11.777	12.921			1186.6	881.3	1301.2
	15.178	14.365	12.515			1186.6	881.3	1301.2
	15.6	5.9136	22.652			1186.6	881.3	1301.2
	9.9293	9.0943	15.296			1186.6	881.3	1301.2
	19.84	5.4726	6.6854			1186.6	881.3	1301.2
	11.628	7.4929	22.838			1186.6	881.3	1301.2
	12.861	6.8056	34.087			1186.6	881.3	1301.2
	12.267	7.7458	23.768			1186.6	881.3	1301.2
	24.609	10.637	16.767			1186.6	881.3	1301.2
	21.43	6.4408	15.562			1186.6	881.3	1301.2
	24.924	7.9991	11.398			1186.6	881.3	1301.2
	21.102	7.1124	7.6433			1186.6	881.3	1301.2
	8.1503	15.051	5.8612			1186.6	881.3	1301.2
	11.173	12.286	8.9162			1186.6	881.3	1301.2
	10.834	10.335	13.647			1186.6	881.3	1301.2
	15.457	19.747	19.868			1186.6	881.3	1301.2
	16.579	10.783	19.367			1186.6	881.3	1301.2
	19.933	9.5539	8.3479			1186.6	881.3	1301.2
	21.602	10.765	13.986			1186.6	881.3	1301.2
	18.124	10.054	16.177			1186.6	881.3	1301.2
	13.182	8.2792	15.472			1186.6	881.3	1301.2
	12.062	14.839	9.9909			1186.6	881.3	1301.2
	20.257	13.538	11.352			1186.6	881.3	1301.2
	11.984	15.703	21.961			1186.6	881.3	1301.2
	11.59	9.897	10.268			1186.6	881.3	1301.2
	8.6996	14.598	12.597			1186.6	881.3	1301.2
	17.247	13.311	28.443			1186.6	881.3	1301.2
	11.656	11.43	7.3488			1186.6	881.3	1301.2
	9.3655	16.656	22.161			1186.6	881.3	1301.2
	17.963	12.454	30.048			1186.6	881.3	1301.2
	10.485	14.209	10.569			1186.6	881.3	1301.2
	16.084	14.756	16.587			1186.6	881.3	1301.2
	13.261	19.709	15.824			1186.6	934.1	1301.2
	12.962	19.242	12.986			1186.6	934.1	1301.2
	9.4928	17.822	19.4			1186.6	934.1	1301.2
	18.402	14.243	7.3244			1186.6	934.1	1301.2
	9.6538	12.725	17.448			1186.6	934.1	1301.2
	17.696	13.795	19.918			1186.6	934.1	1301.2
	13.987	17.314	10.858			1186.6	934.1	1301.2
	18.876	15.219	20.613			1186.6	934.1	1301.2
	18.379	13.028	9.1877			1186.6	934.1	1301.2
	14.526	13.107	13.122			1186.6	934.1	1301.2
	13.371	10.077	5.4031			1186.6	934.1	1301.2
	14.477	10.372	7.4125			1186.6	934.1	1301.2
	12.337	9.6271	18.816			1186.6	934.1	1301.2
	8.9307	9.0515	17.437			1186.6	934.1	1301.2
	13.903	8.8957	7.9181			1186.6	934.1	1301.2
	6.5761	10.556	7.1181			1186.6	934.1	1301.2
	11.077	8.8735	5.6495			1186.6	934.1	1301.2
	10.592	8.5453	9.3967			1186.6	934.1	1301.2
	8.1268	8.906	8.799			1186.6	934.1	1301.2
	7.8157	8.325	6.3543			1186.6	934.1	1301.2
	11.877	8.0698	6.1984			1186.6	934.1	1301.2
	6.6676	9.1344	15.812			1186.6	934.1	1301.2
	6.7826	7.5332	11.285			1186.6	934.1	1301.2
	9.0982	10.446	6.7874			1186.6	934.1	1301.2
	6.761	7.1532	7.4457			1186.6	934.1	1301.2
	14.046	6.1651	13.997			1186.6	934.1	1301.2
	10.387	5.9431	8.574			1186.6	934.1	1301.2
	9.2315	9.8833	13.978			1186.6	934.1	1301.2
	6.897	7.586	9.5008			1186.6	934.1	1301.2
	7.2279	7.5438	10.565			1186.6	934.1	1301.2
	14.593	5.2136	10.042			1186.6	934.1	1301.2
	8.3236	8.3597	13.562			1186.6	934.1	1301.2
	7.7398	5.731	13.587			1186.6	934.1	1301.2
	8.5232	5.8777	12.381			1186.6	934.1	1301.2
	8.7112	8.8094	14.599			1186.6	934.1	1301.2
	8.2934	4.0971	13.631			1186.6	934.1	1301.2
	9.6269	5.0735	14.494			1186.6	934.1	1301.2
	8.461	5.6842	14.533			1186.6	934.1	1301.2
	14.258	6.654	14.608			1186.6	934.1	1301.2
	9.1091	10.016	28.576			1186.6	934.1	923.5
	9.412	7.4386	24.886			1186.6	934.1	923.5
	9.3071	6.7284	10.032			1186.6	934.1	923.5
	12.018	8.904	9.5203			1186.6	934.1	923.5
	13.917	10.072	20.58			1186.6	934.1	923.5
	10.949	6.4701	9.6261			1186.6	934.1	923.5
	15.63	5.6843	9.7954			1186.6	934.1	923.5
	13.688	7.9525	8.5383			1186.6	934.1	923.5
	11.895	5.48	12.4			1186.6	934.1	923.5
	17.028	9.6133	7.3184			1186.6	934.1	923.5
	15.574	6.7481	16.982			1186.6	934.1	923.5
	16.518	5.9553	12.433			1186.6	934.1	923.5
	13.736	5.6114	9.0139			1186.6	934.1	923.5
	17.029	13.563	11.582			1186.6	934.1	923.5
	14.755	14.149	33.471			1186.6	934.1	923.5
	15.382	14.088	11.723			1186.6	934.1	923.5
	14.819	4.8622	6.2636			1186.6	934.1	923.5
	16.726	5.245	14.377			1186.6	934.1	923.5
	15.743	10.587	11.433			1186.6	934.1	923.5
	18.795	7.0091	24.918			1186.6	934.1	923.5
	17.153	5.547	11.929			1186.6	934.1	923.5
	20.397	5.3077	8.0962			1186.6	934.1	923.5
	14.046	6.1506	5.5046			547.7	934.1	923.5
	13.554	6.4261	8.6857			547.7	934.1	923.5
	13.157	11.529	33.73			547.7	934.1	923.5
	13.003	7.8802	5.4838			547.7	934.1	923.5
	11.91	8.7039	24.338			547.7	934.1	923.5
	11.138	8.8545	7.4633			547.7	934.1	923.5
	10.774	9.9228	5.5409			547.7	934.1	923.5
	10.454	12.668	32.705			547.7	934.1	923.5
	9.2778	12.28	7.7945			547.7	934.1	923.5
	7.7383	12.59	19.886			547.7	934.1	923.5
	8.3715	12.797	22.83			547.7	934.1	923.5
	9.12		11.419			547.7		923.5
	8.4411		5.6402			547.7		923.5
	6.478		5.9194			547.7		923.5
	7.4107		10.475			547.7		923.5
	5.8952		11.89			547.7		923.5
	6.9907		5.5459			547.7		923.5
	4.3297		26.187			547.7		923.5
	7.1551		15.363			547.7		923.5
	5.7621		8.2175			547.7		923.5
	4.0946		19.995			547.7		923.5
	7.5813		18.088			547.7		923.5
	6.4112		9.4608			547.7		923.5
	4.3717		5.906			547.7		923.5
	7.4608		22.805			547.7		923.5
	7.8288		21.544			547.7		923.5
	5.8359		19.086			547.7		923.5
	8.8045		17.104			547.7		923.5
	5.7669		21.889			547.7		923.5
	8.7648		24.342			547.7		923.5
	7.2923		17.695			547.7		923.5
	9.2435		8.9536			547.7		923.5
	5.2444		32.477			547.7		923.5
	7.9234		20.154			547.7		923.5
	6.0042		17.1			547.7		923.5
	5.5072		19.406			547.7		923.5
	7.9263		13.687			547.7		923.5
	7.3623		6.5259			547.7		923.5
	6.6364		12.563			547.7		923.5
	6.0763		4.2204			547.7		923.5
	6.5413		13.456			547.7		923.5
	6.8626		27.597			547.7		923.5
	7.46		5.9992			547.7		923.5
	7.7725		18.12			547.7		923.5
	10.515		10.583			547.7		923.5
	7.803		22.711			547.7		923.5
	8.2119		19.748			547.7		923.5
	11.47		9.977			547.7		923.5
	9.8876		15.827			547.7		923.5
	8.8831		4.2073			547.7		923.5
	8.8081		11.66			547.7		923.5
	12.759		10.708			547.7		923.5
	10.622		14.738			547.7		923.5
	9.3718		9.5388			547.7		923.5
	12.155		6.5609			547.7		923.5
	9.0263		11.263			547.7		923.5
	11.376		5.5633			547.7		923.5
	13.096		9.3895			547.7		923.5
	10.116		10.975			547.7		923.5
	9.4974		8.5568			547.7		923.5
	10.535		13.162			547.7		923.5
	11.78		8.4982			547.7		923.5
	13.069		6.6274			547.7		923.5
	12.367		21.137			547.7		923.5
	10.984		7.0696			547.7		923.5
	12.692		6.7523			547.7		923.5
	11.255		18.578			547.7		923.5
	11.97		15.257			547.7		923.5
	12.296		10.656			547.7		923.5
	11.953		17.875			547.7		923.5
	13.212		10.93			547.7		923.5
	12.964		9.6347			547.7		923.5
	15.106		10.361			547.7		923.5
	12.507		18.161			547.7		923.5
	12.836		12.204			547.7		923.5
	13.551		13.453			547.7		923.5
	12.852		11.04			547.7		923.5
	14.309		14.846			547.7		923.5
	12.792		13.385			547.7		923.5
	13.916		12.254			547.7		923.5
	13.761		12.664			547.7		923.5
	14.932		33.859			547.7		2038.6
	14.324		28.244			547.7		2038.6
	14.75		27.603			547.7		2038.6
	15.284		28.624			547.7		2038.6
	16.226		26.249			547.7		2038.6
	14.436		32.357			547.7		2038.6
	15.082		25.511			547.7		2038.6
	14.99		24.11			547.7		2038.6
	15.64		22.831			547.7		2038.6
	16.174		22.239			547.7		2038.6
	17.307		24.037			547.7		2038.6
	16.019		22.273			547.7		2038.6
	17.373		25.282			547.7		2038.6
	19.569		20.139			547.7		2038.6
	18.038		19.56			547.7		2038.6
	18.637		25.231			547.7		2038.6
	19.106		22.599			547.7		2038.6
	19.521		21.262			547.7		2038.6
	21.844		26.032			547.7		2038.6
			19.042					2038.6
			23.486					2038.6
			18.189					2038.6
			18.073					2038.6
			24.432					2038.6
			17.82					2038.6
			28.011					2038.6
			17.437					2038.6
			17.372					2038.6
			17.476					2038.6
			22.483					2038.6
			20.328					2038.6
			17.177					2038.6
			16.415					2038.6
			18.448					2038.6
			20.307					2038.6
			17.01					2038.6
			19.904					2038.6
			16.039					2038.6
			16.037					2038.6
			17.298					2038.6
			16.452					2038.6
			15.551					2038.6
			20.383					2038.6
			31.639					2038.6
			29.881					2038.6
			28.188					2038.6
			15.151					2038.6
			18.419					2038.6
			16.685					2038.6
			19.139					2038.6
			15.967					2038.6
			14.175					2038.6
			22.534					2038.6
			14.327					2038.6
			13.701					2038.6
			13.01					2038.6
			25.82					2038.6
			27.07					2038.6
			18.11					2038.6
			12.905					2038.6
			12.891					2038.6
			11.673					2038.6
			17.546					2038.6
			28.943					2038.6
			15.237					2038.6
			11.339					2038.6
			26.11					2038.6
			10.924					2038.6
			10.339					2038.6
			10.429					2038.6
			27.872					2038.6
			10.736					2038.6
			17.262					2038.6
			27.428					2038.6
			14.047					2038.6
			14.899					2038.6
			17.451					2038.6
			11.709					2038.6
			10.863					2038.6
			9.9084					2038.6
			26.685					2038.6
			9.3738					2038.6
			18.488					2038.6
			9.3093					2038.6
			12.814					2038.6
			13.822					2038.6
			26.417					2038.6
			11.357					2038.6
			7.6286					2038.6
			25.991					2038.6
			9.2194					2038.6
			8.6854					2038.6
			11.138					2038.6
			7.073					2038.6
			24.607					2038.6
			22.064					2038.6
			7.5198					2038.6
			11.928					2038.6
			6.2069					2038.6
			12.223					2038.6
			13.479					2038.6
			16.401					2038.6
			7.176					2038.6
			10.04					2038.6
			9.6817					2038.6
			12.17					2038.6
			21.897					2038.6
			10.691					2038.6
			10.012					2038.6
			12.39					2038.6
			10.603					2038.6
			12.854					2038.6
			9.8628					2038.6
			13.83					2038.6
			8.0225					2038.6
			7.4517					2038.6
			8.9701					2038.6
			18.828					2038.6
			21.43					2038.6
			10.173					2038.6
			11.289					2038.6
			22.122					2038.6
			7.0818					2038.6
			7.7829					2038.6
			4.2912					2038.6
			10.033					2038.6
			13.048					2038.6
			5.3214					2038.6
			20.513					2038.6
			5.3598					2038.6
			3.3516					2038.6
			18.013					2038.6
			20.329					2038.6
			9.8241					2038.6
			5.3853					2038.6
			13.104					2038.6
			22.788					2038.6
			15.248					2038.6
			6.7207					2038.6
			14.882					2038.6
			15.606					2038.6
			19.328					2038.6
			7.821					2038.6
			6.0321					2038.6
			16.539					2038.6
			14.451					2038.6
			16.229					2038.6
			15.616					2038.6
			7.8008					2038.6
			11.559					2038.6
			17.278					2038.6
			16.525					2038.6
			20.216					2038.6
			14.44					2038.6
			20.544					2038.6
			5.449					2038.6
			18.317					2038.6
			12.501					2038.6
			14.043					2038.6
			21.533					2038.6
			6.5265					2038.6
			20.225					2038.6
			17.028					2038.6
			14.645					2038.6
			15.329					2038.6
			25.128					2038.6
			16.584					2038.6
			21.593					2038.6
			16.643					2038.6
			13.831					2038.6
			14.271					2038.6
			10.517					2038.6
			15.015					2038.6
			12.106					2038.6
			12.709					2038.6
			14.645					2038.6
			13.603					2038.6
			9.8506					2038.6
			7.6303					2038.6
			10.981					2038.6
			7.1873					2038.6
			13.221					2038.6
			14.681					2038.6
			15.563					2038.6
			7.0169					2038.6
			8.069					2038.6
			7.3776					2038.6
			7.0456					2038.6
			8.4329					2038.6
			18.645					2038.6
			20.859					2038.6
			9.3936					2038.6
			15.319					2038.6
			15.657					2038.6
			17.49					2038.6
			19.386					2038.6
			32.989					2038.6
			7.7978					2038.6
			26.941					2038.6
			12.771					2038.6
			16.112					2038.6
			9.6743					2038.6
			17.076					2038.6
			13.067					2038.6
			9.8878					2038.6
			9.9326					2038.6
			10.106					2038.6
			12.681					2038.6
			14.932					2038.6
			14.277					2038.6
			13.292					2038.6
			11.245					2038.6
			14.14					2038.6
			10.585					2038.6
			14.493					2038.6
			12.984					2038.6
			11.833					2038.6
			17.444					2038.6
			11.59					2038.6
			16.673					2038.6
			12.026					2038.6
			18.444					2038.6
			18.925					2038.6
			26.042					2038.6
			16.084					2038.6
			14.675					2038.6
			14.664					2038.6
			19.291					2038.6
			21.075					2038.6
			19.706					2038.6
			21.012					2038.6
			26.502					2038.6
			24.545					2038.6
			15.145					2038.6
			15.29					2038.6
			16.819					2038.6
			23.406					2038.6
			22.056					2038.6
			22.115					1927.9
			21.917					1927.9
			17.53					1927.9
			22.143					1927.9
			18.467					1927.9
			15.053					1927.9
			15.147					1927.9
			15.613					1927.9
			19.569					1927.9
			14.231					1927.9
			15.834					1927.9
			18.406					1927.9
			14.044					1927.9
			13.823					1927.9
			13.749					1927.9
			13.683					1927.9
			13.9					1927.9
			19.671					1927.9
			14.848					1927.9
			18.224					1927.9
			16.635					1927.9
			14.219					1927.9
			13.776					1927.9
			13.622					1927.9
			19.375					1927.9
			12.767					1927.9
			14.762					1927.9
			16.201					1927.9
			12.241					1927.9
			15.019					1927.9
			12.063					1927.9
			16.896					1927.9
			17.999					1927.9
			17.619					1927.9
			15.317					1927.9
			20.858					1927.9
			16.305					1927.9
			17.016					1927.9
			21.948					1927.9
			10.463					1927.9
			17.223					1927.9
			13.063					1927.9
			10.504					1927.9
			11.912					1927.9
			20.761					1927.9
			18.661					1927.9
			20.951					1927.9
			8.1415					1927.9
			12.082					1927.9
			9.2599					1927.9
			13.596					1927.9
			23.573					1927.9
			18.298					1927.9
			16.294					1927.9
			7.1173					1927.9
			6.8177					1927.9
			13.986					1927.9
			6.3291					1927.9
			15.202					1927.9
			19.542					1927.9
			24.298					1927.9
			7.1477					1927.9
			10.736					1927.9
			9.3524					1927.9
			6.0309					1927.9
			11.614					1927.9
			29.761					1927.9
			18.768					1927.9
			15.484					1927.9
			21.834					1927.9
			10.693					1927.9
			16.315					1927.9
			7.0549					1927.9
			15.622					1927.9
			10.66					1927.9
			19.803					1927.9
			21.686					1927.9
			10.829					1927.9
			6.1988					1927.9
			25.811					1927.9
			17.561					1927.9
			21.821					1927.9
			27.678					1927.9
			23.281					1927.9
			6.2909					1927.9
			11.085					1927.9
			5.129					1927.9
			23.781					1927.9
			14.355					1927.9
			17.61					1927.9
			6.9364					1927.9
			7.5254					1927.9
			22.475					1927.9
			19.451					1927.9
			5.3598					1927.9
			8.519					1927.9
			6.264					1927.9
			26.001					1927.9
			15.392					1927.9
			7.7286					1927.9
			4.9288					1927.9
			6.8056					1927.9
			6.7366					1927.9
			7.869					1927.9
			11.011					1927.9
			19.642					1927.9
			6.1342					1927.9
			20.072					1927.9
			23.569					1927.9
			6.5617					1927.9
			17.946					1927.9
			7.6327					1927.9
			21.988					1927.9
			13.435					1927.9
			6.3629					1927.9
			13.83					1927.9
			8.0546					1927.9
			10.209					1927.9
			9.217					1927.9
			7.4887					1927.9
			4.9775					1927.9
			23.432					1927.9
			13.771					1927.9
			22.03					1927.9
			23.247					1927.9
			11.605					1927.9
			9.2105					1927.9
			21.628					1927.9
			5.7275					1927.9
			20.934					1927.9
			7.2042					1927.9
			27.082					1927.9
			5.3827					1927.9
			17.971					1927.9
			7.0604					1927.9
			17.814					1927.9
			24.58					1927.9
			23.113					1927.9
			18.491					1927.9
			12.116					1927.9
			18.859					1927.9
			13.795					1927.9
			7.6447					1927.9
			10.5					1927.9
			13.596					1927.9
			26.246					1927.9
			18.575					1927.9
			14.189					1927.9
			20.37					1927.9
			10.116					1927.9
			7.1518					1927.9
			27.505					1927.9
			23.094					1927.9
			25.196					1927.9
			27.65					1927.9
			14.775					1927.9
			8.8515					1927.9
			14.397					1927.9
			15.558					1927.9
			7.7447					1927.9
			8.9636					1927.9
			21.364					1927.9
			6.9973					1927.9
			7.4031					1927.9
			16.709					1927.9
			15.01					1927.9
			7.6378					1927.9
			8.8406					1927.9
			17.391					1927.9
			24.035					1927.9
			8.0065					1927.9
			14.044					1927.9
			9.8883					1927.9
			25.675					1927.9
			15.647					1927.9
			18.223					1927.9
			9.5058					1927.9
			20.752					1927.9
			16.441					1927.9
			26.764					1927.9
			10.324					1927.9
			12.012					1927.9
			20.074					1927.9
			24.169					1927.9
			21.373					1927.9
			12.674					1927.9
			12.331					1927.9
			15.668					1927.9
			12.828					1927.9
			14.669					1927.9
			11.285					1927.9
			12.523					1927.9
			16.748					1927.9
			23.009					1927.9
			13.752					1927.9
			16.292					1927.9
			13.613					1927.9
			14.315					1927.9
			11.317					1927.9
			24.31					1927.9
			11.749					1927.9
			12.186					1927.9
			25.962					1927.9
			13.624					1927.9
			13.918					1927.9
			16.042					1927.9
			12.131					1927.9
			12.651					1927.9
			19.374					1927.9
			20.85					1927.9
			14.132					1927.9
			12.674					1927.9
			12.136					1927.9
			13.136					1927.9
			12.718					1927.9
			13.228					1927.9
			27.825					1927.9
			13.146					1927.9
			14.437					1927.9
			24.196					1927.9
			25.093					1927.9
			13.807					1927.9
			16.932					1927.9
			13.231					1927.9
			14.35					1927.9
			14.726					1927.9
			15.243					1927.9
			21.139					1927.9
			22.071					1927.9
			16.433					1927.9
			14.681					1927.9
			16.32					1927.9
			21.178					1483.1
			19.968					1483.1
			21.688					1483.1
			18.885					1483.1
			21.002					1483.1
			18.033					1483.1
			17.719					1483.1
			17.32					1483.1
			17.377					1483.1
			16.05					1483.1
			15.82					1483.1
			20.043					1483.1
			18.427					1483.1
			16.109					1483.1
			14.659					1483.1
			15.032					1483.1
			14.884					1483.1
			14.314					1483.1
			15.621					1483.1
			15.865					1483.1
			17.553					1483.1
			14.618					1483.1
			16.232					1483.1
			13.908					1483.1
			20.042					1483.1
			12.928					1483.1
			13.537					1483.1
			12.426					1483.1
			13.206					1483.1
			16.248					1483.1
			11.256					1483.1
			10.135					1483.1
			12.15					1483.1
			11.092					1483.1
			10.027					1483.1
			18.445					1483.1
			9.1011					1483.1
			9.7001					1483.1
			10.285					1483.1
			12.506					1483.1
			9.4727					1483.1
			8.9155					1483.1
			13.484					1483.1
			11.48					1483.1
			8.2697					1483.1
			8.511					1483.1
			11.783					1483.1
			8.8637					1483.1
			13.834					1483.1
			11.49					1483.1
			14.897					1483.1
			7.116					1483.1
			8.9737					1483.1
			7.791					1483.1
			10.289					1483.1
			10.62					1483.1
			8.7681					1483.1
			12.736					1483.1
			7.182					1483.1
			14.292					1483.1
			9.9213					1483.1
			12.883					1483.1
			10.199					1483.1
			11.098					1483.1
			8.3038					1483.1
			5.4366					1483.1
			13.504					1483.1
			12.732					1483.1
			11.804					1483.1
			10.521					1483.1
			5.8689					1483.1
			7.5064					1483.1
			11.94					1483.1
			12.261					1483.1
			5.7001					1483.1
			9.3821					1483.1
			5.3104					1483.1
			7.8901					1483.1
			5.9584					1483.1
			9.9903					1483.1
			7.0459					1483.1
			7.449					1483.1
			6.8635					1483.1
			9.9982					1483.1
			6.2901					1483.1
			13.56					1483.1
			11.539					1483.1
			12.814					1483.1
			9.4424					1483.1
			7.4314					1483.1
			6.9341					1483.1
			7.2713					1483.1
			10.364					1483.1
			6.3513					1483.1
			9.2584					1483.1
			11.161					1483.1
			11.807					1483.1
			7.9665					1483.1
			12.195					1483.1
			7.2713					1483.1
			5.6871					1483.1
			11.556					1483.1
			16.204					1483.1
			13.114					1483.1
			8.4094					1483.1
			14.516					1483.1
			9.0117					1483.1
			10.773					1483.1
			8.6225					1483.1
			11.739					1483.1
			9.1381					1483.1
			10.334					1483.1
			16.536					1483.1
			10.075					1483.1
			9.4258					1483.1
			15.538					1483.1
			16.55					1483.1
			10.089					1483.1
			14.105					1483.1
			11.726					1483.1
			12.67					1483.1
			19.19					1483.1
			12.43					1483.1
			12.678					1483.1
			20.013					1483.1
			17.622					1483.1
			19.042					1483.1
			17.777					1483.1
			19.403					1483.1
			22.625					1483.1
			21.313					1483.1
			19.474					389.2
			19.504					389.2
			19.205					389.2
			18.253					389.2
			17.303					389.2
			16.79					389.2
			16.363					389.2
			16.149					389.2
			16.296					389.2
			15.232					389.2
			14.54					389.2
			14.568					389.2
			13.899					389.2
			13.152					389.2
			12.252					389.2
			12.499					389.2
			12.941					389.2
			10.335					389.2
			11.033					389.2
			9.5045					389.2
			9.7204					389.2
			10.751					389.2
			10.408					389.2
			8.3961					389.2
			7.0778					389.2
			5.5321					389.2
			5.7824					389.2
			5.3723					389.2
			7.9311					389.2
			4.186					389.2
			4.6406					389.2
			5.3675					389.2
			4.7961					389.2
			4.6974					389.2
			5.0981					389.2
			5.4865					389.2
			4.7831					389.2
			5.7892					389.2
			5.4335					389.2
			6.5229					389.2
			6.3954					389.2
			7.5114					389.2
			7.449					389.2
			8.8902					389.2
			9.4915					389.2
			12.391					389.2
			14.107					389.2
			13.829					389.2
			20.646					1394.9
			15.958					1394.9
			17.6					1394.9
			15.536					1394.9
			16.719					1394.9
			16.188					1394.9
			19.351					1394.9
			15.851					1394.9
			13.495					1394.9
			14.554					1394.9
			12.892					1394.9
			19.375					1394.9
			14.144					1394.9
			13.204					1394.9
			15.435					1394.9
			9.6772					1394.9
			9.954					1394.9
			14.121					1394.9
			16.78					1394.9
			14.351					1394.9
			8.6336					1394.9
			8.8688					1394.9
			20.449					1394.9
			9.6472					1394.9
			14.958					1394.9
			8.5878					1394.9
			13.238					1394.9
			6.8451					1394.9
			16.289					1394.9
			6.0635					1394.9
			9.7352					1394.9
			12.563					1394.9
			11.037					1394.9
			7.8902					1394.9
			18.931					1394.9
			5.6568					1394.9
			13.446					1394.9
			4.9973					1394.9
			8.8082					1394.9
			10.736					1394.9
			6.6217					1394.9
			11.398					1394.9
			5.9858					1394.9
			8.2598					1394.9
			5.5325					1394.9
			11.569					1394.9
			8.0226					1394.9
			7.7669					1394.9
			10.214					1394.9
			12.521					1394.9
			6.6089					1394.9
			5.6996					1394.9
			13.346					1394.9
			5.7862					1394.9
			11.62					1394.9
			15.222					1394.9
			9.9664					1394.9
			8.0911					1394.9
			7.5953					1394.9
			6.6245					1394.9
			5.3934					1394.9
			11.635					1394.9
			9.1363					1394.9
			10.599					1394.9
			8.9462					1394.9
			5.8678					1394.9
			7.6575					1394.9
			12.022					1394.9
			6.5114					1394.9
			9.7578					1394.9
			10.088					1394.9
			5.1633					1394.9
			5.7383					1394.9
			5.7307					1394.9
			9.3842					1394.9
			6.8388					1394.9
			7.9526					1394.9
			12.731					1394.9
			7.4351					1394.9
			7.3095					1394.9
			9.761					1394.9
			11.367					1394.9
			10.419					1394.9
			8.2937					1394.9
			8.1894					1394.9
			14.993					1394.9
			15.175					1394.9
			12.35					1394.9
			9.5528					1394.9
			11.61					1394.9
			14.651					1394.9
			11.16					1394.9
			11.055					1394.9
			9.613					1394.9
			13.706					1394.9
			10.98					1394.9
			16.688					1394.9
			10.267					1394.9
			11.209					1394.9
			16.292					1394.9
			14.027					1394.9
			11.308					1394.9
			12.743					1394.9
			15.383					1394.9
			13.059					1394.9
			12.917					1394.9
			13.335					1394.9
			13.719					1394.9
			14.042					1394.9
			14.731					1394.9
			17.531					1394.9
			14.563					1394.9
			14.547					1394.9
			15.442					1394.9
			15.465					1394.9
			16.635					1394.9
			15.359					1394.9
			15.644					1394.9
			18.932					1394.9
			16.794					1394.9
			20.535					1394.9
			16.527					1394.9
			17.182					1394.9
			17.878					1394.9
			19.361					1394.9
			19.242					1394.9
			18.619					1394.9
			18.867					1394.9
			20.551					1394.9
			20.372					1394.9
			23.7					1394.9
			21.974					1394.9
			24.949					1394.9
			30.226					1013.8
			36.035					1013.8
			32.468					1013.8
			26.48					1013.8
			26.524					1013.8
			25.273					1013.8
			24.263					1013.8
			26.299					1013.8
			25.113					1013.8
			21.05					1013.8
			24.472					1013.8
			23.905					1013.8
			20.381					1013.8
			26.765					1013.8
			17.816					1013.8
			18.337					1013.8
			17.705					1013.8
			24.205					1013.8
			24.915					1013.8
			15.843					1013.8
			25.228					1013.8
			21.078					1013.8
			22.337					1013.8
			14.584					1013.8
			24.093					1013.8
			18.785					1013.8
			22.86					1013.8
			15.285					1013.8
			22.107					1013.8
			14.765					1013.8
			10.212					1013.8
			20.048					1013.8
			15.199					1013.8
			9.1806					1013.8
			13.414					1013.8
			9.3185					1013.8
			9.5199					1013.8
			18.494					1013.8
			11.143					1013.8
			7.7396					1013.8
			7.4925					1013.8
[truncated: 343 more rows]

## Sheet: FIG 7H
Fig 7H
P150Glued immunoprecipitation with HOOK1
	Exp#1	Exp#2	Exp#3
UT/UT	1	1	1
AZ82/UT	1.83	1.71	1.42
CTL/UT	0.005	0.008	0.007
