# Supplementary material for: Distinct retrograde microtubule motor sets drive early and late endosome transport
Source: EMBO J. 2020 Nov 20;39(24):e103661. doi: 10.15252/embj.2019103661 (PMC7737607; doi:10.15252/embj.2019103661)
Supplement: Supplementary file 17 — Source Data for Figure 8 [file EMBJ-39-e103661-s015.zip › Source_Data_Figure_8-fig/Figure 8_Source data.xlsx]

## Sheet: FIG 8B, 8C, 8D
Fig 8B
Relative amount (LAMP1/pHrodo Mean Intensity Fluorescence, MIF) of acidic LAMP1+LEs
	shCTL_LAMP1 MIF	shCTL_pHrodo MIF	shCTL_LAMP1/pHrodo MIF	shSTIM1_LAMP1 MIF	shSTIM1_pHrodo MIF	shSTIM1_LAMP1/pHrodo MIF
	7.92	9.32	0.849785	11.94	14.36	0.831476
	3.54	5.32	0.665414	14.63	17.12	0.854556
	9.07	13.11	0.691838	9.53	13.36	0.713323
	14.31	17.79	0.804384	9.42	13.19	0.714177
	9.56	13.67	0.699342	8.14	17.76	0.458333
	13.85	17.17	0.806639	11.84	14.63	0.809296
	7.54	11.35	0.664317	12.56	18.45	0.680759
	4.34	7.54	0.575597	8.53	19.43	0.439012
	4.23	6.35	0.666142	10.84	17.99	0.602557
	7.56	9.42	0.802548	18.67	25.67	0.727308
	8.68	9.67	0.897622	14.68	21.33	0.688233
	9.56	10.34	0.924565	11.45	20.42	0.560725
	11.35	11.43	0.993001	10.87	19.35	0.561757
	8.56	9.35	0.915508	6.87	22.56	0.304521
	9.28	9.2	1.0087	9.78	19.56	0.5
	9.14	10.45	0.874641	11.45	21.24	0.539077
	10.54	13.54	0.778434	12.68	19.3	0.656995
	10.47	12.75	0.821176	10.48	19.24	0.544699
	11.32	13.85	0.817329	12.84	21.43	0.59916
	8.75	11.35	0.770925	9.79	20.45	0.478729
	9.74	12.65	0.76996	9.57	21.34	0.448454
	10.4	11.6	0.896552	8.67	17.87	0.485171
	9.53	12.86	0.741058	9.46	19.67	0.480935
	11.44	9.34	1.22484	10.75	20.5	0.52439
	9.5	11.46	0.82897	10.38	21.97	0.472462
	9.42	12.54	0.751196	9.75	22.43	0.434686
	10.34	10.37	0.997107	8.67	21.86	0.396615
	11.76	15.54	0.756757	9.6	25.42	0.377655
	9.44	17.65	0.534844	8.68	17.56	0.494305
	8.65	12.54	0.689793	9.46	17.34	0.545559
	7.92	8.65	0.915607	7.86	19.56	0.40184
	7.35	11.46	0.641361	11.34	18.52	0.612311
	6.46	9.65	0.66943	10.35	19.54	0.529683
	7.87	7.54	1.04377	9.68	19.6	0.493878
	4.67	8.76	0.533105	13.74	23.53	0.583935
	7.56	8.44	0.895735	10.36	19.45	0.532648
	4.35	5.87	0.741056	13.86	19.34	0.716649
	6.47	12.43	0.520515	11.49	24.35	0.471869
	9.67	10.43	0.927133	9.34	19.42	0.480947
	8.53	9.43	0.90456	8.64	18.54	0.466019
	7.59	7.34	1.03406	8.98	16.43	0.546561
	7.68	9.43	0.814422	9.45	17.54	0.538769
	7.45	10.32	0.721899	8.6	11.54	0.745234
	7.57	8.56	0.884346	10.28	20.43	0.503182
	8.5	9.31	0.912997	11.45	21.04	0.544202
	8.46	10.24	0.826172	12.64	19.43	0.65054
	9.75	9.32	1.04614	9.56	15.65	0.610863
	5.76	12.4	0.464516	10.46	17.52	0.597032
	6.74	8.54	0.789227	11.46	18.63	0.615137
	8.54	9.43	0.90562	12.62	14.86	0.84926
	10.4	11.64	0.893471	9.56	14.36	0.665738
	11.46	9.65	1.18756	12.53	20.65	0.60678
	9.56	8.5	1.12471	8.56	19.56	0.437628
	11.36	9.32	1.21888	9.36	22.64	0.413428
	8.68	10.32	0.841085	7.85	20.64	0.380329
	10.5	11.43	0.918635	9.67	19.24	0.502599
	12.58	9.43	1.33404	9.25	20.15	0.459057
	8.64	9.23	0.936078	10.45	24.36	0.428982
	8.56	12.43	0.688656	11.4	27.6	0.413043
	9.78	11.3	0.865487	12.53	24.73	0.506672
	8.65	7.54	1.14721	11.24	23.64	0.475465
	5.34	8.66	0.616628	8.45	21.24	0.397834
	8.67	9.45	0.91746	9.53	19.45	0.489974
	8.37	9.52	0.879202	9.67	18.49	0.522985
	9.76	7.56	1.29101	7.65	19.56	0.391104
	10.34	8.43	1.22657	9.67	16.86	0.573547
	11.4	10.57	1.07852	9.56	17.54	0.54504
	4.65	11.53	0.403296	10.45	19.46	0.536999
	8.76	9.43	0.92895	11.65	14.36	0.811281
	4.57	9.36	0.488248	15.76	19.67	0.80122
	8.76	10.46	0.837476	11.45	24.35	0.470226
	6.35	11.64	0.545533	18.56	24.63	0.753553
	8.64	9.54	0.90566	11.46	21.04	0.544677
	11.36	9.65	1.1772	12.53	19.05	0.657743
	8.76	9.58	0.914405	11.09	19.54	0.567554
	8.65	10.45	0.827751	9.54	20.54	0.46446
	8.57	9.46	0.90592	9.64	18.99	0.507636
	5.76	11.35	0.507489	10	18.06	0.55371
	8.4	12.53	0.670391	11.38	15.44	0.737047
	8.65	9.56	0.904812	10.85	19.67	0.551601
	7.64	9.34	0.817987	7.58	20.43	0.371023
	9.62	10.35	0.929469	9.76	21.45	0.455012
	9.53	11.35	0.839648	10.03	19.52	0.513832
	7.654	9.54	0.802306	11.43	19.54	0.584954
	10.54	9.56	1.10251	12.52	21.3	0.587793
	11.45	9.35	1.2246	12.45	20.63	0.60349
	9.43	10.35	0.911111	11.35	22.12	0.51311
	11.23	11.43	0.982502	11.54	19.43	0.593927
	7.65	9.43	0.811241	12.45	20.52	0.606725
	4.65	5.34	0.870787	9.45	21.4	0.441589
Fig 8C
Protein levels normalized on tubulin
	Exp#1	Exp#2			Exp#1	Exp#2
		shPLKO				shSTIM1
Raptor/shPLKO	1	1		Raptor/shPLKO	0.82	0.75
Phospho-S6K1/shPLKO	1	1		Phospho-S6K1/shPLKO	1.9	1.84
Total S6K1/shPLKO	1	1		Total S6K1/shPLKO	0.93	1
Fig 8D
Protein levels normalized on tubulin
	Exp#1	Exp#2	Exp#3
		LC3-II/LC-3-I
shCTL	0.605324	0.392115	0.613966
shSTIM1	0.233201	0.254579	0.285623
